# Supplementary material for: Population Structure and Evolution of Rhinoviruses
Source: PLoS One. 2014 Feb 19;9(2):e88981. doi: 10.1371/journal.pone.0088981 (PMC3929619; doi:10.1371/journal.pone.0088981)
Supplement: Text S1 — Multiple sequence alignment of 179 complete genomes of Rhinoviruses , obtained using MUSCLE program in MEGA 5.05. The alignment was used for the phylogenetic tree reconstruction using various methods (Neighbor-joining, Maximum likelihood and Maximum parsimony) in MEGA 5.05. (MEG) [file pone.0088981.s010.meg]

#mega
!Title ;
!Format DataType=DNA indel=- CodeTable=Standard;

!Domain=Data property=Coding CodonStart=1;
#HRV-A28|JQ747751
------------------------------------------------------------
------------------------------------------------------------
------------------------------------------------GAA---------
------------------------GACCAATAGG-CGGTGGTTAT-CCAAACCATC-AAC
GGTCAAGCACTTCT-GTTT-CCCC-GGTTAGAT---TGATACGCT--CCAACAGGGCGAA
AACAACTCTAATCGTTATCCGCAAGATGCCTACGCAAAGCTTAGTATCACCTTTG--ATT
CTATTTGG--TTGG----TCGCTCAGCTA------CAAACCC--AGTAGTAGACCTGGCA
GATGAGGCTAGAAACACCCCACTGGTAACAGTGTTCTAGCCTGCGTGGCTGCCTGCACAC
CCTATG-----GGT--------GTGAAGCCGAC-TAGTTGACAAGGTGTGAAGAGCCCCG
TGTGCT-CATCTTGATTCC-TCCGGCCCCTGAATGTGGCTAACCTTAAACCTGCAGCCAA
TGTACACGATCCAGTGTGCTGTTGGTCGTAATGAGTAATTGCGGGATGGGACCAACTACT
TTGG------GTGTCCGTGTTTC--TC--TTTTTACCTTTAT---------TATTGCT-T
ATGGTGACAG-TATATG-----GTATATATA------TTG-TCACTATGGGCGCTCAAGT
ATCTAGACAGAATGTTGGCACACACACTACACAAAATGCTGTATCAAATGGCTCCAGTCT
AAATTACTTTAACATCAATTACTTTAAAGATGCTGCTTCAAGTGGAGCATCACGGCTGGA
CTTCTCACAAGATCCTAGTAAGTTTACTGATCCAGTTAAAGATGTTCTCACAAAAGGCAT
ACCAACCCTACAATCACCCAGTGTTGAGGCATGTGGTTATTCAGACAGGATCATACAAAT
AACACGAGGGAATTCAACAATCACCTCTCAAGATATAGCAAATGCTGTGGTAGCTTATGG
AGTTTGGCCTGAATACCTGCCCAGCCAAGATGCTAGTGCAATAGACAAACCAACACACCC
TGATACCTCCTCTAACAGATTCTATACATTAGAAAGCAAAAACTGGGATGCGACCTCAAA
AGGATGGTGGTGGAAGCTCCCAGATGCCCTCAAGAATATGGGGATTTTTGGTGAAAACCT
CTTCTACCACTTCCTTGGTAGAGCTGGGTATACTGTGCATGTACAGTGTAATGCCAGCAA
GTTTCATCAAGGCACCCTAATAGTTGCTGCTATTCCAGAACATCAGTTGGCTTTCATTTC
TACAGGCAATGTAACAGTTGGTTACAATTATACACATCCTGGTGAACGAGGTCGTGA---
-----AAT------AGGCACTTTTGGACCTGGCAGCACATTAGACAGACAACCTAGTGA-
------------TGAAAATTGGCTCAATTGTGATGGCACACTCTTAGGAAATATAACAGT
GTATCCACATCAGTATATCAACCTCAGAAGCAATAATTCAGCAACACTAATATTGCCATA
TGTCAATGCTGTACCCATGGATTCTATGGTTAGGCATAATAATTGGAGTATAGTTATTAT
ACCTATATCTAAATTAGAAACTGCTGGTGGAACTGCAGTT------GTACCCATAACTTT
ATCCATTAGTCCGATGTTCTCAGAGTTTTCCGGGGCAA-GAAATAATGTCCC--------
----------TCAAGGTTTACCAGTTATGTTGACACCAGGATCTGCACAATTTCTAACAA
CTGATGATGCTCAATCTCCATCTGCACTTCCCTATTTTCATCCCACCAAGGAAATATTCA
TCCCAGGTAGAGTAAACAATTTATCAGAAATTTGTCAAATAGATTCAATGATACCAATAA
ACAACACT---CATGCTTCT---AAAAATACAGTTAATATGTACACAGTGGAGGT-----
----TAGGAGCCAG---GCATCA---TTAGCAGCTGAAGTTTTTGCAATCCCAGTGGATG
TTGCTTCCCAGCCCTTAGCTACTACATTGATAGGAGAAATTGCTAGTTACTACACGCATT
GGACAGGAAGTCTTAGATTTAGTTTCATGT---TTTGTGGTACAGCTAATACCAGTCTTA
AATTACTCATAGCATACACACCACCTGGAGTTCCTAAACCAGATTCCAGACAGAAAGCAA
TGCTCTCAACTCATGTGGTTTGGGACGTTGGACTACAATCTACAGTCTCATTAGTTGTTC
CTTGGATATCAGCTAGTCATTACAGGTACACTACTCCAGACACATACTCAAAAGCTGGCT
ATATCACTTGTTGGTATCAAACAAACTTTATTGTACCACCCAGCACACCAAACTCAGCAA
---ACATCATATGTTTTGTTTCAGCATGCAAAGACTTTTGCTTAAGGATGGCAAGAGATA
CTAATTTACATACCCAGGTTGGAGCTATA--ACTCAG----AACCCAGTTGAGAAGTATA
CTGAAGCACTACTTAATGAAGTGCTTGTTGTACCAAACATCAACCCTAGTAATGCACAAA
CCACAAATGCAGCCCCCGCTCTTGATGCTGCTGAGACGGGGCACACAAGTCAAACACAAC
CTGAAGACATGGTTGAGACCAGGTATGTAATCACTGACCAAACTCGTGATGAAATGAGTA
TAGAAAGCTTTCTAGGCAGGTCCAGT---TGCA------TTGCAATAATCCAC------A
CTGATATCACTCATGAAACAAA---------------------------AAAATACAACC
ATGAAGGGAAAAACTTTAGTACATGGGGTATCACTCTCAAAGAGATGGCACAAATCAGAA
GGAAATGTGAAATGTTTACATATCTCAGATTTGACTCTGAAATCACAATAGTGGTGTCAG
TTGCAAGTAAGGGTGATG------ACAATGGACATGTGGTCATGCAGTATATGTATGTGC
CTCCAGGAGCCCCTATTCCAACTACCAG---AGATGACTACAC---ATGGCAGTCTAGTA
CTAATGCCTCTGTTTTCTGGCAACAAGGACAACCATACCCTAGATTTACCATACCTTTCA
TGAGTATTGCCTCAGCTTATTATATGTTTTATGATGGCTATG---AAGATGACAAT----
-----GGAAC---TACCTATGGTGCAGTAGTTACAAACCATATGGGAACACTCTGTGCTC
GCATAGTGACTGAGCA-ACAAAAATATGAAGTTAAAATAACCAGCAGAGTGTTCCATAAA
GCTAAGCATGTTAGTGCATGGTGTCCCAGACCTCCACGTGCTGTACCATACCAACATACA
TATAGTCCAAACTTT---------GTACCTCAGACAG---------------GATTATCT
GATGTTGAAACTCACATTAAATTTAGA------ACA---GATGTTA--------------
-AACAGATCACA--------AC----AGCTGGTCCGTCTGATCTTTATGTACACACTGGA
GATCTCATATACAGGAACTTACACTTGTGTGAACCAGAACATCTAAATGACTCAACATTA
ATATGTTATTCCAG------TGATCTTGTCATTTACCGAACAAACACAACAGGTAATGAC
GTGATTCCCACATGCAATTGTACAGAAGCAACTTATTACTGTAAGCATAAAGACAGATAT
TACCCAATAA-ATGTCAAGAAACACCAGTGGTATGAGATTCAAGAATCAGAATATTACCC
AAAACATATCCAATACAATATTTTGATTGGTGAAGGACCTTGTGAACCAGGTGATTGTGG
AGGGAAACTCCTATGCAAGCATGGAGTTATAGGCATAGTGACTGCAGGAGGTGAAAATCA
TGTTGCATTTATAGACTTAAGGGATT------TTCTAGTTG-CTGAAGAA-----CAGGG
---TGTATTAGATTATGTCCATACTCTTGGTGAAGCTTTTGGGGCAGGCTTTGTAGATAA
CATTAAAGA---TCAAATTCAGACGATTAA------TCCAATTAATAAGATCACCAGTAA
AATAGTTAAATGGACAATCAGAATCATCTCAGCCATTACTATTATAATCAGAAACAATGC
TGACCCACATACTATTATAGCCACTTTAGCTCTGTTAGGGTGTTCAGGTTCACCTTGGAG
ATTTATTAAAGAAAAAGTGTGCAACTGGTTACA-GTTAGTATATATCCA----------T
AAAGAATCA---GATGGTTGGATTAAAAAATTTACAGAAATGTGTAATGCAGCTAGGGGT
CTAGAGTGGTTAGGCAATAAAATATCAAAATTCATTGATTGGCTCAAATCAA---TGTTA
CCTCAGGCAAAGTTGAAAATGGAATTTATTAAAAACTTGAAACAACTACCATTACTAGAA
AAACAAGTTGATGGGTTGCGGTTGGC---------TACACAAAAGC---AACAACAAGAT
TATATGGACACCT-TAACATTGATGCTAGATTCATCAAATAAATTCTTGCCTTTATATGC
TGTTGAGAATAAACGTATTAAAGAACTCCTCAAACGAAGCCAAATGATTCT------CCG
TACATCAAAAAGAACAGAACCAGTTGGAGTAATATTCCATGGAGAACCTGGTACTGGTAA
ATCTATAACCACTTCAATTCTTGCCCGCATGCTTACAACTGAATCAGAT------ATATA
TTCCCTACCTCCTTCTCCAAAGTATTTTGATGGGTATGATCAGCAAAGTGTAGTTATTAT
GGATGATATAATGCAAAACCCTAGTGGTGAAGACATGTCACTATTCTGTCAAATGGTCTC
ATCAGTACCATTCATACCACCCATGGCCGACCTACCAGATAAAGGAAAACCATTCTCTTC
AGATTATGTGTTAGCAAGCACAAATCATACTTTGCTCCACCCTCCAACTATAACATGTAC
AACAGCTATGAATAGAAGATTTTTCCTTGACTTAGACATAGTTGTCAAGGATGAATATAA
GCTCAACCAGGGCAAACTCAATCTACAATGTGCTCTCAAACCTTGCAATGAAGG---AAA
GATTGGAAAT---GCTAAATGTTGTCCCTTAATTTGTGGGAAAGCACTGCAATTTAGGGA
TAGGAATAGTGGTGATTATCTATCCTTAGCCACAGTGTACAATAAAATCACTCAAGAGAG
TAAAAACAGGAAAGATTTAACAAACTCTTTACAAGCAATTTTCCAGGGACCCA-------
-----------TAGATGTAGTAAATAAACCACCTCCACCAGCTATAGTAGACCTGCTTAA
ATCAGTCAGAAATCCAGATGTTATTAGATACTGTGAAGAAAATAAGTGGATAATACCCTC
AGATTGCAAGC---TTGAGCGTGATCTAAACTATGCAAATCTAATAATATCTATGCTAGC
AAATGTTATCAGTATAATGGGTGTAATATACATTATATACAAGTTATTTTGTTCACTTCA
AGGCCCATACTCA-GGCGAGCCCA---AACCAATCACAAAGAAACCAGAA---AGGAGAG
TGGTCACACAAGGACCACAGGAAGAATTTGGAAGGAGTCTAATTAAACATAACACTTGTG
TTGTAACAACAAGTA---ATGGAAAGTTCACTGGGTTAGGAGTCTATGACAATGTTATGA
TCATTCCAACACATGCTGATGCAGGCAAAGAAGTGGAGATAGATGGAATCAAGACCCAAG
TTGATGATGCCTATGATTTATATAATTCCCAGGGGATTAAATTAGAAATTACTGTCCTAA
AATTACACAGGAATGAGAAATTTAGAGATATTAGGAAGTATATACCAGAATCTGAGGATG
ATTATCCAGAGTGTCAT---------TTAGCACTAGTTGCTAATCAACAAGAGCCCACTA
TA------TTGGAAGTTGGTGATTGCTGCTCATATGGTAATATACTCTTGAGTGGTAGCC
AGACAGCCAGGATGATTAAGTATAATTATCCAACAAAATCAGGATTTTGTGGTGGTGTTC
TGTACAAAATAGGGCTGGTTCTAGGTATACATGTTGGAGGAAATGGTAGAGATGGTTTTT
CTGCAATGCTATTAAGATCATA--CTTCACTGAACAACAAGGCAAGATAGTATCAAAAAC
CAGTGTCAAGGAATGTAATTTATACAGTATACACACTCCATCAAGTACTAAATTACAACC
CAGTGTTTTCCATGATGTCTTCCCTGGCAGTAAAGAACCTGCTGTCCTATCTGGTAGAGA
CCCCAGATTAGAAGTCAATCTAGATGAATCTATATTCTCAAAATATAAAGGCAATGAACC
AGTTGAAATTACACAAAACATGCTAACAGCAGCTGCTCATTACACAGCCCAGTTATCTAC
TTTAGATAT---AGACCCCACACCACTGAGCTTGGAAGAGAGTGTGTATGGTATAGAAGG
TTTAGAAGCATTGGACTTGCACACTAGTGCTGGCTATCCATACACAGCATGTGGTATTAA
AAAGAAAGATTTAATTCCAAAAGA---TAGGAATTTAACAAAACTCAAGTGTGCCATTGA
AAAATATGGTTTAGACTTACCCATGATAACTTTCTTAAAAGATGAGCTCAGGAAACCAGA
GAAGATTAAAACTGGAAAAACCAGAATAATAGAGGCTAGTAGTTTAAATGATACAGTACA
ATTTAGAATGGCTTTTGGTAACCTATTTTCTAAATTTCATCAGAATCCAGGTATTGTTAC
AGGGTCTGCAGTAGGGTGTGATCCTGAGGTATTCTGGTCGAAAGTGCCAGTAATGCTAGA
TGGTGAATGTCTCATGGCTTTTGACTATACAAATTATGATGGGAGTCTCAATCCAGTCTG
GTTTAAATTACTTAATAAAGTGTTAACTGATCTGGGCTTTCCA---GGTGATTTGGTCAA
TAAATTGTGTAATTCCAAACACATATATAAAACTACTTACTATGAAGTTGAGGGTGGTAT
GCCATCAGGATGTGCTGGGACTAGTATTTTTAATACTATTATTAACAACATAATAATTAG
GACTTTGGTACTAGATACTTACAAATTTATAAACCTGGACAAACTTAAAATACTAGCATA
TGGTGATGATGTAATCTTTTCATACCCTTATGATCTTGATATGAAGGAACTTGCAAGTGG
GGGCACCAAGTATGGTTTGTCTATCACACCAGCTGACAAATCAGACACATTCAAGAAACT
AGATTACAACAATGCCACCTTTCTTAAAAGGGGTTTTAGACAAGATGAGAAATACAGTTT
TCTTGTCCATCCCATTTACCCAGAGACAGAAGTTTGGGAATCTATAAGGTGGACTAAAAA
CCCCAGAAACATGCAAGAACATGTCCTGTCTCTGTGTCACCTCATGTGGCACAATGGAAA
GGAAAAATAT-AAACACTTTGTAGACAAGATCAGGAGTGTTAGCGCTGGTCGTGCACTCT
ATATACCA-CCATATGAGGTCTTGCTCCACGAGTGGTATGAGAAATTT----TA------
----------------------------------------------ATC-----------
------------------------------------------------------------
----------------------------

#HRV-A36|JN798583
------------------------------------------------------------
--------------------------------TGACGCCAGTTTTG--------------
--CCACCCTCCCCTAACAT-----------------------------GTAAC----TTA
GAAG----TTTGAACGATAA----GACCAATAGG-TGATAATCAT-CCAGATTATC-AAA
GGTCAAGCACTTCT-GTTT-CCCC-GGT-CGATGA-GGATATGCT-TTACCCGAGGCAAA
AACCTTAGAGATCGTTATCCACACACTGCCTACACAGAGCCTAGTACCACTTTTG--ACG
TAACTAGG--TTGG----TCGCTCCCTG-------CAAACCC--AGCAGTAGACCTGGCA
GATGAGGCTGGACGTTCCCCACTGGCGACAGTGGTCCAGCCTGCGTGGCTGCCTGCTCAC
CCTATAG----GGT--------GAGAAGCCTAC-TTATTGACAAGGTGCGAAGAGCCGCG
TGTGCT-CAGTGTGCTTCC-TCCGGCCCCTGAATGTGGCTAACCTTAACCCTGCAGCCGC
TGCCCATAATCCAATGGGTTTACGGTCGTAACGCGTAAGTGCGGGATGGGACCAACTACT
TTGG------GTGTCCGTGTTTC--TT-ATTTTTCCTTTATT---------TGCATTT-T
ATGGTGACAA-TTCATG-----GTATATAGA------TTG-TCATCATGGGTGCACAAGT
ATCTAGACAAAATGTTGGTACACATTCTACACAAAATTCAGTGAGCAATGGATCAAGTCT
AAATTATTTTAACATTAATTATTTTAAAGATGCAGCATCAAGTGGTGCCTCCAGATTGGA
TTTTTCTCAAGACCCTAGTAAGTTTACTGACCCTGTTAAAGATGTACTAGAAAAAGGTAT
CCCAACACTCCAATCTCCAACAGTTGAAGCTTGTGGTTATTCAGATAGGTTAATACAAAT
AACCCGTGGAGACTCCACTATAACATCTCAGGACATTGCAAATGCAGTTGTTGGTTATGG
TGTATGGCCATCATACCTAACCCCGGATGATGCAACTGCCATTGATAAACCCACACAACC
AGATACTTCATCTAATAGATTTTACACATTAGAGAGCCGTTCCTGGACATCCTCTTCATC
TGGCTGGTGGTGGAAGTTACCTGATGCTCTTAAGAACATGGGCATATTTGGTGAGAATAT
GTTTTACCACTTTCTAGGAAGATCTGGATATACAATACATGTACAATGCAATTCTAGTAA
ATTTCACCAGGGTTTACTAATAGTTGCTGCTATTCCAGAGCATCAATTGGCATCTGCAAC
AAGTGGGAATGTATCAGTAGGGTATAATCACACCCATCCAGGTGAACAAGGTAGAGA---
--------------AGTGGTACCATCACGAAATTCTGATGATAACAAAAGGCCTAGTGA-
------------TGATAGTTGGCTAAATTTTGATGGGACTTTACTTGGCAACTTACCCAT
TTACCCACATCAATATATCAACTTGAGGACTAACAACTCAGCCACCCTCATTTTACCTTA
TGTCAATGCTGTGCCAATGGACTCTATGCTTAGACATAACAATTGGAGTCTAGTCATTAT
TCCAATATGCCCTTTGCAAGTTCAGGCTGGGGGGACAAATTCC---ATACCCATAACAGT
GTCGATTAGCCCCATGTTTTCAGAATTCTCAGGACCAA-GAAATAAAGTCAC------AT
TTGGTGCTACTGAAGGCTTACCAGTCATGCTCACACCTGGATCTGGACAATTTTTAACGA
CTGATGACACACAATCTCCATCAGCATTTCCATACTTCCACCCAACCAAGGAAATATTCA
TACCTGGACAAGTCAGAAACTTGATTGAAATGTGCCAAGTTGATACACTCATTCCCGTTA
ACAATAAA---GAGGAAAAT---GTAAAATCTGTAAATATGTACACTGTTGATTT-----
----ACGCACTCAA---ACTGAA---TTAGCAAAAGAAGTCTTTTCTATACCAGTGGATG
TTGCCTCACAACCGCTGGCTACCACTCTCATAGGTGAACTTGCAAGCTACTACACACACT
GGACTGGTAGTTTGCGTTTTAGTTTCATGT---TCTGTGGCTCTGCCAGCTCCACTTTAA
AGCTATTGATTGCATATACTCCCCCTGGTGTTGGAAAACCCAGATCTAGAAGAGAAGCCA
TGCTTGGTACACACCTAGTATGGGATGTGGGGTTACAATCCACTGCCTCCCTGGTAGTAC
CATGGGTTAGTGCTAGTCATTTTAGATTCACCACACCTGATACATATTCTTCAGCTGGTT
ACATTACATGCTGGTATCAGACCAATTTTGTAGTTCCTGCTAGTACACCAGACAATGCTA
---AAATGGTGTGTATGGTTTCAGCTTGTAAAGATTTTTGCTTAAGATTAGCTAGGGATA
CCAATCTACACATGCAAGAAGGGGTGCTT--ACACAA----AACCCAGTTGAAAATTACA
TAGATAATGTGTTGAATGAGGTGCTTGTAGTGCCAAATATCCAGCCTAGTTCATCTGTAT
CAAGCCATTCAGCCCCTGCCCTAGATGCTGCAGAAACTGGACATACTAGCTCCGTCCAAC
CAGAGGATATGATTGAAACCAGGTATGTCATAACTGATCAAACAAGAGATGAAACAAGTA
TTGAGAGTTTCTTAGGTAGGTCAGGA---TGTA------TAGCTATGATAGAA------T
TCAGTACAAGTAGTGATAAAGA---------------------------TGAACATGATA
AAATTGGTAAGGGATTTAAAACATGGAAAATTAGTCTTCAAGAAATGGCACAAATCAGAA
GGAAATATGAATTGTTTACATACACAAGATTTGATTCAGAAATCACAATAGTCACCGCAG
CAGCAGTACAAGGAGATG------ACAGTGGGCATGTAGTATTACAATTCATGTATGTGC
CTCCTGGAGCACCCGTCCCTGTAAAACG---TGATGACTACAC---ATGGCAATCAGGAA
CAAATGCATCTGTGTTTTGGCAAGAAGGGCAACCATATCCTAGATTTACAATTCCCTTTA
TGAGTATTGCATCAGCTTATTATATGTTTTATGATGGTTATG---ATGGTGATAATGCT-
-----GCATC---AAAATATGGGTCTGTGGTCACTAATGACATGGGAACTATATGTGTTA
GAATAGTTACATCTAA-CCAGAAACATGATTTAAATATCGTGTGCCGCATTTATCACAAA
GCCAAACACATAAAGGCCTGGTGTCCACGTCCACCAAGAGCCGTTCCTTACCAACACACA
CATTCCACTAATTAT---------ATACCATCCAAAG---------------------GT
GAGATTACAACCCAAATTAAGACCAGA------CCT---AACGTTT--------------
------------------TCAC----TGTTGGACCTTCCAGCATGTTTGTACATGTGGGT
AATTTAATTTATAGAAATCTCCATCTTTTTAACTCTGCTC---TTGATGATTCCATCCTT
GTGTCTTATTCCAG------TGATCTAGTCATATACCGAACAAACACTGAAGGTGATGAT
GTGATCCCAAATTGTGATTGCACTGAATGTACATACTATTGTCATCACAAAGATAGATAT
TTCCCCATCA-AAGTTACCCCACATGATTGGTATGAAATTCAAGAGTCAGAGTATTACCC
AAAACACATTCAGTATAATCTCCTAATTGGAGAGGGACCTTGTGAACCAGGTGACTGTGG
GGGTAAATTACTATGTAAACATGGGGTCATAGGCATGATTACAGCTGGTGGCGATGGTCA
TGTTGCTTTCATTGACCTTAGGAAAT------TTCAATGTG-CTGAAGAA-----CAAGG
---GTTATCTGATTATGTAGAACACCTTGGTCAAGTCTTTGGTGTTGGTTTTGTAGATAG
TATCAGACA---ACAAGTAAATTTTATTAA------TCCTACTAGCAAAATTGGCTCAAA
AGTAATTAAATGGTTGCTGAGGATAGTCTCAGCTATGATAATAATGGTAAGAAACAGTTC
TGACCCTCAAACTATAATTGCTACCCTTACCCTCTTAGGCTGTTCAGGTTCACCATGGAG
GTTCCTTAAAGAGAAACTCTGTGCTTGGCTTCA-GCTCAGTTATGTACA----------T
AAACAATCT---GACTCATGGCTTAAAAAATTTACTGAAGCGTGTAATGCAGCACGTGGA
TTAGAATGGATTGGACAAAAAATATCTAAATTCATAGATTGGATAAAGAGTA---TGTTA
CCACAAGCCCAATTAAAGGTTGATTATCTGACTAAGCTTAAACAACTTAATCTCTTAGAG
AAACAAATAGAGTCAATCAGGCTTGCACCTGCTAATGATCAGGAAA---AAATATTTACT
GAAATAAATACTC----------TCCATGATCTGTCCTTGAAATTTTTACCACTGTACGC
ATCTGAAGCGCGCAGAATCAAGAGTCTATACATCAAATGTAGTAACATCAT------TAA
GGGAGGGAAGAGAAATGAACCAGTTGCAGTATTAATACATGGTTCTCCTGGTACTGGAAA
ATCTCTTGCTACTTCAGTCCTTGCTCGGATGCTGACTGTTGAAACTGAC------ATATA
TTCTTTACCCCCAGATCCCAAATATTTTGATGGGTATGATCAACAGAGTGTTGTTATTAT
GGATGATATTATGCAAAATCCTAGTGGTGAAGATATGACCCTATTCTGCCAAATGGTATC
AAGTGTTCCTTTCATACCTCCTATGGCAGATCTTCCAGATAAAGGGAAACCATTTACATC
TAAATTTGTACTTGCGAGTACTAACCATACCATGTTAACACCACCAACAGTATCTTCACT
TCCAGCAATGTCAAGGAGATTTTACTTTGATTTAGATATTCAGGTTAAGAAAGATTATC-
--TCTTAGATGGTAAGTTAGATATAGCAAAAAGTTTTAGACCATGTGATGTTAACACCAA
AATAGGTAAT---GCTAAGTGCTGCCCATTCATTTGTGGAAAAGCTGTGGAATTTAAAGA
CAGAAACTCATGCACTACTTTATCCTTGTCTCAATTATACAACCACATCAAGGAAGAAGA
CAAGAGAAGAAGTAGCGCGGCACAAGCAATGGAGGCTATATTCCAAGGTATAG-------
-----------------ATCTCCAGTCTCCCCCACCTCCAGCCATAGCTGATCTTCTCAG
ATCTGTGAAGACACCAGAAATTATTAAATATTGTCAAGATAATAATTGGATTGTCCCGGC
AGAGTGCTCTA---TTGAAAGAGATTTAGGGATAGCGAATATGACTATAGGTATAATAGC
TAATGTAGTGTCTATAGTAGGTGTTATCTATATAATTTATAAATTGTTTTGTACACTCCA
AGGTCCATACTCA-GGAGAATCTA---AACCTAAGAGTAAAGCTCCAGAA---AGAAGGG
TAGTTACCCAGGGCCCAGAAGAGGAATTTGGTCGTTCACTGCTTAAACACAATTGTTGTA
TTGTAACAACTGATA---AAGGCAAATTTACAGGTCTTGGGATATATGATCAGGTTATGG
TACTCCCAACACACTCTGATCCAGGTTCTGAAATTTTAGTGGATGGGGTAAAAGTTAAAA
TTTCTGACTCTTACGACCTGCACAACCATGAGGGTGTTAAGTTGGAAATAACAGTAGTAA
AGCTAGTTAGAAATGAGAAATTTAAAGACATTAGGAAATATTTACCCTCACGTGAGGATG
ATTACCCTGCTTGCAAT---------CTTGCTTTATTAGCCAACCAAGATGAACCAACAA
TA------ATAAATGTTGGAGATGCAGAATCTTATGGTAATATATTGTTAAGTGGTACCA
ACACTGCACGAATGATCAAGTACCATTACCCAACAAAAGCTGGATATTGTGGGGGTGTCT
TATATAAGGTTGGCTCTATCCTTGGTATACATGTGGGTGGTAATGGTAGAGATGGATTTT
CTGCAATGCTCCTTAAATCTTA--CTTTGGTGAAACTCAAGGCTTAATTACTAAAGAGCT
ACCTGTATCCGTCAAGAATTTACCATCTATACATGTCTCATCTAAAACTCGCTTGCAACC
CAGTGTTTTTCATGATGTCTTTCCCGGAACAAAGGAACCTGCAGTTCTAAGCAATAATGA
CCCAAGATTAGAAACTAACTTTGACACGGCACTTTTCTCAAAGTACAAAGGTAACCCTGC
TTGTGAAGTGACCACACATATGAAAATTGCTGTAGCACATTATGCAGCACAATTATCCAC
ACTAGATAT---AAATCCCCAACCCCTCTCACTTGAGGAAAGCGTCTTTGGTATTGAAGG
ACTGGAGGCCCTAGATTTAAACACCAGTGCAGGATTCCCTTATGTTTCATTAGGGATTAA
AAAGAAAGATCTCATAGATAAGAGAACAAAAGACATCACAAAACTCAAGAAAGCAATTGA
TAAATATGGCATTGATTTACCCATGGTCACCTTTCTTAAAGATGAGCTTAGAAAGAAAGA
AAAAATAAGGGACGGGAAAACTAGAGTTATAGAAGCCAATAGTGTGAATGATACTGTACT
TTTTAGAAGTGTGTATGGAAACCTTTTCTCTGCTTTTCATAAAAACCCAGGCATAGTTAC
TGGTTCTGCGGTAGGGTGTGACCCTGAAGTATTCTGGTCAACCATACCTCTTATGTTAGA
TGGAGAATGTCTAATGGCTTTTGATTACTCAAATTATGATGGTAGTTTACACCCAATTTG
GTTCAAGTGTCTGAGCATGCTTTTAGAAGATATAGGATTTTCT---TCTCAACTTATCAA
CCAAATTTGCAACTCTAAGCATATATACAAATCTAAATATTATGAAGTGGAAGGAGGTAT
GCCATCTGGGTGTGCAGGTACTAGCATTTTTAACACAATGATAAATAATGTTATTATTAG
AACTCTAGTACTTGATGCTTACAAAAATATAGATTTGGATAAGTTGAAAATTTTAGCATA
TGGTGATGATGTTATCTTTTCTTATAACTTTAAACTTGATATGGCAGTCCTTGCTAAAGA
AGGAGAGAAATATGGACTGACAATCACCCCTGCTGACAAATCTGATACTTTTCAGGAATT
GACTTATAAGAATGTGACCTTCCTAAAGAGAGGATTCAGAGCTGATGAGCGCCACTCTTT
TCTTATACATCCTACCTTTCCTGTGGCAGAGATCCATGATTCCATTAGATGGACTAAGAA
CCCTTCATGTATGCAAGAACATGTACTATCCTTGTGTCATTTGATGTGGCACAATGGCAA
GCACACATAC-CAGGAATTTGTTAAAGGTATACGCAGTGTATCCGCTGGTCGGGCACTGT
ATATACCA-GCTTACGAAGTCCTTGAGTATGAGTGGTATGAAAAATTT----TA------
---------------------GATATAAA-ACTAT---TAAATGTAGTT--AG--TTTGT
TA----------------GTTTTA------------------------------------
----------------------------

#HRV-A49|JN798589
------------------------------------------------------------
-------------------------------CAGACGCCAGTTTTATC------------
--CTCCCCTTACCCCGT-------------------------------GTAAC----TTA
GAAG------TTTTTCATAAA---GACCAATAGT-TGGTAATCAT-CCAGATTACT-TAA
GGTCAAGCACTTCT-GTTT-CCCC-GGT-CAATGT-TGATATGCT--CCAACAGGGCAAA
AACAACTGCGATCGTTATCCGCAAAGCGCCTACGCAAAGCCTAGTAGCACCTTTG--AGA
TTATTTGG--TTGG----TCGTTCCGCCA------TTTCCCC----TGGTAGACCTGGCA
GATGAGGCTGGAAGTACCCCACTGGTGACAGTGTTCCAGCCTGCGTGGCTGCCTGCACAC
CCTATG-----GGT--------GTGAAGCCAAA-TAATGGACAAGGTGTGAAGAGCCCCG
TGTGCT-CGCTTTGAGTCC-TCCGGCCCCTGAATGCGGCTAACCTTAACCCTGCAGCTGG
AGCACACAAACCAGTGTGTATCTAGTCGTAATGAGCAATTGCGGGATGGGACCGACTACT
TTGG------GTGTCCGTGTTTC--AC--TTTTTACTTATAA-----------TTGCT-T
ATGGTGACAA-TATATA---TATAGTATATA------TTG-GCACTATGGGCGCACAGGT
ATCCAGACAGAATGTTGGGACTCACTCTACACAAAACTCTGTATCTAATGGATCTAGTTT
AAACTACTTCAACATCAACTACTTCAAAGATGCTGCTTCAAATGGTGCATCAAAATTAGA
GTTCACTCAAGACCCTAGCAAATTCACAGACCCTGTTAAAGATGTATTAGAGAAAGGAAT
ACCGACACTGCAATCACCCACAGTTGAGGCTTGTGGATACTCGGATAGAATCATACAGAT
TACCAGAGGAGATTCAACAATAACATCACAGGATGTGGCAAATGCTGTTGTTGCATATGG
TGTTTGGCCACACTATCTATCCTCTAAAGATGCTTCTGCAATTGACAAGCCTTCCCGCCC
AGACACATCTTCCAATAGGTTTTATACTTTAAAGAGTGTGACTTGGTCTAACTCTTCAAA
AGGTTGGTGGTGGAAATTACCAGATGCATTGAAGGAAATGGGCATCTTTGGTGAAAATAT
GTTTTACCACTACTTGGGCAGAAGTGGTTATACAATACATGTACAGTGTAATGCTAGTAA
ATTCCACCAAGGCACACTAATCGTTGCACTGATACCTGAACACCAGATTGCAAGCGCACT
CCATGGTGATGTAAATGTTGGTTATAAATACACTCACCCAGGAGAAGCAGGGAGAGA---
--------------GGTCAAAAGTGACAGGAATATAAACCTAGCTGTACAACCCACTGA-
------------AGAATATTGGCTGAATTTTGATGGAACACTACTTGGAAACATTACCAT
ATACCCCCATCAATTCATTAACCTGAGAAGCAACAACTCTGCTACAATAATTGCTCCATA
TGTTAATGCAGTTCCCATGGATTCAATGCGCAGCCACAACAACTGGAGCCTGGTAATAAT
CCCAATATGTCCTCTTGAAACATCAAGTACTGTTAATACA------ATACCTATTACAAT
ATCAATAAGTCCCATGTGTGCAGAGTTTTCTGGAGCAC-GTGCCAAAAGC----------
-----------CAGGGTCTACCAGTTTTCATCACACCAGGATCAGGTCAATTTCTGACAA
CAGATGATTTTCAATCCCCATGTGCGCTCCCCTGGTATCACCCAACCAAGGAAATATCCA
TCCCAGGTGAGGTGAAAAACTTAGTTGAAATATGTCAAGTGGATAGCTTAGTACCAATAA
ACAACACT---GAAAATAAC---ATCACCAATGGAGACATGTATTCGGTTATATT-----
----------GCAATCAACAATTGGAGAACCAGATAAAATCTTTTCAATCAAAACAGATG
TAGCCTCTCAGCCACTAGCTACCACTCTAATTGGTGAAATATCCAGCTATTACACTCACT
GGACAGGAAGCCTCCGTTTCAGTTTTATGT---TCTGTGGTACAGCCAACACTACTGTTA
AACTCTTACTAGCCTATACACCGCCTGGTATTAGAGAGCCTACTACAAGAAGAGAAGCAA
TGTTGGGCACTCATGTAATATGGGATATAGGCCTTCAATCTACAATATCAATGGTAGTAC
CATGGATTAGTGCCAGCCATTACAGAAATACATCATCGGGTGCAT---CTACAGCAGGAT
ACATAACATGCTGGTATCAAACCAGATTAGTAATTCCACCTCAAACTCCACCCACAGCTA
---GGTTGTTGTGTTTTGTATCAGGCTGCAAGGATTTTTGTTTACGCATGGCTCGTGATA
CCAATTTGCATCTACAGAGTGGGCCAATA--GAGCAA----AATCCTGTTGAACACTACA
TAGATGAGGTCCTTAATGAGGTTTTAGTAGTTCCAAATATTAATAGTAGTCATCCCACAA
CATCAAATTCTGCCCCAGCACTAGATGCCGCAGAAACAGGACATACTAGTAATGTGCAGC
CTGAAGATGTCATTGAAACCAGATATGTACAGACATCACAAACAAGAGATGAGATGAGTT
TAGAGAGTTTTCTTGGTAGATCAGGG---TGCA------TACATGAATCTAAA------C
TGGAGGTCACGCTTAC---------------------------------------AAATT
ACAATGAAAACAATTTCAAAGTGTGGAATATCAACTTACAAGAGATGGCCCAGATTAGAA
GGAAATTTGAGCTGTTCACCTATACTAGATTTGACTCTGAGATAACCCTAGTTCCATGTA
TTTCTGCACTTAGTGAGG------ACATTGGACATGTTACTATGCAATACATGTATGTAC
CACCAGGTGCACCTGTACCAGAGAGCAG---GGATGATTATGC---ATGGCAGTCTGGCA
CTAATGCATCTATTTTCTGGCAACATGGGCAAGCATACCCAAGATTTTCTCTACCCTTTC
TGAGTGTGGCTTCAGCTTACTATATGTTTTATGATGGATACA---ATGAAGAAGGGCA--
-------------AAATTACGGTACAGTAAGCACAAATAATATGGGGTCATTATGTTCTA
GAATAGTGACAGAGAA-ACACATTCATAATATGCATATTATGACAAGAATCTATCATAAA
GCCAAACATGTCAAAGCGTGGTGCCCGCGCCCACCCAGAGCACTTGAATATACTCGTGCT
CACCGCACTAATTTT---------AAGATTCAAAATA---------------------AA
GATATCAAAACAGGAATTAAATCTAGA------GCA---ATTATTA--------------
-CA-----------------AC----AGCTGGTCCTAGTGATATGTATGTCCATGTTGGC
AATCTTATTTATAGAAATTTACACCTCTTCAACTCTGAAA---TGCATGAATCTATACTG
GTATCCTACTCATC------AGATTTAATCATCTACCGAACAAACACCATAGGTGATGAT
TATATTCCCTCTTGTGATTGTACCCAGGCTACATACTATTGTAAACATAAAAATAGATAT
TTCCCAATAA-CAGTGACAAGTCATGACTGGTATGAAATACAGGAAAGTGAATATTATCC
CAAACATATACAGTACAATTTGCTAATTGGTGAGGGTCCTTGTGAACCAGGTGATTGTGG
TGGGAAATTATTATGTAAACATGGTGTTATTGGCATAATAACAGCTGGTGGTGACAATCA
TGTGGCTTTCATCGATCTTAGACACT------TTCATTGTG-CCGAAGAG-----CAAGG
---AGTTTCAGATTATATACATATGTTAGGTGAAGCATTTGGAAATGGATTCGTAGATAG
TGTAAAAGA---ACACATACATGCCATTAA------CCCAGTTGGAAATATTAGCAAAAA
GATCATTAAATGGATGCTAAGGATAATATCTGCAATGGTCATAATAATAAGGAATTCCTC
TGATCCACAAACTATATTGGCAACACTCACATTGATTGGATGTTCTGGATCACCATGGAG
ATTTTTAAAAGAAAAATTTTGTAAATGGACACA-ACTTAATTATATACA----------T
AAAGAATCA---GACTCATGGTTGAAGAAATTCACTGAAGCATGCAACGCGGCCAGAGGA
CTTGAGTGGATAGGAAATAAAATATCCAAATTCATTGAATGGATGAAGTCAA---TGCTC
CCACAAGCACAACTCAAGGTGAAGTACTTAAATGAACTTAAAAAATTAAGTCTGTATGAA
AAGCAAGTTGAAAGTCTTAGAATAGCAGATGTAAGAACACAAGAAA---AGATCAAGATG
GAAATTGACACTT----------TACATGACTTATCATGCAAATTTCTGCCATTGTATGC
AAGTGAAGCAAAGAGAATAAAGACACTACACATCAAGTGCGACAACATTAT------CAA
ACAAAAGAAAAGGTGTGAGCCAGTGGCTATAGTCATCCATGGGCCACCTGGTGCTGGAAA
ATCAATAACAACAAATTTTTTAGCCAGGATGATAACTAATGATAGTGAT------ATATA
CTCTTTACCCCCAGATCCAAAATATTTTGATGGCTACGATCAACAAAGTGTCGTAATAAT
GGATGATATTATGCAAAATCCAGCTGGGGATGATATGACCCTATTCTGTCAAATGGTTTC
AAGTGTCACTTTTATACCACCAATGGCTGATTTACCAGACAAAGGCAAGGCCTTTGACTC
TAGGTTTGTGCTATGCAGCACAAATCACTCACTTTTAGCACCACCAACAATAACATCACT
ACCTGCAATGAATAGAAGGTTCTTTTTAGATCTAGATATATTAGTGCATGATAATTTCAA
GGACTCACAGGGCAAACTTAATGTAGCAGCAGCCTTCCAACCATGCGACGTGGACAACAA
AATCGGGAAT---GCCCGGTGTTGCCCATTCGTGTGTGGAAAGGCTGTTTCTTTCAAGGA
CCGCAATTCTTGCAATAAATACACCTTAGCACAAGTATATAACATAATGCTTGAAGAAGA
CAAACGCAGGAGACAAGTGGTTGATGTTATGTCAGCTATTTTCCAGGGACCAA-------
-----------TTGACA---TGAAGAACCCACCACCGCCTGCAATTACAGATCTACTCCA
ATCAGTTAGGACTCCTGAGGTTATCAAGTATTGTGAAGATAATAGGTGGATAATACCAGC
AGAATGTAAGA---TAGAGAAGGAGTTAAATTTAGCTAATACAATCATAACAATCATTGC
CAATGTTATTAGTATAGCAGGTATTATATATGTTATCTATAAACTCTTCTGCACACTACA
AGGACCATACTCA-GGAGAACCCA---AACCTAAAACTAAAGTTCCAGAG---AGGCGTG
TTGTAGCGCAAGGACCAGAGGAAGAATTTGGAATGTCCTTAATCAAACACAATTCATGTG
TGATCACAACAGACA---ATGGAAAGTTTACAGGTCTTGGAATTTATGACAAATTTGTGG
TTGTGCCGACACACGCAGACCCTGGGAAAGAAATTCAAGTTGATGGTATAACTACAAAAG
TTGCTGACTCATTTGATTTGTACAATAAAGATGGTATAAAGTTGGAGATAACAGTCCTTA
AATTAGATAGGAATGAGAAATTTAGAGACATCAGAAAATATATACCAAATAATGAAGATG
ACTACCCTGATTGTAAC---------TTAGCCTTGTTAGCAAATCAACCTGAGCCCACTA
TA------ATCAATGTTGGAGACGTTGTGTCCTATGGTAACATACTACTCAGTGGCAACC
AGACAGCTAGAATGCTCAAGTACAACTATCCAACAAAATCCGGGTACTGTGGGGGTGTTC
TGTATAAAATTGGACAAGTACTTGGGATACATGTAGGGGGAAATGGTAGAGATGGATTTT
CAGCTATGTTACTTAGATCTTA--CTTTACTGATGTGCAAGGTCAAATAGTTTCATCAAA
GAAAACTAGTGAGTGTAATCTCCCCAGTATACATAGTCCATCCAAAACAAAATTGCAACC
CAGTATTTTCCATGATGTTTTCCCCGGTTCAAAAGAACCAGCTGTGTTGTCTGAAAAAGA
TGCTCGACTCCAGGTCGATTTTAATGAAGCACTGTTTTCCAAATACAAAGGAAACACAAA
CTGTTCTATGAATGATCACATAAAGATTGCATCTTCACACTATGCAGCTCAGTTAATTAC
TTTAGATAT---TGACCCAAGTCCTATCACCCTTGAAGATAGTGTTTTTGGTACTGATGG
ATTAGAAGCTCTTGATCTAAACACTAGTGCAGGATTCCCTTACATCACAATGGGTATAAA
GAAGAGGGATTTAATAAACAACAAGACCAAAGATATAAGTAAACTTAGGGAGGCAATTGA
CAAATATGGAGTTGACTTGCCTATGGTTACTTTCTTAAAGGATGAACTTAGGAAGCATGA
AAAGATAATCAAAGGTAAAACTAGAGTCATTGAGGCTAGTAGTGTGAATGATACTCTGCT
ATTTAGAACAACTTTTGGGAATCTTTTTTCAAAATTTCATCTAAATCCTGGAATTGTCAC
TGGATCAGCAGTCGGGTGTGACCCAGAGACTTTCTGGTCAAAAATACCGGCAATGTTGGA
TGATAAGTGTATAATGGCCTTTGATTATACGAATTATGATGGTAGCATACACCCCATTTG
GTTTGAAGCCCTTAAACAAGTATTGATGGACTTGTCTTTTGAT---CCCATGTTAATAGA
TAGACTATGCAAATCCAAACATATCTTCAGAAACACATACTATGAGGTTGAAGGGGGTGT
TCCATCTGGATGCTCAGGTACTAGTATTTTTAACACAATGATTAATAATATTATTATAAG
GACTTTGGTGTTAGATGCCTATAAAAATATAGATTTAGATAAGCTTAAGATAATTGCATA
TGGTGATGATGTTATATTCTCATATATATATGAATTGGACATGGAAGCTATAGCAGTAGA
GGGCACTAAATATGGTTTAACCATAACCCCTGCTGACAAATCCACCACTTTTGTGAAATT
AAATTACAACAATGTCACCTTTTTAAAAAGAGGATTCAAGCAAGATGAGAAATACAACTT
CTTGATACACCCTACATTTCCTGAGAGTGAAATATTTGAATCCATCAGGTGGACAAAGAA
GCCTTCACAGATGCATGAGCACGTACTATCCCTGTGTCACTTAATGTGGCATAATGGGCG
TGATGCATAC-CAAAAGTTTGTGGAGAAGATACGCAGTGTGAGCGCTGGTCGTGCACTGT
ACATCCCT-CCATATGATTTGCTTTTGCATGAGTGGTATGAAAAATTT----TA------
----------------------------A-ACTGA-------------------------
------------------------------------------------------------
----------------------------

#HRV-A34|JN562720
------------------------------------------------------------
------------------------------------------------------------
------------------------------------------------------------
------------------------------------------------------------
--------------------TCCT------------------------------------
------------------------------------------------------------
------------------------------------------------------------
------------------------------------------------------------
-----------------------------------------------------------G
TGTGCT-CGTCTTGAGTCC-TCCGGCCCCTGAATGTGGCTAACCTTAACCCTGCAGCCAG
TGCACACAAACCAGTGTGTAGCTGGTCGTAATGAGCAATTGCGGGATGGGACCAACTACT
TTGG------GTGTCCGTGTTTC--AC--TTTTTACCTTTTA---------TTATGCT-T
ATGGTGACAA-TATATA----GACATATATA------TTG-ACACCATGGGCGCACAGGT
TTCCAGGCAGAACGTTGGTACGCACTCAACCCAAAACACAGTTTCAAATGGTTCAAGCTT
AAATTATTTTAACATCAATTACTTCAAGGATGCTGCATCACATGGTGCTTCTAAATTGGA
TTTTTCACAGGACCCAAGCAAATTTACTGACCCTGTTAAGGATGTGCTTGAGAAGGGCAT
TCCCACACTTCAATCTCCAACTGTAGAAGCATGTGGTTATTCAGACAGGATTATACAGAT
AACAAGAGGAGATTCCACAATCACTTCTCAAGATGTGGCGAATGCAGTAGTTGGGTATGG
AGTATGGCCCCACTATCTAACACCACAGGATGCTACAGCTATTGACAAACCCTCACGACC
AGACACTTCTTCCAATAGATTTTACACCTTAGAAAGTAAGATGTGGGATAGTTCATCAAA
AGGATGGTGGTGGAAATTACCAGATGCTCTTAAAGAAATGGGAATCTTTGGTGAAAATAT
GTACTATCATTTCTTGGGCCGAAGTGGTTATACCGTACATGTCCAATGCAATGCCAGCAA
ATTTCATCAGGGTACACTTATTGTGGCAATGATACCAGAACACCAATTGGCAAGTGCAAC
ACATGGAAATGTTGCTGCTGGGTATAACTACACACATCCGGGTGAGCGTGGCAGAGT---
-----TAT---------CAACGTTGCCATGCGTGAGCAAAATGATAAACAACCTAGTGA-
------------TGATAATTGGCTTAATTTTGATGGTACACTATTAGGCAATATTACAAT
TTACCCACATCAACTTATTAATTTGAGAAGTAACAATTCAGCTACAATTATTGTCCCATA
TGTTAATGCAGTTCCAATGGATTCTATGCTTAGACACAACAACTGGAGTTTAGTCATAAT
ACCTATATGCCAGCTAGAAGGAACTCCAAGCACT------------GTACCCATCACCAT
CTCCATCAGTCCGATGTGTGCTGAGTTCTCAGGGGCTA-GAGCAAGAAAT----------
-----------CAAGGTCTACCAGTTATGTTAACCCCTGGTTCTGGACAATTCATGACTA
CTGATGATTTTCAATCCCCTTGTGCTTTACCTTGGTACCACCCCACTAAAGAGATATCTA
TCCCAGGCCAAGTTAGGAATTTAATTGAGTTATGTCAAGTAGACACATTAATACCCATAA
ATAACTTA---GAACAAAAT---GTCAACAATACTGATATGTATTCAGTTGTATT-----
----AAACAATGAA---ACAGAA---TTAGCAAAAGAGATTTTTGCTATTAAGGTTGACA
TTGCATCCCAACCTTTGGCTACCACCCTCATTGGTGAAATTGCAAGTTACTACACTCATT
GGACTGGTAGCCTTAGATTTAGTTTTCTGT---TCTGTGGATCTGCTAACACCACTCTTA
AACTTTTAATAGCATACACACCACCAGGTATCAGCAAACCAACCAAGAGAAAAGAAGCTA
TGTTAGGAACACATGTTGTCTGGGATGTTGGACTACAATCCACTATGTCAATGGTAGTTC
CCTGGGTGAGTGCTAGTCATTTCAGAAACACAACTCCTGACAAATACTCCTTGGCTGGAT
ACATAACTTGTTGGTATCAAACAAATCTTATAGCACCACTAAATACACCCCAAACAGCCA
---GGATGTTATGCTTTGTTTCAGCATGTAAAGATTTCTGTTTAAGAATGGCAAGAGATA
CAAATTTGCACAAGCAATCTGGACCTATA--GAACAA----AATCCAGTTGAGAATTACA
TAGATGAAGTACTGAATGAAGTGTTGGTTGTTCCTAACATCAAAGAAAGTCAAGCCACTA
CATCGAACTCAGCCCCTGCTCTGGATGCAGCTGAGACTGGTCATACAAGTAATGTACAAC
CTGAGGATATGATTGAGACTAGATATGTACAAACATCACAAACAAGAGATGAAATGAGCA
TTGAGAGTTTTCTTGGTAGATCTGGA---TGCA------TACATTTGTCCAAA------T
TGGTAGTAGATTATGA---------------------------------AAATTATAATG
CAAAAACCAAAAACTTCATGACATGGCAAATTAACTTACAGGAAATGGCACAAATTAGAA
GGAAATTTGAGATGTTTACCTATGTTAGATTTGATTCTGAGGTCACCCTAGTACCATCAA
TAGCAGCCAAAGGTGATG------ATATTGGCCATGTTGTGATGCAATACATGTATGTAC
CACCAGGTGCACCAATACCTGAAACCAG---AGATGACTTTGC---ATGGCAATCTGGAA
CAAATGCCTCAATATTTTGGCAACATGGTCAAACATACCCCAGATTTTCTCTTCCTTTCT
TAAGCATAGCCTCAGCATATTACATGTTTTATGATGGATATG---ATGGTGACCAGCAT-
-----GACTC---AAGATATGGCACAGTGGTCACAAATGACATGGGTACCTTATGCTCCA
GAATTGTAACTGATCA-ACATCAAAACAGGGTGGAAATCACAACTAGAATTTACCACAAA
GCCAAACATGTGAAGACCTGGTGCCCAAGACCACCAAGAGCTGTTGAATACACACACACA
CATGTTACCAATTAC---------AAAGTTAGGGGTG---------------------AA
ACTGAAAAGACTGCAATTAAACCTAGG------GCA---AAAATTA--------------
-CA-----------------AT----GGCTGGTCCAAGTGATATGTATGTACACGTGGGG
AATCTTATATATAGAAACCTACACTTATTCAATTCAGAGA---TGCATGATTCTATCTTG
ATTTCCTACTCTTC------TGATTTAGTCATATACCGAACAAACACAATAGGTGATGAC
TATATTCCAACATGTGATTGTACTGAAGCCACATATTTTTGCAAACACAAGAACAGATAC
TTTCCAATCA-AAGTCACAAGTCATGATTGGTATGAAATTCAGGAAAGTGAGTACTATCC
AAAGCATATACAATATAATCTCTTAATTGGAGAAGGACCATGTGAACCAGGTGATTGTGG
TGGGAAACTGCTATGTAAGCATGGTGTCATTGGGATTATAACTGCTGGTGGTGAAGGACA
TGTGGCTTTTATTGATCTCAGACATT------TCCATTGCG-CTGAAGAA-----CAGGG
---CATAACTGATTATGTTCACATGCTTGGTGAGGCTTTTGGTTTGGGCTTTGTAGACAG
TGTTAAGGA---CCAAATAAATGCAATCAA------CCCAATTAATGGTATTAGTAAGAA
AATTATTAAATGGCTATTAAGAATAATATCAGCAATGGTGATTATAATTAGAAATTCATC
AGACCCACAAACAATAATAGCCACTTTAACATTAATTGGTTGTTCAGGATCACCATGGAG
ATTTCTGAAAGAGAAGTTTTGTAAATGGACTCA-ACTTAATTATATCCA----------T
AAAGAATCA---GACTCATGGCTCAAGAAGTTTACTGAAATGTGTAATGCAGCTAGAGGT
TTAGAGTGGATTGGTAATAAGATATCAAAATTCATTGATTGGATGAAGTCTA---TGTTA
CCCCAAGCACAACTTAAAGTCAAATATCTCAATGAACTAAAGAAGTTGAGTTTTCTTGAG
AAACAAATGGAGCATCTTAGAGTTGCTGACTCCCAAACCCAAGAAA---AGATAAAATGT
GAAATTGATACCT----------TGCATGATTTATCTTGTAAATTTCTTCCACTCTATGC
TAGTGAGGCAAAAAGAATAAAGATTTTACATAATAGATGCAGCACAATCAT------CAA
ACAGAGGAAAAGATGTGAACCAGTGGCCGTTGTTATACACGGTGAGCCTGGTACTGGAAA
ATCTATGACTACAAACTTTTTAGCAAGAATGATAACAAATGATAGTGAC------ATCTA
TTCCCTGCCACCAGACCCAAAGTATTTTGATGGATATGATCAGCAAAGTGTGGTCATTAT
GGATGATATCATGCAGAATCCTAGTGGAGATGACATGACTTTGTTTTGCCAGATGGTGTC
AAGTGTGACCTTCATACCGCCAATGGCAGATTTACCAGATAAAGGGAAACCATTTGACTC
CAGATTTGTATTGTGCAGTACTAATCATAATTTGTTAGCACCCCCCACCATAACATCTTT
ACCAGCAATGAATAGAAGATTTTTCCTTGATTTAGATATTGTAGTATGTGAAAAATACAA
AGATTCACAGGGAAAACTAAATGTTTCTGCTGCTTTCCAACCATGTGATGTCAATACAAA
GATTGGCAAT---GCCCGATGTTGTCCATTTATTTGTGGTAAAGCAGTCAACTTCAGAGA
TCGAAATACATGCCAGACATACACGCTTTCACAAGTATATAATCAGATGCTTGAAGAGGA
TAAAAGGCGTAGGCAAGTCATTGATGTCATGGCAGCAATATTTCAAGGACCAA-------
-----------TCTCTA---TGGAAGGCCCTCCACCAGCAGCAATAAGTGATCTGTTGCA
ATCAGTTAGAACCCCTGAAGTGATCAAATACTGTGAGGAAAACAAATGGATAATCCCAGC
AGAATGTAAAG---TGGAAAGAGATTTAAATATAGCTAACACTATTATTACAATCATAGC
AAATATTATTAGTATTTCTGGAATTATCTATGTCATATATAAACTCTTTTGTACATTACA
AGGACCCTATTCT-GGAGAACCCA---AACCTAAAACAAGAATGCCAGAA---AGAAGAG
TGGTTGCACAAGGACCTGAAGAGGAGTTTGGCAGATCACTCATCAAACACAATTCATGTG
TGGTGACTACTGAGA---ATGGAAAGTTCACAGGCCTAGGCATCTATGACAGGACATTGA
TTGTACCAACACATGCAGACCCTGGTAAAGAGGTGCAAATAGATGGTATTACTACCAAGG
TAGAGGATTCCTTTGATTTGTTTAATAAAGATGGTGTGAAATTGGAAATCACTGTACTTA
AATTAAAGAGAAATGAAAAGTTTAAGGACATTAGGAAATACATACCAGAACATGAAGATG
ATTACCCAGACTGTAAT---------TTAGCTTTATCTGCCAATCAACCAGAAACTACTA
TA------ATTAAAGTGGGTGATGTTGTATCATATGGAAATATCTTGCTAAGTGGCAATC
AAACAGCTAGAATGCTTAAATACAACTACCCGACTAAATCGGGATACTGTGGTGGTATAC
TATATAAAATTGGACAAGTCCTTGGCATTCATGTTGGTGGTAATGGAAGAGATGGGTTTG
CTGCAATGCTATTAAGATCTTA--TTTCACTGAGGCACAAGGTCAAATAACCACCTCCAA
GAGTACTACTGAGTGTAACCTACCCAGTATACACACACCAAGCAAGACAAAATTGCAACC
TAGTGTCTTCTATGATGTATTTCCAGGTAATAAGGAACCAGCTGTCCTTTCAGACCATGA
CCCAAGGTTAAAAGTCAATTTCAATGACGCACTTTTCTCCAAATACAAAGGTAACAATCA
GTGCACTATGAATAATCACATTAAAGTGGCCATTTCCCATTACTCAGCACAATTAACCAC
ACTAGATAT---AGACCCAAATCCTATAACTTTAGAAGAAAGTGTCTTTGGTATAGAGGG
TTTAGAGGCACTTGACCTTAACACTAGTGCTGGATTTCCTTATGTGTCAATGGGTATAAA
GAAAAGAGATTTAATCAATAAGCAGACCAAGGATATTTCTAAATTGAAAATGGCATTAGA
TAAATATGGTGTTGATTTACCCATGGTCACATTTCTTAAAGATGAGCTTAGAAAGAAAGA
AAAGATCTCTGCAGGTAAGACCCGTGTGATAGAAGCCAGCAGTGTGAATGATACTGTATT
ATTTAGAACAACCTTTGGAAACCTCTTTTCCAAATTTCATCTCAATCCTGGAATTGTTAC
CGGCTCCGCTGTGGGCTGTGATCCAGAAACATTTTGGTCAAAAATACCAGTAATGTTGGA
TGGGGACTGCATAATGGCATTTGACTATACAAATTATGATGGTAGTATACATCCAATTTG
GTTCCAAGCACTTAAACAGGTATTGAGTAACTTGTCATTTGAG---GCCAGTTTAATAGA
TAGGTTATGTAATTCTAAACACATTTTTAAAAATATATACTATGAAGTTGAGGGTGGGGT
TCCATCAGGATGTTCTGGCACAAGCATATTTAACACAATGATAAATAACATCATTATTAG
AACATTGGTCCTTGATGCATATAAAAACATTGACCTAGACAAGCTTAAGATAATAGCTTA
TGGAGATGATGTTATTTTTTCATACAAATACCAACTTGACATGGAAGCAATTGCCATGGA
GGGCACTAAATATGGATTGACAATAACCCCTGCTGACAAGTCAGATAAATTTAAACAGCT
TGATTATAACAATGTGACCTTTCTCAAAAGAGGATTCAAACAAGATGAGAAGCACAATTT
CCTAATACACCCAACTTTCCCAATTGAAGAAATTCAGGAGTCCATTCGTTGGACAAAGAA
ACCATCTCAAATGCAAGAGCATGTCCTATCGTTGTGTCATTTAATGTGGCATAATGGTAG
AGATGTGTAT-AAGAAGTTTGAGGAGCGGATACGTAGTGTGAGCGCTGGTCGCGCATTAT
ATATCCCT-CCCTATGACCTGCTTTTGCATGAGTGGTATGAAAAATTT----TA------
-GATTA-----------TTTAGATATAAA-AGTAT---TAA--ATAATT--AG--TTTTT
TA----------------GTTTTATAAAAAAAAAAAG-----------------------
----------------------------

#HRV-A16|JN562722
--------------------TTAAAACTGGATCTGGGTTGTTCCCACCCAGATCACCTAC
ATGGTGTTGTACACTATTATTGCGGTAATTTTGTACGCCAGTTTTAT-------------
--ATTCCCCTCCCTTTAAT-----------------------------GTAAC----TTA
GAAG------CAAAGCAAACT---GATCAATAGG-GGGCAATCGT-CCAGATTGTC-AAA
GATCAAGCACTTCT-GTTT-CCCC-GGT-CAAAGT-TGATATGCT--CCACAAGGGCAAA
AACAGCTGAGATCGTTATCCGCAAGATGCCTACGCAAAGCCTAGTAACACATTGA--AAG
ATACTTGG--TTGG----TCACTCAGCTG------TTAACCC--AACAGTAGACCTGGCA
GATGAGGCTAGAGATTCCCCTCCGGCGACGGAGTTCTAGCCTGCGTGGCTGCCTGCACAC
CCGTTG-----GGT--------GTGAAGCCAAA-TATTGGACAAGGTGTGAAGAGCCGCG
TGTGCT-CATCTTGAGTCC-TCCGGCCCCTGAATGTGGCTAACCTTAAACCTGCAGCCAG
TGCGCGCAATCCAGTGTGTAGCTGGTCGTAATGAGTAATTGCGGGATGGGACCAACTACT
TTGG------GTGTCCGTGTTTC--AC--TTTTTCCTTTTAT---------TATTGCT-T
ATGGTGACAA-TATATA-TAGCATATATATA------TTG-TTATCATGGGCGCTCAAGT
ATCCAGACAGAACGTTGGCACACACTCAACACAAAACATGGTGTCAAATGGATCCAGTCT
CAATTATTTTAACATCAATTACTTTAAAGATGCAGCCTCCAGTGGCGCTTCTCGATTGGA
CTTTTCTCAAGATCCCAGTAAGTTTACAGACCCAGTTAAGGATGTATTGGAGAAAGGCAT
ACCCACGTTGCAATCTCCGAGTGTAGAGGCTTGTGGATACTCCGACAGAATAATCCAAAT
TACAAGAGGTGATTCAACTATAACATCTCAAGATGTTGCTAATGCAGTGGTTGGATATGG
GGTGTGGCCACACTATTTAACCCCACAAGATGCAACAGCTATAGATAAGCCAACACAACC
AGATACATCATCAAATAGGTTTTACACACTAGACAGTAAGATGTGGAGTGGCACCTCTAA
AGGTTGGTGGTGGAAACTACCAGATGCTCTCAAAGACATGGGTATTTTTGGTGAAAATAT
GTTCTACCATTTCTTGGGTAGAAGTGGTTACACAGTGCACGTGCAATGTAATGCAAGCAA
ATTCCATCAGGGTACATTACTAGTGGTTATGATACCAGAACATCAACTAGCAACAGTAAA
TAAAGGAAATGTCAATGCAGGATACAAATATACACATCCTGGTGAAGCTGGTAGAGA---
-----GGT---------------GGGGACACAAGTTGAAAATGAAAAGCAACCTAGTGA-
------------TGATAATTGGCTAAATTTTGATGGTACATTAATGGGCAATTTACTAAT
ATTTCCACACCAGTTTATCAATTTAAGGAGCAATAATTCAGCAACTCTTATTGTGCCATA
TGTAAATGCTGTTCCAATGGACTCTATGGTTAGACACAACAATTGGAGTTTGGTAATAAT
ACCTGTTTGTCAACTACAAAGTAATAATGTGTCTAATATT------GTTCCTATTACTGT
TTCTATTAGTCCAATGTGTGCTGAATTTTCTGGAGCAC-GTGCTAAAACAGT--------
-------CGTACAGGGTTTACCAGTGTATGTCACACCAGGATCAGGACAATTTATGACAA
CAGATGATATGCAGTCTCCATGTGCATTACCTTGGTATCATCCAACAAAAGAGATATTTA
TACCAGGGGAGGTTAAGAATTTGATTGAAATGTGTCAAGTAGATACACTCATACCAATAA
ACAGCACA---CAGGCAAAC---ATTGGCAATGTCAATATGTATACAGTAACTTT-----
----ATCACCACAA---ACAAAA---TTAGCTGAAGAAATTTTTGCAATTAAAGTAGATA
TTGCCTCACACCCCTTGGCCACAACTCTTATTGGTGAGATAGCAAGTTATTTCACACACT
GGACAGGTAGTTTACGATTCAGTTTCATGT---TTTGTGGAACCGCAAACACCACCCTAA
AAGTCTTGTTAGCATACACACCCCCAGGGATTGGCAAACCCAGAAATAGAAAGGAAGCAA
TGTTAGGGACACATGTGGTGTGGGATGTAGGTTTACAATCTACAGTATCATTAGTTGTAC
CATGGATCAGTGCCAGCCAGTATAGATTCACTACACCGGACACATACTCTTCAGCAGGTT
ACATCACATGCTGGTATCAAACCAACTTTGTTGTTCCACCAAACACACCCAATACTGCTG
---AAATGTTATGTTTTGTATCTGGATGTAAGGATTTTTGTCTTCGGATGGCAAGAGATA
CAGATCTGCACAAGCAAACTGGACCAATA--ACACAA----AACCCAGTGGAAAGATATG
TAGATGAAGTCTTAAATGAAGTATTGGTGGTACCCAATATTAATGAGAGTCACCCATCCA
CATCAAATGCGGCCCCAGTTTTGGACGCTGCTGAAACAGGACACACTAATAAGATACAGC
CAGAAGACACCATAGAAACCAGGTATGTACAATCCTCTCAGACACTAGATGAAATGAGTG
TAGAAAGCTTCTTAGGTAGATCAGGA---TGCA------TTCATGAATCAGTG------C
TAGATAT------------------------------------------TGTGGATAATT
ATAATGATCAAAGCTTTACTAAATGGAAGATAAATCTACAAGAAATGGCTCAAATCAGAA
GAAAATTTGAAATGTTTACTTACACAAGATTTGACTCAGAAATTACTGTGGTACCAAGTG
TAGCAGGCAAAGAAGGCC------ACATTGGCCACATAGTCATGCAATATATGTATGTAC
CACCAGGAGCACCTATACCAACAACTAG---AGATGATTATGC---CTGGCAATCTGGAA
CAAATGCCTCTGTATTTTGGCAACATGGACAACCTTTCCCTCGCTTTTCACTCCCTTTTC
TAAGTATTGCTTCAGCATATTACATGTTTTATGATGGTTATG---ATGGGGATACATAC-
-----AAATC---CAGGTATGGAACAGTAGTCACTAATGATATGGGAACTTTGTGTTCGC
GTATTGTGACTAGTGA-GCAATTGCACAAAGTCAAAGTAGTAACAAGGATATACCACAAA
GCTAAACACACCAAAGCCTGGTGTCCAAGACCACCCAGAGCTGTTCAGTACTCACACACA
CACACTACCAACTAC---------AAATTGAGTACAG------------------AAGTA
CACAATGATGTGGCTATAAGACCTAGA------ACA---AATTTAA--------------
-CA-----------------AC----TGTTGGACCTAGTGACATGTATGTACATGTTGGT
AATCTGATATATAGAAATCTACACTTATTTAACTCTGACA---TGCATGATTCTATTTTA
GTATCTTATTCATC------AGATTTAGTCATATACCGAACAAACACACAAGGTGATGAT
TATATTCCAACATGTAACTGCACTGAAGCCACATATTTCTGTAAGCACAAGAATAGATAC
TATCCAATCA-GTGTTACACCCCATGACTGGTATGAGATACAAGAGAGTGAATATTATCC
AAAGCATATCCAATACAATCTGTTGATAGGTGAGGGACCATGTGAACCAGGTGATTGTGG
TGGGAAATTACTATGCAAGCATGGGGTGATAGGAATCATTACAGCTGGTGGTGAAGGTCA
TGTTGCTTTTATAGATCTTAGGCATT------TCCATTGTG-CTGAAGAA-----CAAGG
---AATTACTGACTACATACACATGCTTGGTGAAGCTTTTGGTAGTGGTTTTGTAGATAG
TGTTAAGGA---TCAGATTAACTCAATAAA------TCCTATCAATAATATTAGTAGTAA
GATGGTCAAGTGGATGTTAAGAATTATATCAGCTATGGTTATAATCATTAGGAATTCTTC
AGATCCACAAACAATAATTGCCACTTTAACACTAATTGGATGTAATGGTTCACCTTGGAG
ATTTCTTAAAGAAAAATTTTGTAAGTGGACTCA-ATTGACTTACATACA----------C
AAAGAATCA---GATTCATGGCTTAAGAAATTTACTGAAATGTGTAATGCGGCTAGGGGG
CTGGAATGGATTGGGAACAAAATATCTAAATTTATTGATTGGATGAAGTCGA---TGCTA
CCTCAGGCACAACTAAAAGTTAAATATTTAAATGAACTTAAGAAACTCAACTTTCTAGAG
AAACAAGTTGAAAATCTCAGAGCAGCTGACACCAACACTCAGGAAA---AAATTAAGTGT
GAGATAGATACTT----------TACATGACTTATCCTGCAAATTCTTGCCTCTATATGC
TAGTGAAGCAAAAAGAATTAAAGTGCTGTATCATAAATGTAATAACATAAT------TAA
ACAGAAGAAAAGAAGTGAGCCCGTGGCAGTCATGATACATGGGCCTCCTGGAACCGGAAA
ATCAATCACTACAAGTTTCCTAGCTAGAATGATTACCAATGAAAGTGAC------ATATA
CTCACTTCCTCCGGACCCTAAATATTTTGATGGTTATGACAATCAGAGTGTGGTAATAAT
GGATGACATCATGCAGAACCCTGGTGGCGAGGATATGACATTATTCTGTCAAATGGTATC
CAGTGTGACTTTTATACCCCCAATGGCTGATTTACCAGACAAGGGAAAGCCCTTTGACTC
TAGATTTGTATTATGCAGTACTAATCATTCACTCTTGGCACCCCCAACCATATCATCACT
TCCAGCAATGAATAGGAGATTTTACTTGGATTTGGATATTCTTGTACATGATAACTATAA
AGATAATCAAGGAAAATTAGATGTCTCTAGAGCATTTCAACTATGTGATGTTGATTCAAA
GATTGGAAAT---GCAAAGTGTTGTCCATTTGTGTGTGGTAAGGCAGTGACATTTAAGGA
CCGCAATACATGTAAAACTTACTCACTTTCTCAAATATACAACCAAATTCTTGAGGAAGA
TAAGAGAAGGAGGCAGGTAGTTGATGTCATGTCTGCAATTTTCCAGGGACCCA-------
-----------TATCAA---TGGACAAACCCCCACCACCAGCTATAACAGATCTTTTACG
TTCAGTGAGAACACCAGAAGTAATCAAGTATTGCCAGGACAATAAATGGATAGTTCCTGC
AGATTGCCAAA---TTGAAAGGGATTTAAACATAGCTAACAGTATAATTACAATTATAGC
TAATATTATTAGCATAGCAGGAATCATATACATAATATACAAACTCTTTTGTTCTCTACA
AGGCCCATACTCA-GGGGAACCTA---AACCCAAAACAAAAATTCCTGAG---AGAAGAG
TGGTGGCTCAAGGTCCAGAAGAAGAATTTGGAATGTCTATCATCAAGAACAATACTTGTG
TTGTGACTACCACAA---ATGGGAAATTTACAGGATTAGGTATTTATGACAGGGTTTTAA
TATTGCCAACACATGCCGACCCAGGCAGTGAAATTCAAGTGAATGGGATACACACCAAAG
TACTTGACTCCTATGACTTATACAATAAAGAGGGTGTCAAGTTAGAAATTACTGTGTTAA
AATTAGACAGAAATGAAAAGTTTAGGGACATACGTAAGTATATACCTGAATCAGAGGATG
ACTATCCCGAATGTAAT---------TTAGCATTAGTTGCCAATCAGGCAGAACCAACTA
TA------ATTAAAGTAGGAGATGTTGTATCTTATGGTAATATATTACTCAGTGGCACAC
AAACAGCTAGAATGCTTAAATATAACTACCCTACAAAATCTGGATATTGTGGTGGTGTGT
TATACAAAATTGGCCAGATCTTGGGCATACATGTAGGTGGTAATGGCAGAGATGGGTTCT
CATCTATGCTGTTAAGATCATA--TTTCACTGAACAGCAAGGCCAAATTCAAATCTCCAA
ACATGTTAAAGACATTGGTCTACCTTCAATACACACACCAACTAAAACTAAATTACAACC
AAGTGTCTTCCATGATGTTTTCCCAGGAAGCAAAGAACCAGCTGTCCTCACAGATAAAGA
TCCTAGATTGGAAGTGGACTTTAACACAGCCCTTTTTTCAAAATACAAAGGTAATACAGA
TTGTAATTTGAATGAGCACATACAGGTTGCAGTGGCACACTACTCAGCTCAATTAGCAAC
ATTAGACAT---AGACCCACAACCTATTGCAATGGAAGATAGTGTCTTTGGAATGGATGG
CTTGGAGGCTTTGGATTTAAACACCAGTGCAGGTTACCCTTATGTAACATTAGGAATTAA
GAAGAAAGATCTTATTAATAATAAGACAAAAGACATTTCTAAACTTAAACTAGCATTAGA
TAAATATGGTGTTGATTTGCCTATGATTACTTTCTTAAAAGATGAACTCAGAAAGAAGGA
TAAGATAGCAGCAGGTAAGACTAGAGTCATAGAAGCTAGTAGTATAAATGATACTATCTT
ATTTAGGACAGTTTATGGAAACCTATTTTCTAAATTTCATTTGAATCCAGGAGTTGTAAC
AGGATGTGCTGTCGGATGTGATCCGGAAACTTTCTGGTCCAAAATTCCCTTGATGTTAGA
TGGAGATTGCATTATGGCCTTTGACTACACAAATTATGATGGTAGTATTCACCCAATTTG
GTTTAAAGCTCTTGGGATGGTGCTTGACAACTTATCCTTTAAC---CCCACTTTGATTAA
TAGACTTTGCAATTCAAAGCATATTTTTAAATCTACTTATTATGAAGTTGAAGGTGGTGT
ACCCTCTGGTTGCTCTGGAACCAGTATATTTAACTCAATGATTAATAACATAATCATAAG
AACCTTAGTTTTGGATGCTTACAAACATATTGATTTAGATAAGCTAAAGATAATTGCCTA
TGGTGATGATGTAATTTTTTCCTACAAGTATAAATTAGACATGGAAGCCATAGCTAAGGA
AGGACAGAAGTATGGACTTACCATAACACCTGCAGATAAATCCAGTGAATTCAAGGAACT
TGATTATGGAAATGTAACATTTCTAAAAAGAGGATTTAGGCAAGATGACAAATATAATTT
TTTGATACATCCTACCTTTCCAGTTGAGGAGATTTATGAGTCCATTAGATGGACAAAGAA
ACCATCTCAAATGCAGGAGCATGTCTTATCTTTGTGTCACTTAATGTGGCACAATGGTCC
TGAGATTTAT-AAGGATTTTGAAGCAAAGATACGCAGTGTTAGCGCTGGACGTGCACTGT
ACATCCCT-CCTTATGAACTCTTGAGACATGAGTGGTATGAAAAATTT----TA------
---------------------GATATAGA-ATTAA---TAA--ATGAAT--AG--TTTGT
TA----------------GTTTTATAAAAAAAAA--------------------------
----------------------------

#HRV-A20|JN614993
------------------------------------------------------------
------------------------------------------------------------
-----CCCCTACCCCTTTTAT---------------------------GTAAC----TTA
GAAG----TTTTGTACACACC---GACCAATAGG-TGGTATTTAA-CCAAAATACC-AAA
GGTCAAGCACTTCT-GTTA-CCCC-GGT-CAAGAT-TGATATGCT--CTACCAGGGCAAA
AACAATCGCGATCGTTACCCGCAAAGCAACTACGCAAAGCCTAGTATCATTTTTG--ATG
GTGTATGG--TTGG----TCGTTCCGCTA------TGAACCT--GATAGTAGACCTGGCA
GATGAGGCTAGAAAATCCCCACTGGTAACAGTGTTCTAGCCTGCGTGGCTGCCTGCGTAC
CCCTTGTG---GGT--------ACGAAGCCGTA-CATTTGACAAGGTGTGAAGAGCCCCG
TGTGCT-TGCTTTGAGTCC-TCCGGCCCCTGAATGTGGCTAACCTTAACCCTGCAGCTAG
TGTGCACAAGCCAGTGCATAGCTAGTCGTAATGAGCAATTGCGGGATGGGACCAACTACT
TTGG------GTGTCCGTGTTTC--TT--GTTTTTCTTTTAT---------ATTTGCT-T
ATGGTGACAA-TATATT---CAATACATATA------TTG-ACACCATGGGCGCTCAGGT
ATCTAGACAGAATGTTGGAACACACTCTACTCAAAATGCTGTTTCAAATGGTTCAAGCTT
GAATTATTTTAACATCAACTACTTCAAGGATGCTGCTTCTAGTGGTGCTTCCAGATTAGA
TTTCTCTCAGGACCCTAGTAAGTTCACAGATCCAGTTAAAGATGTATTAATGAAAGACAT
ACCAACATTGCAGTCACCCTCTGTTGAAGCTTGTGGGTACTCTGACAGAATTATCCAAAT
TACTCGTGGGAATTCAACCATCACTTCACAAGACATAGCTAATGCCGTGGTTGGATATGG
TGTGTGGCCGCAATACTTACCTCCTGATGATGCCAGTGCAATTGATAAACCAACACATCC
AGACATATCCTCAAATAGGTTTTACACACTAGAAAGTAAAGAATGGACTGGAGAATCTAA
GGGGTGGTGGTGGAAATTGCCTGATGCATTAAAGAACATGGGGATATTTGGTGAGAACTT
GTTTTACCACTTCTTAGGCAGAGCAGGATACACAGTGCATGTGCAATGTAATGCTAGCAA
ATTCCACCAGGGTACCTTGATAGTGGCAGCCATACCTGAACACCAACTAGCCTATATAGG
TAAGGGGAGTGTCACTGTTGGATACAACCACACCCACCCAGGGGAAACAGGCAGAGT---
-----------------GATTGGTGGTTTCACTAATAATAACAGTAGACAGCCTAGTGA-
------------TGAAAATTGGCTAAATTGTGATGGAACCTTACTCGGTAACATAACAAT
ATACCCACACCAGTACATCAATCTACGCAGTAATAATTCTGCTACTTTAATACTACCATA
TGTGAATGCAGTACCCATGGACTCTATGGTTAGGCATAACAATTGGAGCATAGTTATCAT
ACCTATCTCAAAATTGCAGTATGAGACTGGAGCCACTCCGTAT---GTCCCCATTACACT
ATCCATAAGCCCAATGTGTTCAGAATTTTCTGGAGCTA-GGAATAATACAAC--------
----------ACAGGGTTTACCTGTAATGTTAACCCCAGGTTCGGCACAATTCCTGACTA
CAGATGATGCTCAATCACCATCAGCCTTACCCTATTTCCACCCCACAAAGGAAATATTCA
TACCAGGCAAAGTAAACAATTTGTCAGAAATATGCCAGGTAGATTCTATGATCCCAATCA
ACAACACA---ATAGCTGCT---AAAAACACAACTGGCATGTACACTGTCCGAGT-----
-------TAGTCAGCAGACTCAA---CCAGCTCAAGAAATTTTCTCTATCTTGGTGGATG
TAGCTTCACAACCAATAGCAACAACACTAATAGGTGAAATAGCCAGTTATTACACACACT
GGACAGGAAGCCTTAGATTTAGTTTCATGT---TTTGTGGGACAGCTAATACCAGTCTTA
AATTGCTGATTGCATACACACCACCAGGAGTTCCAAAACCTGAAAACAGACAGAAAGCAA
TGCTCTCAACTCATGTGGTTTGGGATGTGGGTCTTCAATCCACTGTTTCCATGGTAGTTC
CATGGGTATCAGCAAGTCACTATAGATATACAACACCAGACACCTACTCACAAGCAGGCT
ATATCACTTGTTGGTATCAGACAAATTTCATAGTTCCACCCAACACACCACGAGAAGCAG
---ACATTATATGTTTTGTTTCAGGTTGTAAAGATTTTTGTCTAAGAATGGCCAGGGATA
CCAACTTACACACACAAGTAGGTGTTATG--GAACAG----AATCCAGTGGAAAAATACA
CAGAAGCTGTCCTAAACGAAGTTCTTGTAGTCCCAAACATTACACCCAGTAACTCCCAAA
CATCAAATGCAGCGCCAGCACTAGATGCTGCTGAAACAGGACATACAAGCCAGGTCCAAC
CAGAAGATATGGTTGAAACAAGATATGTGATCACTGACCAAACCCGTGATGAGATGAGTG
TGGAAAGTTTCCTTGGTAGATCTGGC---TGTA------TTGCTATCATACAT------A
CTGACTTAGATCATGAAGCAGA---------------------------GCAGTATAATG
CACCAGGCAAGAACTTTTCTCAGTGGAAGATCACAATCAAGGAAATGGCCCAAATCAGAA
GGAAATGTGAGCTCTTTACATATCTTAGATTTGATTCTGAGATCACAATAGTAGCAACAG
TTGCTGCACTGGGTCAAG------ATAATGGGCATGTTGTTTTACAGTACATGTATGTAC
CACCAGGGGCACCTATACCAAAGACTAG---GGATGATTATAC---ATGGCAATCAGGGA
CAAATGCATCAGTATTTTGGCAACAAGGTCAACCTTACCCTAGATTTACCATCCCATTCA
TGAGCATAGCCTCAGCATATTACATGTTTTATGATGGTTATG---AAGATGACAAG----
-----GGAAG---TGTATATGGATCTGTTGTCACGAACGACATGGGCACATTGTGTGTTC
GTATCGTGACTGAGCA-GCAGACACATAAAGTCAAAATAACTAGTAGGATATTCCATAAA
GCAAAACACATTAGTGCATGGTGTCCAAGAGCTCCAAGAGCAGTGCCCTATCAACACACT
AAGAGCACAAACCTG---------GTACCAAGGACAG---------------------GT
GAAATCACAACCCACATCAGATTCAGA------AAC---ACTGTTA--------GAGATC
TAGCATACCCCACAGAAATGAC-AAATCTCGGGCCATCTGATCTTTATGTACATACTGGT
AATCTTATATATAGAAATTTGCATTTGTGTGAACCAGAGAACTTAAATGACTCAACATTG
ATATGCTATTCTAG------TGATCTTGTCATTTACCGAACAAATACAACAGGTGATGAC
ATGATCCCTACATGTGATTGTACACAAGCAACTTATTACTGCAAACACAAAGATAGATAC
TACCCAATAA-ATGTCAAGAAACACCAATGGTATGAGATTCAGGAATCAGAATATTATCC
AAAACACATCCAGTATAACATCTTAATAGGTGAAGGGCCTTGTGAACCAGGTGACTGTGG
TGGAAAACTCCTATGCAAACATGGAGTTATAGGAATAGTAACAGCAGGAGGTGATAACCA
TGTTGCCTTCATAGACTTGAGAGACT------TCCAAGTTG-CTGAGGAG-----CAAGG
---AATATCAGATTATGTACACACTCTTGGTGAAGCTTTTGGAGCTGGTTTTATAGATAA
CATCAAAGA---ACAGATCCAGGCAATTAA------CCCAATTAACAAGATTACGAGTAA
AATAGTTAAATGGACAATAAGAATAGTTTCAGCCATTACCATTATAATCAGAAACAATGC
TGACCCACATACAATTGTAGCTACTCTAGCTTTATTAGGCTGCTCAGGTTCACCATGGAG
ATTCATTAAAGAAAAGGTGTGCAATTGGTTGCA-ATTAGTGTATGTGCA----------T
AAGGAATCA---GATGGTTGGATCAAGAAATTCACAGAAATGTGTAATGCAGCTAGAGGT
CTTGAATGGCTAGGTAACAAAATATCAAAATTTGTTGATTGGCTCAAATCAA---TGTTA
CCCCAGGCAAAGTTAAAAGTAGAATTTATTAAAAACCTAAAGCAATTACCACTCCTGGAG
AAACAGGTTGATGGATTAAGACTTGC---------CTCACAAAAGC---AACAACAAGAC
TATATAGATACCC-TAACATTAATGCTGGATTCCTCTAATAAATTTTTACCTTTGTATGC
TATTGAAAACAAACGCATCAAAGAATTGCTCAAGCGAAGTCAGATGATCCT------TCG
CACATCAAAAAGGACAGAACCAGTTGGGGTAATATTCCATGGAGAACCAGGCACTGGAAA
ATCCATAACCACTTCAATTCTTGCTCGCATGCTTACAACTGAATCAGAT------ATATA
CTCTCTTCCCCCATCACCTAAGTACTTTGATGGGTATGATCAACAAAGTGTGGTTATTAT
GGATGATATAATGCAAAATCCTAGTGGTGAGGATATGTCATTGTTTTGCCAAATGGTTTC
ATCAGTACCATTCATACCACCTATGGCAGACCTACCAGATAAAGGAAAACCATTTTCCTC
AGATTATGTGTTAGCAAGCACAAACCACACTTTGCTTCACCCACCAACCATAACATGTAC
AACAGCCATGAATAGGAGATTTTTCTTAGACTTAGATATCATTGTTAGAGATGATTATAA
ACTTAATCATGGTAAACTCAACTTACAGTGTGCCCTTAAACCTTGTAATGAGGG---GAA
GATTGGGAAT---GCTAAGTGTTGCCCCTTAATTTGTGGCAAAGCTCTACAATTTAGAGA
CAGAAATACCGGTGAGCACTTATCCCTAGCTACTGTATATAACAGAATCACCCAGGAGAG
TAAGAATAGAAAAGAACTAACAAACTCTTTGCAGGCAATCTTCCAAGGACCTA-------
-----------TAGATGTGGTGAATAAACCACCACCACCAGCTATAATAGACCTACTCAA
GTCAGTTAGAAGTCCAGATGTTATTAAATATTGTGAAGAAAATAAATGGATAGTACCCTC
AGATTGTAAAC---TTGAACGTGATTTGAACTATGCAAATTTGATAATATCCATGTTAGC
AAATGTTATTAGTATAATGGGTGTAATATATATAATATACAAATTATTTTGCTCATTGCA
GGGACCATATTCA-GGAGAGCCTA---AACCAACTACAAGAAAACCAGAG---AGAAGAG
TGGTTACTCAAGGACCCCAGGAAGAATTTGGACGCAGTTTAATCAAACACAATACTTGTG
TTGTAACAACAGATA---ATGGCAAGTTTACTGGACTTGGGATCTATGACAATATAATGA
TTATACCAACACATGCTGATGCTGGGAAGGAAGTGGAAATAGATGGAATTAAAACTCAGG
TTGATGATGCCTATGACTTACACAATTCCCAAGGGATTAAGTTGGAAATCACAGTTCTTA
AATTACATAGAAATGAAAAATTTAGAGACATTAGAAAATACATACCAGAGACTGAAGATG
ATTATCCAGAGTGCCAC---------TTGGCACTGGTTGCCAATCAGCAGGAACCTACCA
TA------TTAGAAGTTGGTGACTGTTGCTCATATGGAAACATATTGTTAAGTGGTAACC
AGACAGCTAGAATGATCAAATATAATTACCCAACAAAATCAGGATTCTGTGGGGGGGTTT
TGTACAAAATAGGATTGGTACTAGGTATACATGTAGGAGGAAATGGTAGAGATGGTTTTT
CTGCAATGTTGTTAAGATCATA--CTTCACTGAACAACAAGGAAAGATTACATCGAAAGT
TAGTGTTAAGGAATGTAATTTGTATAGTATACACACCCCATCAAATACTAAATTACAACC
TAGTGTTTTCCATGATATCTTCCCTGGCAGCAAAGAACCTGCTGTCTTATCTTGTAGGGA
TCCCAGATTGGAGGTTGATTTAGATGAATCAATATTTTCTAAATATAAAGGTAATGAACC
AATTGAAATCACCCAAAACATGTTGACAGCAGCTGCCCATTACACAGCCCAATTATCTAC
TCTAGATAT---AAACCCCAAACCATTGAGCCTGGAAGAAAGTGTGTACGGTATAGAAGG
TCTGGAAGCATTGGATCTACATACTAGTGCAGGTTACCCATACACAGCATGTGGTATTAA
GAAAAAGGATCTAAT--ACCAAAAGAC-AAGAACTTAACAAAGCTCAAAAACGCTATTGA
GAAGTATGGATTGGATTTACCTATGATTACCTTCTTGAAAGATGAACTTAGGAAACCAGA
GAAAATTAAAACTGGCAAAACTAGAATAATTGAAGCAAGCAGTCTGAATGATACAGTGCA
GTTTAGAATGGCATTTGGTAATCTATTTTCAAAATTTCACCAAAATCCAGGAATCGTCAC
AGGGTCTGCAGTGGGATGTGACCCAGAAGTATTCTGGTCCAAAATACCAGTTATGTTGGA
TGGTGACTGTTTGATGGCTTTTGATTACACAAATTATGATGGAAGTCTTAATCCAGTCTG
GTTCAAATTACTCAGCATAGTACTAAATGATTTAGGGTTTCCA---GGTGAGCTAGTGAA
TAAATTATGTAATTCTAAACATATATACAAAACAACTTATTATGAAGTTGAGGGTGGCAT
GCCATCAGGATGTGCAGGAACTAGCATTTTTAATACTATTATTAATAATATAATAATAAG
GACTCTAGTTTTAGATGCCTACAAATTTATAAACTTAGACAAGCTTAAAATATTAGCATA
TGGTGATGATGTCATTTTTTCATACCCTTTTGATCTTGACATGAAAGAACTTGCAGGTGA
AGGTATTAAGTATGGTCTGTCCATCACACCAGCTGATAAATCAGATACATTCAGGAAACT
AGATTACAACAATGCTACTTTTCTGAAGAGGGGTTTCAAACAAGATGAAAAGTACGGATT
CCTCATTCATCCCATCTACCCAGAAACGGAGGTTTGGGAGTCTATAAGATGGACAAAGAA
CCCCAGAAACATGCAAGAACATGTCTTATCCCTATGCCATCTTATGTGGCATAATGGAAA
GGATAAGTAT-AAACACTTTGTGGACAAGATCAGGAGTGTCAGCGCTGGACGTGCACTCT
ATATACCA-CCATATGAGGTCTTGCTCCACGAGTGGTATGAAAAATTT----TA------
---------------------------------------------------AT-------
------------------------------------------------------------
----------------------------

#HRV-A102|EF155421
--------------------------------------TGTACCCACCCACACTGTCCAC
G-GACGTAGTGCTCTCATATTACGGTATGTTTGCACGCCAGTTTTTC-------------
--CCCCCCTTCCCCCTTTT-----------------------------GTAACT---TTA
GAAG----CTTGTA-CTTAATCT-GACCAATAGG-CAGTAGTAAT-CCATACTACT-TAC
GGTCAAGCACTTCT-GTTA-CCCC-GGTATGCGGA-GAATAGGCT--CTAAAAGGGCTGA
AGCTTCAAGTATCGTTATCCGCACAATTACTACGCAAAGCTTAGTAACTTCCCAA-GAAA
TTCTTTGG--TTGG----TCGCTCCGCTGGT------ACCCC--ACCAGTAGACTTGGCA
GATGAGGCTGAGTAATCCCCACTGGCGACAGTGACTCAGCCTGCGTGGCTGCCTACACAC
CTGGC--AACAGGT--------GTGAAGCCATA-GAAAGGACAGGGTGTGAAGAGCCCCG
TGTGCT-AATTGTGATTCC-TCCGGCCCCTGAATGCGGCTAATCC-AACCCCACATCCAA
TGCGCATAAACCAATGCGTATTTGGTCGTAATGGGTAACTGTGGGACGGAACCGACTACT
TTGG------GTGTCCGTGTTTC--CT--TTTATTCTTT--A--------AATTAGTT-C
ATGGTGACAAGTATAAG----AATTTATAT-------TTG-TCATCATGGGCGCTCAGGT
TTCAAGACAAAATGTTGGTACCCACTCCACTCAGAATACGGTTGCTAATGGTTCTAGCCT
AAACTATTTTAACATCAATTATTTTAAGGATGCTGCATCTAATGGTGCTTCACGTCTAGA
CTTCTCTCAAGATCCTAGTAAATTTACTGACCCAGTTAAAGATGTTTTAATAAAAGGAGT
ACCAACATTACAATCACCATCAGTAGAGGCATGTGGATATTCAGATAGGATTATCCAGAT
AACTCGTGGAAACTCCACTATTACATCACAGGACATAGCTAATGCTGTGGTTGGATATGG
TGTTTGGCCTCAATATTTATCTGATGTCGATGCTAATGCCATTGACAAACCAACACACCC
AGACACATCATCAAATAGGTTCTATACTTTAGATAGTAAACCATGGACAGGTACATCAAA
GGGCTGGTGGTGGAAACTACCAGATGCTCTCAAAAACATGGGCATCTTTGGAGAAAATAT
GTTCTACCATTTCTTAGGTAGAGCTGGGTATACTGTTCATGTCCAGTGTAATGCTAGTAA
ATTCCATCAAGGCACTTTAATAGTAGCTGCTATACCAGAGCATCAACTGGCTTACATAGG
GGAAGGTAATGTAAGTGTGGGTTACAGACAGACGCACCCAGGAGAAAATGGGCGCAC---
-ACTCGAT------------GACAGAAGAGAA-AACACCAACTCAAACCAGCCTACTGA-
------------TGAAAGTTGGTTAAACTGTGATGGTACACTTTTAGGTAACATCACAAT
TTTTCCCCACCAGTTTATAAATTTGAGAAGTAACAATTCTGCCACACTCATTCTACCATA
TGTTAATGCAGTCCCAATGGATTCGATGCTTAGGCACAACAACTGGAGCATAGTCATAAT
ACCTGTATCACCTCTAGAATCCCAATCTACAGGTAGT---------GTGCCTATAACAAT
TTCCATAAGTCCTATGTTTTCTGAATTTTCAGGTGCAA-GAAATCAGTCTGT--------
-------TAAACAAGGTTTACCAGTTATGCTTACTCCAGGTTCAGCACAATTTCTTACAA
CCGATGACACCCAGTCACCTTCAGCCTTACCATATTTCCATTCAACAAAGGAAATATTCA
TACCAGGGAAAGTCAATAATTTGTCAGAAATTTGCCAGGTGGATTCCATGATACCAGTTA
ATAATGTT---CATTCAATG---AAAAATAAAATAGGTATGTATGCAGTGCAGGT-----
----TGGTGTCCAA---ACAAGT---TTACAAGCTGAAATCTTTGCCATCCCAGTTGATG
TAGCATCACAACCATTAGCAACAACACTTATAGGTGAAATTGCTAGCTACTACACACATT
GGACAGGTTCTCTCAGATTTTCTTTTATGT---TTTGTGGAACAGCAAACACTAGTCTTA
AATTATTGATTGCATACACACCACCAGGAGTTGGGAAGCCAACTTCTAGAACTCTGGCAA
TGTTGGGGACTCATCTAGTTTGGGATGTAGGTCTGCAATCCACAGTATCCATGGTTGTTC
CGTGGGTTTCGGCTAGTCACTACAGATTCACCACCCCAGACACTTACTCACAGGCTGGTT
ACATCACTTGTTGGTACCAAACTAATTTTGTAGTCCCTCCAAGCACACCAACTACAGCTA
---ACATCATATGTTTTGTCTCAGGATGCAAAGATTTTTGCTTGAGGATGGCTAGAGATA
CTAATTTACACTCTCAGACAGTAAACATC--ACACAA----AACCCAGTTGAAAAATACA
CAGAAGCCATACTCAATGAAGTGCTGGTGGTGCCAAACATACAGGCTAGTAATGGACACA
CATCCAATGCTGCACCAGCCTTGGATGCTGCTGAAACAGGACATACCAATCAAGTTCAGC
CAGAGGATGTGATGGAGACTAGGTATGTTATTACAGATCAAACCAGAGATGAAATGAGTG
TTGAGAGTTTTCTAGGTAGATCTGCC---TGCA------TAGCTGTTATTCAT------A
CAAACCTTGAACATGAGAAAGATGGTGCAGA------------------TGTTTACAATA
AAGAAGGGAACAATTTCTCAAAATGGAAAATTACGTTAAAGGAAATGGCCCAGATTAGAA
GAAAATGTGAGCTTTTCACTTACTTACGCTTTGATTCAGAAATCACTATAGTAGTCACCA
TAGCTGGACAAGGAGATG------ACATAGGCCACATAGTACTCCAATACATGTATGTGC
CCCCTGGTGGTCCCGTTCCCAAAACTAGAATGGATGAAGA------ATGGCAGACAGGAA
CTAATGCTTCAGTATTTTGGCAACACGGTCAACCATACCCTAGGTTCACAATTCCTTTTG
TTAGTATTGCTTCAGCATATTACATGTTTTATGATGGTTATG---AAGGTGATGACCCA-
-----GGTTC---AAAATATGGTTCAGTAGTTACTAATGACATGGGCACACTGTGTGTGC
GTGTGGTCACAGAAAA-ACAGAAGCATGAAGTTAATATAACCAGTAGAATATATCACAAA
GCCAAACATATCAGTGCTTGGTGCCCCCGACCTCCGCGGGCAGTAGCTTATCAACACACA
TATAGTACTAACTTT----------GTCCCCAAAGGT--------------GGTCTTATG
AACTTGGAAACCCAGATTAAAACTAGG------GAT---AACATCA--------------
-AGATTGTA-----------AA----CGTCGGGCCTTCAGACATGTATGTACATATGGGT
GATTTGATTTACAGAAATTTGCATTTATGTGAACCTGAAAACCTCAATGATTCAGTGCTG
ATATGCTATTCAAG------TGATTTAGTCATATACCGAACAAACACAGAAGGTGATGAC
ATAATCCCAACATGCAACTGTACACAAGCTACATACTACTGTAAACATAAAAACAGATAC
TACCCAGTAG-ATATCAAGAAACATGATTGGTATGAAATCCAAGAATCTGATTATTACCC
AAAACACATTCAATRCAACATATTAATTGGTGAGGGCCCATGTGAACCGGGTGACTGTGG
AGGAAAATTGCTCTGCAAACATGGAGTCATTGGCATAATAACTGCTGGTGGAGAAGGGCA
TGTGGCTTTCATTGACCTTAGGGACT------TCCATGTTG-CAGACACA-----CAAGG
---GATCACAGATTACATACACAATCTTGGTGAAGCATTTGGGGCTGGGTTCATAGACAA
CATTAAGGA---GCAAATACAGGTGATTAA------CCCCATTAATAAAGTTACTAGTAA
AATAGTAAAATGGATTATTAGAATCATATCAGCCATTACAATCATAGTTAGAAATAATGC
AGACCCCCACACAATCATAGCTACATTAGCTCTACTAGGGTGTTCAGGATCTCCATGGAG
GTTCATTAAAGAAAAAGTATGTAATTGGTTACA-CTTAAATTACATACA----------C
AAAGAATCA---GATGGATGGATTAAGAAGTTTACAGAGATGTGTAATGCTGCTAGGGGT
TTAGAATGGTTAGGTAATAAGATATCTAAATTCATTGACTGGTTCAAATCAA---TGCTA
CCACAGGCAAAACTTAAAGTGGAATATATTAAGAATCTCAAGCAACTCCCTTTACTGGAA
AAAGAAATTGATGGGTTACGACTGGC---------CTCCCAAAAAC---AGCAACAGGAT
TACATTGACRCTC-TTAAGATTATGCTTGACTCATCAAATAAATTTCTACCACTCTATGC
TTGTGAGAATAAGAGGATCAAAGAACTCCTCAAAAGAAGTGAAATGATCCT------ACG
CACTTCAAAAAGAACAGAGCCAGTTGGTGTCCTTTTCCACGGGGAACCAGGAACTGGTAA
ATCAATCGCCACATCGATCCTGGCTAGGATGCTAACTACTGAATCAGAC------ATATA
CTCCCTCCCTCCTTCACCTAAGTACTTTGATGGTTACGATCAGCAGAGTGTAGTCATAAT
GGATGATATAATGCAAAACCCAAATGGTGAAGACATGTCTCTATTTTGTCAGATGGTTTC
TTCAGTACCTTTTATTCCTCCAATGGCTGATCTACCTGACAAAGGAAAACCTTTTTCTTC
AGACTATGTTTTAGCAAGTACTAACCATAACCTCTTACACCCACCTACTATAACATGCAC
TACAGCTATGAACAGGAGATTTTTCTTAGACTTAGATATAGTGGTCAAAGAGGATTTTAA
AATCAATCAGGGTAGACTAAACCTACAGTGTGCTCTTAAACCATGCAAAGATGG---GAA
GATAGGTAAT---GCTAGATGTTGCCCTTTGATATGTGGTAAAGCAGTAGTCTTTAGAGA
CAGAAACACAGGAGATTATTTATCACTAGCAACTGTGTATAACAAGATCACAGAGGAGAA
TAAGAATAGAAAAGAATTGAACACTTCATTACAGGCCATATTTCAGGGTCCAA-------
-----------TAGATGTAGTTAATAAGCCACCTCCACCAGCAATACTAGACTTACTTAA
ATCTGTTAGAAATCCTGATGTCATTAAATACTGTGAGGAAAACAAATGGATTGTGCCAGC
TGATTGTAAAC---TAGAGAGAGATCTGAATTATGCAAATTTAGTTATATCAATGATTGC
CAATGTAGTTAGTATATTAGGTGTGATTTATATAATTTATAAATTGTTTTGCTCCTTACA
AGGGCCATATTCA-GGTGAACCTA---AGCTAGCAACCAGAAAACCAGAG---AGAAGGG
TGGTAACACAAGGTCCACAAGAGGAATTTGGACGTAGCCTGCTCAAACACAATGCATGTG
TAGTTACTACTGATA---ATGGTAAATTCACAGGTCTGGGTATTTATGATAATGTCATGA
TATTACCAACTCATGCTGACGCTGGCAAAACTGTAGACATCAATGGAATACAGACAAGAG
TTGCAGATGCATATGATTTATACAACTCACAAGGGGTGAAACTTGAGATCACAGTGATTA
AATTGGATAGGAATGAAAAATTTAGAGACATTAGGAAATATATTCCAGACACTGAGGATG
ATTACCCTGAATGTTGT---------CTAGCTTTATTAGCTAATCAACCCGAACCCACTA
TA------ATAGAAGTAGGTGATAGTTGTTCTTATGGTAACATCCTACTAAGTGGTAACC
AGACAGCAAGAATGATCAAATACAACTACCCAACAAAATCAGGGTTCTGTGGTGGTGTCC
TTTATAAAATAGGTTTAGTCTTAGGCATACATGTTGGGGGTAATGGTAGAAATGGCTTCT
CAGCAATGTTGTTAAGGTCATA--CTTTAATGAGCAACAAGGGCAAATAGTATCTAGGGC
AGATGTTAGGGAGAAAAATCTTTTTAGTATACATACCCCTACTAAGACAAAACTGCAGCC
AAGTGTTTTCCATGACACCTTCCCTGGGAAAAAGGAGCCTGCAGTTCTGTCTTCAAAAGA
CCCCAGATTACAAGTAGATTTAGAAGAGTCAATCTTCTCCAAGTACAAAGGAAACAAACA
AATTGAAATTACCCAGAATATGAAAGTTGCAGCTGCACACTACACTGCCCAACTTTCAAC
ACTAGATAT---AAACCCAGAACCACTATCCATGGAAGAAAGTGTGTATGGAATAGAGGG
TCTGGAAGCCTTGGATCTCCATACAAGTGCAGGGTATCCATACACAGCATGTGGTATTAA
GAAGAAAGATCTAATACCTAAAGA---TAAGAATCTGACAAAACTTAGACAGGCAATGGA
GAAATATGGATTGGACTTGCCCATGATTACATTTTTAAAAGATGAGCTTAGAAAACCAGA
CAAAATTTGTACAGGTAAAACCAGGATCATAGAAGCTAGTAGCTTAAATGATACAGTTCA
ATTCAGGATGGCTTTTGGTAGACTCTTTTCCTCCTTTCATCAGAATCCAGGGATAATTAC
CGGATCGGCAGTAGGGTGTGACCCAGAGACCTTTTGGTCGAAGATCCCAGTTATGCTTGA
TGGTGAGTGTCTCATGGCTTTTGACTATTCCAATTATGATGGTAGTTTGAATCCGGTATG
GTTTAAGCTACTTGCCCAGATTCTTGAAAACTTGGGATTCCCA---GGGAATTTAGTACA
AAAACTGTGTTACTCTAAACACATCTTTAAAACACAGTACTATGAAGTAGAGGGAGGAAT
GCCATCAGGATGTGCAGGGACCAGCATATTCAACACTATGATTAATAATGTGATAATAAG
AACCTTAGTGTTGGACACTTATAAATATGTAAATTTAGATAAATTGAAGATACTAGCATA
TGGAGATGATATCCTGTTCTCCTATCCTTATGACTTAGACATGAAAGAATTAGCAGATGA
GGGATTGAAATATGGATTGACTATTACCCCTGCTGATAAATCAGATGTGTTTAAGAAACT
TGATTTTGGTAATGCTACTTTTCTGAAGAGGGGTTTTAAACCAGATGAAAAACACAGTTT
CTTGATACACCCAATCTACCCTGAAGAAGAGGTGTGGGAGTCTATCAGATGGACTAAAAA
CCCCAGAAACATGCAAGAGCATGTATTATCATTGTGTCACCTAATGTGGCACAATGGTGA
AGATAAATAC-CAACACTTTGTGGCCAAGATTAGAAGCGTTAGCGCTGGTCGCGCGCTTT
ACATACCA-CCATATGAACTCTTGCGCCACGAGTGGTATGAAAAATTT----TA------
-AACTG----------------ATATAGA-A-------TATATAAATGTTTAG--TTTAT
AG----------------ATTTTACAAAAAAAAAAAAAAAAAA-----------------
----------------------------

#HRV-A103|JF965515
--------------------TTAAAACTGAGTGTGGGTTGTCCCCACCCACACTGTCTAC
G-GACGTAGTACTCTCATATCACGGTATGTTTGTACGCCAGTTTG---------------
--CCTCCCCTCCCAAGT-------------------------------GTAAC----TTA
GAAG-----TTTGTACTTTATAAAGGCCAATAGGCGGGTAGTCAA-CCACACTACT-CAT
GGTCAAGCACTTCT-GTTT-CCCC-GGTATGCGAA-GAATAAGCT-TTAACAAAGGCTGA
AGCTTCAATTATCGTTATCCGCATGATAACTACGCAAAGCTTAGTAGCATTTTGA--AAG
TTTATTGG--TTGG----TCGCTCCACTGGA----AAACCCC--CCCAGTAGACCTGGCA
GATGAGGCTAAGTAATCCCCACTGGCGACAGTGACTTAGCCTGCGTGGCTGCCTGCACAC
CTGGAGACA--GGT--------GTGAAGCCAAG-TAATGGACAAGGTGTGAAGAGCCCCG
TGTGCT-TATCATGAGTCC-TCCGGCCCCTGAATGCGGCTAATCC-AACCCCACAGCTAT
TGCACATAATCCAATGTGTATTTAGTCGTAACGGGCAACTGTGGGACGGAACCGACTACT
TTGG------GTGTCCGTGTTTC--CTTTATTCTCATTTAAG-----------TTTCC-T
ATGGTGACAAATATAAG----TGATTATAT-------CTG-TCATCATGGGTGCACAAGT
GTCAAGACAAAATGTTGGTACTCACTCTACACAAAATGCTGTTACAGGAGGATCCAGTTT
GAACTATTTTAATATAAATTACTTTAAGGATGCAGCATCCAATGGTGCATCTCGCCTGGA
TTTTTCTCAAGACCCAAGTAAGTTCACAGATCCAGTTAAGGATGTATTGACAAAAGGTAT
ACCCACCCTACAATCACCATCCGTAGAGGCTTGTGGATATTCAGACAGGATTATTCAAAT
AACCCGTGGCAATTCCACTATTACATCACAAGACATTGCTAATGCAGTTGTTGCTTACGG
TGTCTGGCCACAATATCTAACAGATGCTGATGCCAATGCTATTGATAAACCATCACATCC
AGACACATCATCAGATAGATTCTATACACTAGATAGCAAGTTATGGTCTTCTACCTCCAA
AGGGTGGTGGTGGAAATTACCAGATGCCTTGAAGAACATGGGTATTTTTGGAGAAAATAT
GTTCTATCACTTTCTGGGGAGAGCGGGTTACACAGTCCATGTGCAATGCAATGCTAGTAA
GTTTCATCAGGGAACACTTGTAATTGCAGCCATTCCTGAACACCAATTGGCTTACATTGG
TAGTGGAAATGTTAGTGTAGGATATAGACACACTCATCCAGGAGAATCAGGTCGCAC---
--------------TCTCAACAACACAAGGGAAAACAGAAATGAACAACAGCCAACTGA-
------------TGAAAGCTGGCTCAATTGTGATGGCACATTATTAGGTAATATTACCAT
TTACCCACACCAGTATATTAACTTGAGGAGTAATAATTCAGCAACACTTATACTACCATA
TGTTAATGCTGTGCCTATGGATTCTATGGTGAGACACAATAATTGGAGTATTATCATTAT
TCCCATTTCCCCTTTGGCAGCAGAGGTGACAGATCCA---------GTCCCAATAACTAT
TTCTATCAGCCCTATGTGTTCTGAATTCTCTGGTGCTA-GAAATCAATCAGT--------
----AAAAGTTCAGGGTTTGCCAGTCATGTTAACTCCAGGGTCAGCTCAATTCCTCACAA
CTGATGACACGCAATCACCTTCAGCTTTACCGTATTTCCACCCTACAAAGGAGATATTTA
TACCAGGAAAAGTAAATAACCTCTCGGAGATTTGTCAAGTGGATTCAATGATACCTATTA
ACAATATT---ATTGCTAAC---AAAAATTCAATAAATCTGTATACAGTAAGAGT-----
----TGAAGTACAA---ACTGGTAACCTGGCAACTGAAATATTTGCAATACCAGTTGACA
TAGCAGCTCAGCCATTAGCAACGACCCTCATAGGTGAAATTGCTAGTTATTACACACATT
GGACAGGCTCAATCAGATTTTCATTTATGT---TTTGTGGCACAGCAAACACCAAGGTGA
AATTATTAATTGCTTACACACCACCTGGAGTTGAGAAACCCACCAGCAGAACTAAAGCAA
TGTTAGGAACGCATCTAGTTTGGGATGTAGGTTTGCAATCCACAGTTTCAATGGTGGTTC
CTTGGATTTCAGCTAGTAATTACAGATTCACTACCCCTGACACATATTCACAAGCAGGTT
ATATCACTTGCTGGTATCAGACAAATTTTGTAGTACCACCACAAACTCCCAGACATGCTG
---ATATCATTTGCTTTGTCTCTGGGTGTAAAGACTTTTGCCTAAGAATGGCTAGAGATA
CAAACTTACACTCACAAACAGTGAACATT--GAACAA----AATCCAGTTGAGAAATATA
CTGAAGCATTGCTTAATGAGGTATTGGTCGTGCCAAATATACAACCTAGCAATGGTAATA
CATCTAATTCAGCACCAGCTCTTGATGCAGCTGAAACTGGACATACTAGTAGTGTTCAAC
CAGAGGATGTTGTAGAAACCAGATATGTAATTACAGACCAAACCAGAGATGAAATGAGTA
TTGAGAGTTTTCTTGGTAGATCTGCA---TGCA------TTGCTGTTATACAT------A
CAAACCTCAAACACACAGAAGAAGAACAAAA------------------TGTATATAACA
AGGAAAATTACAACTTCTCAAAATGGGCAATTACGATCAAGGAAATGGCTCAGATCAGAA
GAAAGTGTGAACTTTTTACATATCTTAGATTTGACTCAGAAATAACAATTGTAGCAACAA
TAGCTGGTCAAGGTGATG------ACATAGGCCATATAGTCCTGCAATATATGTATGTAC
CACCAGGAGGCCCTATTCCAAAAACCAG---GAATGCTGATGA---ATGGCAAACAGGCA
CCAATGCATCAGTCTTTTGGCAGCATGGTCAACCATACCCCAGATTTACCATTCCATTTG
TAAGTATTGCTTCAGCTTACTACATGTTTTATGATGGCTATG---AGGGAGACTCACCA-
-----GGATC---TAAATATGGTGCAGTCGTGACAAATGCGATGGGCACTTTGTGTGTGC
GCGTCGTTACAGAACA-GCAAAAACATCCTGTCAATATAACAAGTAGGATATACCATAAA
GCCAAACATGTTAGTGCATGGTGCCCACGGGCCCCCAGAGCTGTAGCTTATCAACATACT
TACAGTACTAACTTC---------GTACCAAAAGAGG---------------GTATCGAA
GCAGTTACAACCAGTATTAGAACCAGG------AGA---GATATCA--------------
-AACAAATCAGT--------AA----TTATGGACCTTCGGACATGTATGTCCATATGGAT
GATCTAATATACAGAAATCTCCATCTATGTGAACCAGAGAACCTAAATGATTCAGTATTG
ATATGCTACTCCAG------TGATTTAGTCATATACCGAACAAATGCAAAAGGTGATGAC
TTTATTCCTACATGTAATTGTACTCAAGCCACATATTATTGTAGACACAAAAACAGGTAT
TTTCCAATAG-AAGTCAAGAAGCATGAATGGTATGAGATTCAAGAATCAGAGTATTACCC
AAAACATATACAGTACAATATACTGATAGGAGAAGGCCCATGTGAACCAGGTGACTGTGG
AGGGAAATTACTGTGCAAACATGGAGTCATAGGGATAGTGACTGCTGGTGGTGAAGGCCA
CGTGGCTTTTATAGATTTGAGAGACT------TCCATGTTG-CTGACACC-----CAGGG
---GATCACTGATTATATACACAACCTTGGTGAGGCTTTTGGAGCCGGTTTCATAGATAA
CATTAAGGA---GCAAATTCAGATTATAAA------CCCTATCAACAAAATTACAGGGAA
AATAGTCAAATGGGTCATTAGAATTATATCAGCTATTACCATTATAATCAGAAATAGTGC
AGACCCACACACTGTTATTGCCACACTAGCATTAATTGGGTGCTCAGGCTCTCCATGGAG
ATTCATTAAAGAAAAAGTTTGTAAATGGTTGCA-ACTATCCTATGTATA----------T
AAAGAATCT---GATGGGTGGATCAAGAAGTTTACAGAAATGTGTAATGCAGCTAGGGGA
TTGGAATGGCTAGGGAATAAAATCTCCAAGTTCATTGAATGGTTTAAATCAA---TGCTA
CCACAGGCAAAGCTTAAAGTTGATTATATCAAGAATCTTAAACAATTACCATTACTAGAA
AAAGAAATAGATGGTTTGAGATTGGC---------TTCCCAAAAAC---AGCAACAAGAT
TATATAGATACCC-TCAAAGTAATGCTTGACTCATCAAATAAGTTTCTGCCTCTTTATGC
TTCAGAGAATAAGAGGGGTAAAGATCTTCTTAGGAGGGGTGAAATGATCCT------CCG
AACTTCAAAAAGGACAGAACCAGTTGGAGTATTGTTCCATGGTGAACCAGGTACAGGGAA
ATCCATTGCTACTTCTATTCTAGCCAGAATGTTAACTAATGAATCAGAT------ATTTA
CTCATTACCACCATCCCCTAAATATTTTGATGGGTACGATCAACAGAGTGTGGTTATAAT
GGATGACATAATGCAAAATCCAAATGGTGAAGACATGTCTCTATTCTGTCAGATGGTTTC
TTCAGTTCCTTTCATTCCACCCATGGCAGATCTACCTGATAAGGGAAAACCATTTTCCTC
AGATTATGTATTAGCAAGTACTAACCATAACCTTTTACATCCTCCAACCATAACCTGCAC
CACAGCCATGAACAGAAGATTTTTCCTTGATTTAGATATAATAGTTAAAGAAGATTTTAA
GATTAACCAGGGAAAACTTAACCTACAATGTGCTCTTAAACCATGTAAGGAAGG---GAA
GGTAGGCAAT---GCAAAGTGTTGCCCTTTAATATGTGGGAAAGCAGTAGTTTTCGGAGA
CAGAAACACTGGAGATCACCTCTCATTGGCAACTATATACAATAGAATAGTAGAGGAAAG
TAAGAACAGGAAAGAGTTAACCACCTCCCTACAGGCTATCTTTCAAGGACCTA-------
-----------TAGACATTGTCAACAAACCACCACCCCCAGCAATCATGGACTTACTCAA
GTCAGTGAGAAATCCTGAAGTTATTAAGTACTGTGAGGATAACAAGTGGATAATACCAGC
TGACTGTAGAC---TAGAGAGAGATCTCAATTATGCAAATTTAGTTATATCAATGATTGC
TAATGTTATTAGCATATTAGGTGTGATATACATTATATATAAATTATTTTGTTCATTACA
GGGACCATATTCA-GGGGAACCAA---AACCAGTAACTAGAAAACCAGAG---AGAAGAG
TTGTAACCCAGGGACCCCAAGAAGAGTTTGGGCGTAGCTTGCTCAAACATAATGCTTGTA
TTGTTACAACTGATA---ATGGCAAATTTACAGGTTTGGGTATCTATGATAATGTCATGA
TACTACCAACACATGCTGATGTGGGTAATACTGTTGACATTGATGGTATACAAACAAAGG
TTTCAGATTCATATGATTTATACAACTCCCAGGGAGTGAAATTAGAAATAACTGTAGTTA
AATTAAACAGGAATGAGAAATTTAGAGATATCAGGAAATATATCCCTGACACAGAAGATG
ATTACCCAGAGTGCTGT---------CTAGCTTTACTAGCCAATCAACCAGAACCAACAA
TA------ATAGAAGTAGGGGATAGTTGTTCATATGGTAACATATTACTTAGTGGTAATC
AAACAGCCCGCATGATCAAATATAATTACCCAACAAAGTCAGGATTTTGTGGTGGCATTT
TATATAAGATAGGGTTAGTATTAGGTATTCATGTGGGAGGAAATGGAAGAAATGGATTTT
CTGCAATGGTTCTGAGATCATA--CTTTAACGAGCAACAAGGGAAAATTGTGTCAAAGAC
AGATGTTAAAGCAGAAAATCTTTATAGTATACATACTCCAACAAAGACAAAACTACAACC
AAGTGTCTTCCACAATGTTTTCCCCGGAAAGAAGGAGCCTGCAGTCTTATCCCCAAAAGA
CCCCAGATTACATGTGGATCTAGAAGAAGCAATTTTCTCAAAATACAAAGGAAATAAAAC
AATAGAAATTACACAAAATATGGAGATTGCAGCTGCTCACTACACAGCACAGTTGTCAAC
CTTAGATAT---TAACACAGAGCCCCTATCTTTAGAGGAAAGTGTTTATGGTATAGAAGG
ATTAGAAGCCCTGGATTTGCATACTAGTGCAGGATACCCTTACACAGCACTTGGTGTTAA
GAAGAAAGATTTAATACCTAAAGA---CAAAAATCTTATAAAGCTCAAACAAGCTATGGA
GAAATATGGACTTGACTTACCTATGATTACTTTCTTAAAAGATGAACTTAGGAAACCTGA
GAAGATATGCACAGGAAAGACTAGAATCATAGAAGCTAGTAGTTTAAATGATACAGTGCA
ATTTAGGATGGCTTTTGGCAGACTCTTTTCTACATTTCACCAAAACCCAGGAATCATTAC
TGGATCAGCAGTGGGATGTGATCCAGAAACATTCTGGTCAAAAATACCAGTTATGCTGGA
TGGTGAGTGTCTGATGGCTTTTGATTACACAAATTATGATGGTAGCCTCAATCCAGTATG
GTTTAAACTACTAAGTAAAGTTCTTAATGATTTGGGTTTTCCA---GGAGATCTAGTGAA
TAAATTATGTTATTCTAAACACATTTTCAAAACTTCATATTATGAGGTAGAAGGGGGCAT
GCCATCAGGCTGTGCTGGTACTAGCATATTTAACACCATTATTAATAACATAATAATAAG
AACACTAGTACTGGATACATACAAATATGTTAATCTAGATAAACTCAAAATATTAGCTTA
TGGAGATGATATCTTGTTTTCTTATCCTTATGATTTAGATATGAAAGAACTTGCAGATGA
AGGGAATAAATATGGCTTGACAATCACACCAGCTGATAAGTCAGATGTGTTTAAGAAACT
AGACTTTAACAATGCTACCTTTCTCAAGAGGGGTTTCAAACCAGATGAGAGACACTCTTT
CCTAATACATCCAATATACCCAGAGGAAGAAGTGTGGGAATCAATTAGATGGACCAAAAA
CCCCAGAAACATGCAAGAGCATGTGTTATCCTTGTGTCATCTCATGTGGCATAATGGAAA
AGATAAGTAT-GACCAGTTCGTGGCTAAGATCAGGAGTGTTAGCGCAGGTCGCGCACTCT
ACATACCA-CCTTATGAACTCTTACGCCATGAATGGTATGAAAAGTTT----TA------
------------------AATGATATAGAATATAT------AAATGTTT--AG--TTTAT
AG----------------ATTTTAT-----------------------------------
----------------------------

#HRV-A18|JF781496
------------------------------------------------------------
-----------------------------CATGTACGCCAGTTTTAT-------------
--ATCCCCTCTCCCCTTTT-----------------------------GTAAC----TTA
GAAG------ATAAGCACAAA---GACCAATAGG-TGGTGGCTAT-CCCAGTCACT-AAA
GGTCAAGCACTTCT-GTTT-CCCC-GGT-CGATGT-TGATATGCT--CCACCAGGGCAAA
AACAACAGAGATCGTTATCCGCAAAGTGCCTACACAAAGCCTAGTAACACTTTGA--ATG
GTATGTGG--TTGG----TCGCTCCGCTATT--------CCC--CATAGTAGACCTGGCA
GATGAGGCTAGAAATCCCCCACTGGCGACAGTGTTCTAGCCTGCGTGGCTGCCTGCGTGT
CCTAACG----GGC--------ACGAAGCCATA-TACTTGACAAGGTGTGAAGAGCCCCG
TGTGCT-CACTTTGAGTCC-TCCGGCCCCTGAATGTGGCTAACCCTAACCCTGCAGCTGA
GGCACACAACCCAGTGTGAACTCAGTCGTAATGAGCAATTGCGGGATGGGACCAACTACT
TTGG------GTGTCCGTGTTTC--ACTTTTTTTTCTTTTAT----------AATGCT-T
ATGGTGACAA-TATATA--ACAATTTATATA------TTG-GCACCATGGGCGCGCAAGT
ATCCAGACAAAATGTTGGTACACACTCTACTCAAAATTCAGTTTCAAATGGTTCAAGTTT
AAATTATTTCAACATCAATTATTTTAAGGATGCCGCATCACACGGTGCTTCAAAATTAGA
TTTCTCTCAAGATCCAAGTAAATTCACTGACCCAGTCAAAGATGTGCTAGAAAAGGGTAT
TCCTACGCTTCAGTCTCCTACTGTTGAGGCGTGTGGATACTCTGATAGAATCATTCAAAT
AACCAGAGGAGATTCTACAATTACTTCTCAGGATGTGGCAAATGCTGTAGTTGGATATGG
AGTTTGGCCCCATTACTTAACACCACAAGATGCCACAGCAATTGATAAACCGTCAAGACC
TGACACCTCATCTAACAGATTCTATACATTAGAGAGTAAAACCTGGGATAGTTCATCTAA
AGGATGGTGGTGGAAACTTCCAGATGCACTCAAAGACATGGGCATATTTGGTGAGAACAT
GTATTATCACTTCTTGGGAAGAAGTGGTTATACAGTACATGTCCAATGTAATGCTAGTAA
ATTCCATCAAGGTACACTAATCGTGGCAATGATACCAGAGCATCAATTGGCCAGTGCAAT
TGGAGGGAATGTCACTGCTGGATACAAATACACTCATCCTGGAGAAAGAGGTAGAGT---
-----TAT---------TAATGTAGCAAGTCGTGAAGACAATGAAAAACAACCTAGTGA-
------------TGATAATTGGCTCAATTTTGATGGAACATTGTTAGGTAACATTACAAT
ATACCCACACCAACTTATTAATTTGAGGAGTAACAATTCAGCCACAATCATAGTGCCTTA
TGTTAATGCTGTACCAATGGATTCAATGCTTAGGCATAATAACTGGAGTTTGGTAATTAT
ACCTATATGTCAGTTAGAA---------GGGGATCCACCAACA---ATACCAATAACCAT
TTCCATTAGTCCTATGTGTGCTGAGTTTTCAGGAGCTC-GTGCTCGTAGC----------
-----------CAAGGTCTCCCAACCATGTTAACCCCTGGGTCTGGGCAATTTATGACCA
CAGATGACTTCCAATCTCCATGTGCCTTGCCTTGGTTCCATCCCACTAAAGAGATCTCAA
TACCAGGCCAAGTTAGGAATTTAATTGAGTTGTGTCAAGTAGATACTTTAATTCCAATAA
ACAACTTA---CAAGCAAAT---ATCACAAATTTAGACATGTATTCAGTAGTTTT-----
----AAATAGAGAA---ATAGAC---CCAGCAAAGGAAGTCTTTGCAATAAAAGTTGATA
TTGCCTCCCAACCATTAGCTACTACCTTAATTGGAGAGATGTCAAGTTATTACACCCATT
GGACTGGTAGTCTTAGATTTAGTTTCTTAT---TCTGTGGTTCGGCTAATACCACACTTA
AGCTCTTAGTGGCATATACACCACCAGGAATTGCCAAACCAACAGATAGAAAAGCAGCTA
TGCTGGGGACTCATGTTGTTTGGGACGTTGGATTACAATCCACTATCTCTATGGTTGTAC
CATGGGTTAGTGCTAGTCATTTTAGAAACACAACTCCTGATACATATTCATTAGCTGGAT
ACATAACATGTTGGTATCAAACAAATCTTATTGCTCCAACAAATGCCCCACAAACTGCAA
---GAATGTTGTGTTTTGTCTCAGCCTGCAAAGATTTTTGTTTAAGAATGGCACGTGACA
CTAACTTACACACACAATCTGGCACCATT--GAGCAA----AATCCAGTAGAAAATTATA
TAGATGAGGTGCTTAATGAAGTGTTAGTAGTTCCAAACATAAAAGAAAGCCATGCAATCA
CATCAAACTCGGCCCCTGCTTTAGACGCTGCTGAGACTGGACACACCAGCAATGTACAAC
CTGAGGATATGATTGAGACTAGGTATGTGCAAACATCACAAACAAGAGATGAAATGAGTA
TAGAAAGTTTTCTAGGTAGATCAGGG---TGCA------TACATATCTCTAAA------T
TAGTTGTACATTATGA---------------------------------AGATTACAATG
CAGAAACAAGAAATTTTGTAAAATGGCAAATAAATTTGCAGGAAATGGCTCAGATTAGGA
GAAAATTTGAAATGTTTACATATGTTAGATTTGATTCAGAAATCACATTAGTACCATCTG
TAGCTGCTAAGGGTGATG------ATATAGGACATATTGTTATGCAGTACATGTATGTTC
CCCCTGGAGCACCAATACCAAAAACCAG---AGATGATTTTGC---TTGGCAGTCAGGAA
CAAATGCATCAATCTTCTGGCAGCATGGTCAAACATACCCCAGATTTTCACTTCCCTTCC
TTAGTATAGCATCAGCTTATTACATGTTTTATGATGGCTATG---ATGGTGATCAA----
-----ACTTCATCACGTTATGGTACAGTTGTAACAAATGACATGGGTACACTGTGTTCCA
GAATAGTCACTGATAA-ACACAAGAATGAGGTGGAAATAACAACAAGAATATACCACAAG
GCAAAACATGTTAAAGCATGGTGTCCAAGACCACCAAGAGCTGTAGAGTATACACATACA
CATGTAACCAACTAC---------AAGCCTAGGGAAG---------------------GA
AGAGAGAAAACTGCTATAGTACCCAGA------GCA---AGAATCA--------------
-CA-----------------AT----GGCTGGTCCTAGTGATATGTATGTGCATGTAGGT
AATCTCATATATAGGAATTTACATTTGTTTAACTCAGAAA---TGCATGACTCAATTTTA
GTCTCATACTCATC------AGATTTAGTCATTTATCGAACAAACACAACAGGTGATGAC
TACATTCCAACATGTGATTGTACAGATGCCACTTACTACTGTAAGCACAAAAATAGATAC
TATCCAATTA-AAGTTACTAGTCATGATTGGTATGAAATACAAGAGAGTGAGTACTACCC
AAAGCATATCCAATACAATTTGCTAATTGGTGAGGGACCATGTGAACCAGGTGATTGTGG
AGGTAAACTATTGTGTAAACATGGTGTAATTGGAATAATCACTGCTGGAGGAGAAGGGCA
TGTGGCATTTATAGATCTTAGGCATT------TTCAATGTG-CTGAGGAA-----CAAGG
---CATAACAGATTACATCCATATGCTTGGCGAAGCATTTGGTACAGGTTTTGTCGACAG
TGTCAAAGA---TCAGATAAATGCTATCAA------CCCTATTAATAATATTAGCAAAAA
GATAATTAAATGGTTACTTAGAATAATATCAGCAATGGTTATAATAATTAGAAATTCATC
AGATCCACAAACTATAATAGCCACTTTAACATTGATTGGTTGCTCAGGTTCACCTTGGAG
ATTTCTTAAAGAGAAGTTTTGTAAATGGACACA-ATTAAATTACATACA----------C
AAGGAATCA---GATTCGTGGCTTAAAAAATTTACTGAGATGTGTAATGCAGCCAGAGGT
TTGGAGTGGATTGGCAACAAAATATCAAAATTCATTGAATGGATGAAATCCA---TGCTG
CCCCAAGCTCAATTGAAGGTTAAGTATTTGAGTGAATTAAAGAAATTGAATTTCTTGGAG
AAGCAAATGGAACACTTGCGGGTGGCTGACTCTAAAACCCAGGAGA---AAATTAAGCAT
GAGATTGATACAT----------TGCATGATTTATCTTGTAAATTTCTTCCCCTCTATGC
CAGTGAAGCAAAAAGAATTAAGATTTTACACAATAAGTGTAGCACAATCAT------TAA
ACAAAAGAAGAGATGTGAACCAGTTGCCGTTGTTATACATGGTGAGCCTGGCACTGGAAA
ATCAATGACTACAAATTTCTTAGCTAGAATGATAACAAGTGATAGTGAT------ATTTA
CTCCTTACCACCTGATCCTAAGTACTTTGATGGTTATGACCAACAAAGTGTGGTTATAAT
GGATGATATAATGCAGAACCCAAGTGGTGATGACATGACTCTGTTCTGTCAGATGGTTTC
GAGTGTTACCTTTATACCACCAATGGCAGATTTACCAGATAAGGGAAAACCATTTGATTC
TAGATTTGTATTATGTAGCACTAATCACAATTTGCTAGCACCACCTACTATAACCTCTTT
ACCAGCTATGAATAGGAGATTCTTTCTTGATCTAGATATTATAGTGTGTGATAAATACAA
AGACTCACAAGGGAAACTAAATGTATCTGCAGCTTTCCAACCATGTGATGTAAACACTAA
AGTGGGAAAT---GCCCGCTGCTGCCCTTTTATTTGTGGTAAGGCTGTAATTTTTAGGGA
CAGAAATACATGCCAAACTTACACCTTGTCACAAGTGTACAATTTAATATTAGAGGAAGA
CAGGAAGAGAACACAAGTTATTGATGTTATGGCAGCAATATTTCAAGGTCCAA-------
-----------TAACAC---TTGAGGGGCCCCCACCAGCAGCCATTAGTGACTTATTACA
ATCAGTCAGAACCCCTGAAGTAATAAAGTATTGTGAGGAAAATAAATGGATAATACCTGC
TGAATGTAAAG---TAGAAAGAGATTTAAATATAGCTAATACTATAATAACAATTATTGC
TAACATCATCAGTATATCTGGTATTATTTATGTCATTTACAAACTCTTCTGCACACTACA
AGGACCCTATTCT-GGCGAACCTA---AACCAAAGACAAAAATTCCAGAG---AGAAGAG
TAGTGGCACAAGGACCTGAAGAAGAATTTGGAAGATCTTTAATCAAACACAATTCATGCA
TTGTCACTACACAAA---ATGGGAAGTTCACAGGTTTGGGTGTGTATGACAGGACACTCA
TAATACCAACACATGCTGATCCAGGTAAGGAGGTGCAAATAGATGGCATCACAACTGAAG
TACAAGACTCTTATGACTTATACAACAAAGATGGTGTGAAATTAGAAATTACAGTTCTTA
AGTTAAAAAGAAATGAGAAATTTAAAGATATTAGAAAGTACATTCCAGAGAATGAAGATG
ATTACCCAGATTGTAAT---------TTGGCTTTGTCAGCAAACCAGCCAGAAACCACCA
TT------ATCAACGTTGGGGATGTGGTATCATATGGCAACATTCTACTTAGTGGTAACC
AAACAGCAAGGATGCTCAAGTATAATTACCCAACAAAATCAGGATATTGTGGAGGGATCC
TATATAAAATTGGTCAAGTCCTAGGTATTCATGTTGGTGGCAACGGGAGGGATGGATTTG
CAGCTATGCTACTCAGATCATA--CTTCTCAGAAACTCAAGGTCAAATAGTTTCCTCTAA
ATCCACTGCTGAGTGTAATTACCCTAGTATACACACACCAAGCAAAACCAAATTGCAACC
TAGTGTTTTCTATGATATTTTCCCTGGTAACAAAGAACCTGCTGTACTCTCAGAACATGA
CCCTAGGTTGAAAGTTGATTTTAAAGAAGCTTTGTTTTCTAAGTACAAAGGAAATAATTC
ATGTGAAGTAAACGAACACATCAAAGTGGCAGTCTCTCATTATTCAGCACAATTAATGAC
ATTAGATAT---TGATTCAAATCCCATCTCTCTGGAAGAGGGTGTTTTTGGTATGGAGGG
CTTAGAAGCACTTGACCTCAATACCAGTGCAGGATTTCCCTATGTCTCCATGGGCATTAG
GAAAAGAGATCTAATCAATAAACAAACTAAGGACATTACAAAATTAAGATTAGCACTAGA
TAAATATGGTGTTGATTTGCCCATGGTCACATTTCTCAAAGATGAACTTAGAAAGAAAGA
AAAGATCTCTGCTGGGAAAACACGAGTCATAGAAGCCAGTAGTGTAAATGATACTGTGTT
ATTTAGGACAACTTTTGGAAATCTTTTTTCAAAATTTCACTTGAATCCTGGAATTGTGAC
CGGTTCAGCTGTAGGATGTGATCCAGAAACATTTTGGTCCAAGATACCAGTAATGTTAGA
TGGTGAGTGTATAATGGCTTTTGACTACACAAATTATGATGGGAGCATACATCCAATATG
GTTCCAAGCACTCAAAGAGGTACTGTCTAATCTGGGGTTCAAT---CCCAATTTAATTGA
TAGATTGTGTAAGTCTAAACATATTTTTAAGAATATCTATTTTGAGGTTGAGGGAGGAGT
GCCATCTGGATGTTCTGGAACCAGCATATTCAACACAATGATCAATAACATCATCATTAG
GACATTAGTCCTGGATGCATACAAAAACATTGATTTGGACAAACTTAAAATAATAGCATA
TGGGGATGATGTCATATTCTCATACAAATACCAATTGGACATGGAAGCAATTGCCAAGGA
AGGTGTCAAATATGGTCTTACCATAACCCCAGCTGACAAATCAAGTGAATTTAAGCAATT
GGACTATAACAATGTGACTTTTTTGAAGAGAGGGTTCAAACAAGATGATAAATATCAATT
CTTAATACATCCAACCTTTCCAATTGAAGAAATACATGAGTCCATACGGTGGACTAAGAA
ACCATCTCAAATGCAGGAACATGTGTTGTCGCTGTGCCATTTAATGTGGCATAATGGCAA
GGATGTGTAC-AAGCAGTTTGAACAAAGAATACGCAGTGTCAGCGCTGGACGTGCACTGT
ATGTTCCT-CCTTACGAACTGCTTCTGCATGAGTGGTATGAAAAATTT----TA------
-AATTG-----------TTTAGATATAGA-AGTAA---TAA--ACAATT--AG--TTTTT
TA----------------GTTTTATAA---------------------------------
----------------------------

#HRV-A36|JF781497
------------------------------------------------------------
------------------------------------------------------------
--CCACCCTTCCCTAATAT-----------------------------GTAAC----TTA
GAAG-----TTTGAGCAATAA---GACCAATAGG-TGATAATTAT-CCAGATTATC-AAA
GGTCAAGCACTTCT-GTTT-CCCC-GGT-CAACGA-GGATATGCT-TTACCCAAGGCAAA
AACCTTAGAGATCGTTATCCCCACACTGCCTACACAGAGCCTAGTATCACTTTTG--ATG
TAATTAGG--TTGG----TCGCTCCCTG-------CAAACCC--AGCAGTAGACCTGGCA
GATGAGGCTGGACATTCCCCACTGGCGACAGTGGTCCAGCCTGCGTGGCTGCCTGCTCAC
CCTATCG----GGT--------GAGAAGCCTAC-TTATTGACAAGGTGTGAAGAGCCGCG
TGTGCT-CAGTGTGCTTCC-TCCGGCCCCTGAATGTGGCTAACCTTAACCCTGCAGCCGC
TGCCCATAATCCAATGGGTCTACGGTCGTAACGCGCAAGTGCGGGATGGGACCAACTACT
TTGG------GTGTCCGTGTTTC--TT--ATTTTTCCTTTAT---------TTGCATTTT
ATGGTGACAA-TTTATG-----GTATATAGA------TTG-TCATCATGGGTGCACAAGT
ATCTAGACAAAATGTTGGTACGCATTCTACACAAAATTCAGTGAGCAATGGATCAAGTCT
GAACTATTTTAACATTAATTATTTTAAAGATGCAGCATCGAGTGGTGCTTCCAGATTAGA
TTTTTCCCAAGATCCTAGTAAATTTACTGACCCCGTCAAAGATGTACTAGAAAAGGGTAT
CCCAACACTCCAATCACCAACAGTTGAAGCTTGTGGTTATTCAGATAGGTTAATACAGAT
AACCCGTGGAGACTCTACTATAACATCCCAGGACATTGCAAATGCAGTTGTTGGTTATGG
TGTATGGCCATCATACCTAACCCCAGATGATGCAACTGCTATTGATAAACCTACACAACC
AGACACTTCATCCAACAGATTCTATACATTGGAGAGCCGTTCCTGGACGTCCTCTTCATC
TGGCTGGTGGTGGAAGTTACCTGATGCTCTTAAGAACATGGGCATATTTGGTGAAAATAT
GTTTTATCACTTTCTAGGAAGATCTGGATACACAATACATGTACAATGTAATTCTAGTAA
ATTTCACCAGGGTTTACTGATAGTTGCTGCTATTCCAGAACATCAATTGGCATCTGCAAC
AAGTGGGAATGTATCAGTGGGGTATAACCACACCCATCCAGGTGAACAAGGTAGAGA---
--------------AGTGGTACCATCACGAAATTCTGATGACAACAAAAGACCTAGTGA-
------------TGATAGCTGGTTAAATTTTGATGGGACTTTACTTGGCAACCTACCTAT
TTACCCACATCAATATATTAACTTGAGAACCAACAACTCAGCCACTCTCATTTTACCTTA
TGTCAATGCTGTGCCAATGGACTCTATGCTTAGACATAATAATTGGAGTCTAGTCATTAT
TCCAATATGCCCTTTACAAGTTCAGGCTGGGGGGACAAATTCC---ATACCCATAACAGT
GTCAATTAGCCCCATGTTTTCAGAATTTTCAGGACCAA-GAAATAAAGTTAC------AT
TTGGTACTACTGAAGGTTTACCAGTCATGCTTACACCTGGATCTGGACAATTTTTAACAA
CTGATGACACACAATCTCCATCAGCATTTCCATACTTCCACCCAACCAAGGAAATATTCA
TACCTGGACAAGTCAGAAATTTGATTGAAATGTGCCAAGTTGATACACTCATTCCCGTTA
ACAATAAA---GAGGAAAAT---GTAAAATCTGTAAATATGTACACTGTTGATTT-----
----ACGCACTCAA---ACTGAG---TTAGCAAAAGAAGTCTTTTCTATACCAGTGGATG
TTGCCTCACAACCGCTGGCCACTACCCTCATAGGTGAACTTGCAAGTTACTACACACACT
GGACTGGTAGTTTGCGTTTTAGTTTCATGT---TCTGTGGCTCTGCCAGCTCCACTTTAA
AGCTGTTGATTGCTTATACTCCTCCTGGTGTTGGAAAACCTAGATCAAGAAGAGAAGCCA
TGCTTGGTACACACTTAGTATGGGATGTAGGGTTACAGTCCACTGCCTCTCTAGTAGTAC
CATGGGTTAGTGCTAGTCATTTTAGATTCACCACACCTGATACATATTCTTCAGCTGGTT
ACATTACATGCTGGTATCAAACCAATTTTGTAGTTCCCGCCAGTACACCAGACAATGCTA
---AAATGGTGTGTATGGTTTCAGCTTGCAAAGATTTTTGTCTGAGATTAGCTAGGGATA
CCAATCTACACATGCAGGAAGGGGTACTT--ACACAA----AACCCAGTTGAAAATTACA
TAGATAATGTGTTAAATGAAGTGCTTGTAGTGCCAAATATCCAACCTAGTTCATCTGTGT
CAAGTCACTCAGCTCCTGCTCTAGATGCTGCAGAAACTGGACATACTAGCTCCGTCCAAC
CAGAGGATATGATTGAAACCAGATATGTTATAACTGATCAAACAAGAGATGAAACAAGTA
TTGAGAGCTTCTTAGGCAGGTCAGGA---TGTA------TAGCTATGATAGAA------T
TCAGTACAAGTAGTGATAAAGA---------------------------TGAACATGACA
AAATTGGTAAGGGATTCAAAACATGGAAGATTAGTCTTCAAGAAATGGCACAAATCAGAA
GAAAATATGAATTGTTTACATACACAAGGTTTGATTCAGAAATCACAATAGTCACTGCAG
CAGCAGTGCAAGGGGATG------ACAGTGGGCATGTAGTGTTGCAATTCATGTATGTGC
CTCCGGGAGCACCCGTCCCTGTGAAACG---TGATGACTACAC---ATGGCAATCGGGAA
CAAATGCATCTGTGTTTTGGCAAGAAGGACAACCATATCCTAGATTTACAATTCCCTTTA
TGAGCATTGCATCAGCTTATTACATGTTTTATGATGGTTATG---ATGGTGATAATGCT-
-----GCATC---AAAATATGGGTCTGTGGTTACTAATGATATGGGAACCATATGTGTCA
GAATAGTTACATCTAA-CCAGAAACATGATTTAAATATTGTGTGCCGCATTTATCACAAG
GCTAAACACATAAAGGCCTGGTGTCCACGCCCACCAAGAGCCGTTCCTTACCAACACACA
CATTCCACTAATTAT---------ATACCATCTAAAG---------------------GT
GAGATCACAACCCAAATTAAGACCAGA------CCT---AATGTTT--------------
------------------TCAC----TGTTGGGCCCTCCAGCATGTTTGTACATGTAGGT
AATTTAATTTATAGAAACCTTCATCTTTTTAACTCTACTC---TTGATGATTCCATCCTT
GTGTCATATTCCAG------TGATCTAGTCATATACCGAACAAACACCGAAGGTGATGAT
GTGATCCCAAATTGTGATTGTACTGAATGTACATATTATTGTCATCACAAAGATAGATAC
TTTCCCATTA-AGGTTACCCCACATGATTGGTACGAAATTCAAGAATCAGAGTATTACCC
AAAGCATATCCAGTACAATCTCCTAATTGGAGAGGGACCTTGTGAACCAGGTGATTGTGG
AGGTAAATTACTGTGTAAACATGGGGTTATAGGCATGATTACAGCTGGTGGTGATGGTCA
TGTTGCTTTCATTAACCTTAGAAAAT------TCCAATGTG-CTGAAGAA-----CAAGG
---ATTATCTGATTATGTGGAACATCTTGGTCAAGTCTTTGGTGTTGGTTTTGTAGATAG
TATCAAACA---ACAAGTAAATTTTATTAA------CCCCACTAGCAAAATTGGCTCAAA
AGTAATTAAATGGTTACTAAGGATAGTATCAGCTATGATAATAATGGTAAGAAACAGTTC
TGACCCTCAAACCATAATTGCTACTCTTACCCTCTTAGGCTGTTCAGGTTCACCATGGAG
ATTCCTCAAAGAGAAGCTCTGTGCATGGCTTCA-GCTCAGTTATGTACA----------T
AAACAATCT---GATTCATGGCTTAAAAAATTTACTGAAGCGTGTAATGCAGCACGTGGA
TTGGAATGGATTGGACAGAAAATATCTAAATTCATAGATTGGATAAAGAGTA---TGTTA
CCACAAGCTCAATTAAAGGTTGATTATCTGACTAAATTAAAACAACTTAATCTCTTAGAG
AAACAGATAGAGACAATCAGGCTTGCACCTGCTAATGACCAGGAAA---AAATATTTACT
GAAATAAATACTC----------TCCATGATCTATCCTTAAAATTTTTACCACTGTACGC
ATCTGAAGCGCGCAGGATCAAGAATCTATATATCAAGTGTAGTAACATCAT------TAA
AGGAGGGAAAAGAAATGAACCAGTTGCAGTATTAATACATGGTTCTCCTGGCACTGGAAA
ATCTCTTGCTACTTCAGTTCTTGCTCGGATGCTGACTGTTGAGACTGAC------ATATA
TTCTTTGCCCCCAGATCCCAAATATTTTGATGGGTATGATCAACAAAGTGTTGTTATTAT
GGATGATATTATGCAAAACCCTAGTGGTGAGGATATGACCCTATTCTGCCAAATGGTATC
AAGTGTTCCTTTCATACCTCCTATGGCAGATCTTCCAGATAAGGGGAAACCATTTACATC
TAAATTTGTGCTTGCAAGTACTAATCATACCATGTTGACACCACCAACAGTATCTTCACT
ACCAGCAATGTCAAGGAGGTTTTATTTTGATTTAGATATTCAGGTTAAGAAAGATTATC-
--TCTTAGATGGTAAGTTAGATATAGCAAAAAGTTTCCGACCATGTGATGTAAACACCAA
AATAGGTAAT---GCTAAGTGCTGCCCATTTATTTGTGGAAAAGCTGTGGAATTTAAAGA
TAGAAACTCATGCACCACCTTATCCTTGTCTCAATTATACAACCACATTAAGGAAGAGGA
CAAGAGAAGAAGTAGCGCGGCACAAGCAATGGAAGCTATATTTCAAGGTATAG-------
-----------------ATCTCCAGTCCCCCCCACCTCCAGCCATAGCTGATCTTCTCAG
ATCTGTGAAGACACCAGAAATTATTAAATATTGTCAAGATAATAATTGGATTGTCCCAGC
AGAGTGTTCTA---TTGAGAGAGATTTAGGGATAGCAAACATGACCATAGGTATAATAGC
TAATGTAGTGTCTATAGTAGGTGTTATCTATATAATCTATAAATTATTTTGCACACTCCA
AGGTCCATATTCA-GGAGAGCCTA---AGCCCAAGAGTAAAGCTCCAGAA---AGAAGGG
TAGTCACCCAGGGCCCAGAAGAGGAATTTGGTCGCTCACTGCTTAAACACAATTGTTGCA
TTGTGACAACTGATA---AAGGTAAATTTACAGGTCTTGGGATATATGATCAGGTTATGG
TGCTTCCAACACACTCTGATCCAGGTTCTGAAATTTTAGTAGATGGAGTGAAAGTTAAAA
TTTCTGACTCTTATGACCTACATAACCATGAGGGTGTTAAGTTAGAAATAACAGTAGTAA
AGCTAGTTAGAAATGAGAAATTCAAGGATATTAGAAAATATTTACCCTCCCGTGAAGATG
ATTACCCCGCTTGCAAT---------CTTGCTTTATTAGCCAATCAAGATGAACCAACAA
TA------ATAAATGTTGGAGATGCAGAATCTTATGGTAACATATTGTTAAGTGGTACTA
ATACTGCACGAATGATTAAGTACCATTACCCAACAAAAGCTGGATATTGTGGGGGTGTCT
TATATAAGGTTGGTTCTATTCTTGGTATACATGTTGGTGGTAATGGTAGAGATGGATTTT
CTGCAATGCTCCTTAAGTCTTA--CTTTGGTGAAACTCAAGGTTTAATTACTAAAGAACT
ACCTGTGTCTGTCAAGAATTTACCATCTATACATGTTTCATCCAAAACCCGCCTGCAACC
TAGTGTTTTTCATGATGTTTTTCCCGGAACAAAGGAACCTGCAGTTCTAAGCAACAATGA
CCCAAGATTAGAGACTGACTTTGACACAGCACTTTTCTCAAAGTACAAAGGTAACCCTGC
TTGTGAAGTGACCACACATATGAAGATCGCTGTAGCACATTATGCAGCACAATTATCCAC
ACTAGACAT---AAATCCCCAACCCCTCTCACTTGAGGAGAGTGTCTTTGGTATTGAAGG
GCTGGAGGCCCTAGATCTAAACACTAGTGCAGGATTCCCTTATGTTTCATTAGGGATTAA
AAAGAAAGATCTCATAGATAAGAAAACAAAAGACATCACAAAACTTAAGAAAGCAATTGA
TAAATATGGTATTGATCTACCCATGGTCACCTTTCTCAAAGATGAGCTTAGAAAGAAAGA
GAAAATAAGGGATGGGAAAACTAGAGTTATAGAAGCCAATAGTGTGAATGATACTGTACT
TTTCAGAAGTGTGTATGGAAACCTTTTCTCTGCTTTTCATAAAAACCCAGGCATAGTTAC
TGGTTCTGCGGTAGGGTGTGACCCTGAGATATTCTGGTCAACCATACCCCTTATGTTAGA
TGGAGAATGTTTAATGGCTTTTGATTACTCAAATTATGATGGTAGTTTACATCCGGTCTG
GTTCAAGTGCCTAAGCATGCTTCTAGAAGATATAGGATTTTCT---TCTCAACTTATTAA
CCAAATTTGCAATTCTAAGCATATATACAAATCTAAATATTATGAAGTGGAAGGAGGTAT
GCCATCTGGATGCGCAGGTACTAGCATTTTTAACACAATGATTAATAATGTTATTATTAG
AACTCTAGTGCTTGATGCTTACAAAAATATAGATTTGGACAAGTTAAAAATTTTAGCATA
TGGTGATGATGTTATCTTTTCTTATAACTTTAAACTTGATATGGCAGTCCTTGCTAAAGA
AGGAGAGAAATATGGACTGACAATCACCCCTGCTGATAAATCTGACACCTTTCAGGAATT
GACTTATAAAAATGTGACCTTTCTAAAGAGAGGATTCAGAGCTGATGAGCGCCATTCTTT
TCTTATACATCCTACCTTTCCTGTGGCAGAGATCCATGATTCCATTAGATGGACTAAGAA
CCCTTCATGTATGCAAGAACATGTACTATCCTTGTGCCATCTAATGTGGCACAATGGTAA
ACACACATAC-CAGGAATTTGTTAAAGGTATACGCAGTGTGTCTGCTGGCCGGGCACTGT
ATATACCA-GCTTACGAAGTTCTTGAGTATGAGTGGTATGAAAAATTT----TA------
---------------------GATATAAA-ACTAT---TAAATGTAGTT--AG--TTTGT
TA----------------GTTTTAT-----------------------------------
----------------------------

#HRV-A101|GQ415051
--------------------TTAAAACTGGATCATGGTTGTTCCCACCATGATTACCTAC
G-GGTGTAGTATACTTGTATCCCGGTACATTTATACGCCAGTTTTA--------------
--TAACCCCCACCCCAAAT-----------------------------GTAAC----TTA
GAAG-----CATGTACACAAT---GATCAATAGGGTGGTGGCTAT-CCAAGTCATC-TAA
GATCAAGCACTTCT-GTCT-CCCC-GGT-GAGTGT-GAATATGCT-TTACCCAAGGCAAA
AGCTAATCTCATCGTTATCCGCAAGGTGCCTACGGGAAGCCTAGTAACATTCTGA--AGA
TATTTTGG--TTGG----TCGATCAGTTGCA----CTCACCC-ATGCAATAGACCTGGCA
GATGGGGCTAGGCATACCTCACTGGTAACAGTGGCCTAGCCCGCGTGGCTGCCTGCACAC
CTTCG------GGT--------GTGAAGCCATA-ATATTGACAGGGTGCGAAGAGCCTAC
TGTGCT-CACCTTGAGTCC-TCCGGCCCCTGAATGTGGCTAATCCTAACCCCGTATCCAT
TGCACACAAACCAGTGTGTCTATGGTCGTAATGGGTAACTACGGGATGGAACCAACTACT
TTGG------GTGTCCGTGTTTC--TT--GTTTTTCTTTAAT----------ACTGCT-T
ATGGTGACAT-TATATA------TTGATATA------GTG-TCATCATGGGTGCACAGGT
TTCCAGACAGAATGTTGGAACTCACTCAACACAAAATGCAGTGTCTAATGGCTCAAGTCT
GAATTATTTTAACATCAACTACTTCAAAGATGCAGCATCAAGTGGAGCGTCAAGATTGGA
TTTTTCACAAGACCCTAGCAAATTTACTGATCCAGTTAAAGATGTTCTAACAAAAGGAAT
CCCAACATTGCAGTCCCCATCTGTTGAGGCTTGTGGATATTCAGACAGGATAATACAGAT
AACAAGAGGAAACTCAACAATAACATCACAAGATGTAGCAAATGCAGTTGTTGGGTATGG
AGTGTGGCCCCAATATTTACCTGATGATGATGCTAGTGCTATTGACAAACCAACTCATCC
AGACACATCCTCAAATAGGTTCTATACATTAGAAAGTAAAGAGTGGAAAAGTGACTCTAA
GGGATGGTGGTGGAAACTACCGGATGCCCTCAAGAACATGGGAATTTTTGGGGAAAATCT
ATTTTACCATTTCTTGGGTAGAGCTGGATATACGGTGCATGTGCAGTGCAATGCAAGCAA
ATTCCACCAAGGTGCATTAGTTGTTGCCGCAATCCCAGAACATCAGTTGGCATACATAGG
ATCAGAGAATGTTAGTGTAGGATACAAACACACACACCCTGGGGAATCAGGACGAAC---
-----------------ACTTAATGATAGAGAGAATAATAACTCACAACAACCTACTGA-
------------TGAAAGTTGGCTGAACTGTGATGGGACACTATTAGGAAATATCACTAT
CTTCCCACATCAGTTTATTAATTTGAGGAGTAACAACTCAGCCACCTTAATTCTACCTTA
TGTCAATGCTGTTCCCATGGATTCAATGGTTAGGCATAATAACTGGAGTATTGTGATAAT
ACCCGTATCACCACTCCAGACTATAGAAGGAACACCTTAT------GTCCCAATTACACT
ATCAATAAGTCCTATGGCTTCAGAGTTTTCAGGTGCTC-GAAACACATCCAG--------
----------ACAAGGTCTACCAGTTATGCTCACCCCAGGTTCAGGACAATTTCTCACCA
CAGATGATGCACAATCACCATCAGCTTTACCCTATTTCCACCCAACAAAAGAAATATTCA
TACCAGGTAGGGTTACTAATCTATCAGAAATTTGCCAAGTAGATTCAATGATCCCAATTA
ACAACACA---GTGGCGAGT---CATAAAAGGGTAAGTATGTATGCTGTTCGCGT-----
----GGGTGTCCAA---ACAGCG---CCAGCCAGAGAAGTCTTTGCTATACCAGTAGATG
TTGCCTCTCAACCTTTAGCAACCACTCTTATTGGAGAAATAGCTAGCTATTACACACACT
GGACAGGTTCTATTAGATTCTCTTTCATGT---TTTGTGGTACAGCTAATACCAGTCTCA
AACTACTTGTTGCATACACACCGCCTGGAGTGCCCAAACCAGACTCAAGAACAAAAGCCA
TGTTAGGAACTCATGTGGTATGGGATGTTGGCTTACAGTCCACTGTATCAATGGTGGTTC
CCTGGGTTTCCGCAAGTCACTATAGGCTTACCACACCTGATACATACTCAAAAGCTGGAT
ACATTACTAGCTGGTATCAGACAAACTTTGTAGTACCTCCATGCACTCCAAAAACTGCAG
---ATATCATATGTTTTGTGTCTGGTTGCAAGGATTTCTGTTTGAGGATGGCTAGAGACA
CAAACCTACATTCCCAAACTGTCAATATC--ACACAA----AATCCAGTTGAGAAGTACA
CTGAAGCAATTCTAAATGAAGTCCTAACAGTCCCAAATATACAACCTAGTTCAGGTAATA
CTTCTAACGCAGCTCCAGTCCTAGATGCTGCTGAGACTGGTCACACCAGCCAAACACAAC
CAGAAGACACAGTGGAAACCAGGTATGTCATCACAGATCAAACTCGTGATGAAATGAGTG
TTGAAAGTTTCTTAGGGAGATCAGGT---TGTA------TTTCTGAAATGCAT------A
CCATTGTGGAACATGGTGAAGG---------------------------TGTATATAATG
CAGTGGATAAAAATTTCACTAAATGGAAGATTACCTTAAAAGAGATGGCACAAATCAGAA
GGAAATGTGAATTGTTCACATATTTGAGATTTGATTCAGAAATAACTATAGTACCCACAA
TAGCTGGACAAGGGAATG------ACATTGGACATGTGGTGCTCCAATATATGTTTGTTC
CACCAGGGGCTCCAATCCCTACAAAAAG---AGATGATTACAC---ATGGCAGTCTGGCA
CAAATGCTTCAGTCTTCTGGCAGCAAGGTCAAACCTACCCCAGATTCACAATACCTTTCA
TGAGCATTGCCTCAGCATATTACATGTTTTATGATGGATATG---AGGATGATACACCA-
-----AATTC---AAAATATGGTGCAGTTGTAACAAATGACATGGGAACATTGTGTGTGC
GTATTGTAACTGAGCA-ACAAGCAAATACTGTACACATTACAAGCAGGGTCTATCATAAA
GCAAAACATATTAGTGCATGGTGTCCACGACCACCCAGGGCTGTGGCATATCAGCGTGTA
CATAATACCAACTTT---------GTTCCAGCAACAG---------------------GA
CAAGTAGAGATACAGATACCTACAAGA------GCA---GATCTTA--------------
------------------CTAC----TGTGGGCCCCTCAGATATGTATGTACATATGGAT
AATCTCATATACAGAAACCTACATTTGTGTAACCCAGAAGACTTAGATGATTCAGTATTA
ATTTGTTACTCCAG------TGATTTAGTCATATACCGAACAAATACTAAAGGTGATGAT
TACATTCCAGTGTGCAACTGCACTGAAGCAACATACTACTGCAAACACAAGGATAGATAT
TTCCCAGTAA-ATGTTAAGAAACATCAGTGGTATGAAATACAAGAATCTGAATATTACCC
AAAACACATACAATATAATATATTAATTGGAGAAGGGCCATGCACTCCTGGAGACTGTGG
AGGAAAATTGCTATGTAAGCATGGAGTTATCGGCATAGTCACTGCAGGTGGAGAGAATCA
TGTAGCATTTATTGATTTGAGAGATT------TTCATGTTG-CTGATGAA-----CAGGG
---TATAACAGATTATATACACACACTTGGAGAGGCATTTGGTGCAGGCTTTGTAGATAA
CATTAAAGA---TCAGATACAGGCTATAAA------TCCAATAAACAGAATAACTAGCAA
GATAGTTAAATGGATAATCAGAATCATATCAGCAGTCACAATCATCATTAGAAATAGTGC
AGATCCACATACAATTGTTGCAACTTTAGCCTTGATTGGTTGCTCTGGTTCACCATGGAG
ATTTATTAAAGAAAAAGTGTGTAATTGGTTACA-ATTATCATACATACA----------T
AAAGAATCA---GATGGTTGGATTAAAAAGTTTACTGAAATGTGCAATGCTGCTAGGGGT
TTAGAATGGCTTGGAAACAAAATATCAAAGTTTATTGACTGGCTCAAATCAA---TGCTA
CCACAAGCTAAACTCAAAGTTGACTTCATTGGGAAACTCAAGCAACTACCCTTATTAGAG
AAAGAGATTGATGGATTAAGACTAGC---------AACCCAGAAAC---AGCAGCAAGAA
TACATTGATACCC-TCAGAGTCATGTTAGATGCATCCAATAAATTTCTGCCTCTGTATGC
ACTTGAGAATAAAAGAATCAAAGAGTTACTTAAAAGAAGTGAAATGATTCT------CCG
TACAGCCAAGAGGACTGAACCTGTTGGGGTACTCTTTCATGGTGAACCAGGTACAGGCAA
ATCAATCGCTACATCCATATTAGCAAGAATGATAACCACAGAATCTGAC------ATATA
TTCACTACCACCATCACCAAAATACTTTGATGGCTATGACCAGCAAAGTGTTGTTATTAT
GGATGACATTATGCAGAACCCCAGTGGTGAGGATATGTCACTTTTCTGTCAGATGGTGTC
ATCAGTTCCCTTTATCCCACCCATGGCAGATTTACCAGACAAAGGGAAACCTTTCTCCTC
AGATTATGTACTAGCTAGTACGAACCACACCTTGCTACATCCTCCAACTATAACATGCAC
TACAGCAATGAACAGAAGATTTTTCCTAGATTTAGACATAATAGTTAAGGAAAACTACAA
ACTCAGTCAGGGCAAACTTAACTTACAGTGTGCACTTAAACCATGCCAGGATGGT---AA
AATTGGAAAT---GCAAAATGTTGCCCCCTGATATGTGGAAAAGCTGTAGTGTTTAAAGA
CAGAGATACAGGAGATCACTTATCTCTGGCTACAGTCTATAACAAAATAGTTGAGGAAAG
TAAGAACAGAAAGGAGTTAACTAGCTCACTACAGGCAATTTTTCAAGGCCCAA-------
-----------TTGATGTAGTTAATAAACCACCCCCACCTGCCATATTGGATCTTCTCAA
ATCAGTTAGGAATCCAGATGTTATTAAATACTGTGAGGAAAATAAGTGGATTGTACCAGC
AGATTGTAAAT---TAGAAAGAGATTTAAATTATGCTAATTTAGTAATATCCATGATTGC
TAATGTTATCAGTATAATGGGGGTTATATATATTATATACAAGTTGTTTTGCTCATTACA
GGGACCATATTCA-GGTGAGCCCA---AACCAACCACCAAGAAACCAGAG---AGACGTG
TTGTGACACAAGGACCACAGGAAGAATTTGGACGTAGTTTAATTAAACATAACAGCTGTG
TGGTCACTACATGTA---ATGGAAAGTTCACAGGGTTAGGGATATATGATAATGTCATGA
TTATACCCACACATGCAGATGCAGGCACCCAGGTAGAGATTGATGGAATTAAGACTAATG
TTGTAGACTCATATGATTTGTGTAACTCACAAGGTGTCAAGCTTGAAATAACAGTCCTTA
AACTTAAAAGGAATGAAAAATTTAGAGACATTAGAAAATACATACCAGAAACAGAAGATG
ACTACCCAGAGTGTTGT---------TTGGCACTAGTAGCCAACCAAGTAGAACCAACCA
TC------ATTGAAGTTGGAGATTGTCTGTCTTATGGTAATATATTATTAAGTGGTAATC
AAACTGCAAGGATGATCAAATACAACTACCCAACTAAATCAGGGTATTGTGGGGGTATTT
TATACAAAATAGGTTTAGTATTGGGTATACATGTGGGAGGAAATGGAAGGGATGGTTTTT
CTGCTATGTTACTTAGATCTTA--TTTCAATGAACAACAAGGTCAAATAATGACAAAGAA
GGATGTCAAGGAAATCAATTTATATAGTATACACACACCTAGTAAGACAAAACTACAACC
TAGTGTTTTTCATGATATTTTTCCCGGGGAAAAAGCACCTGTAGTACTATCACCAAAAGA
TCCCAGATTACTTGTAGATCTAGATGGTGCCATATTCTCTAAGTATAAGGGTAATAAGAA
TGTTGAGCTGACTGATAACATGGTCACAGCTGCTGCTCACTATGCAGCACAATTAGCTAC
TCTAGATAT---CAACCCAGAGCCTATCAGTTTAGAAGAGAGTGTGTATGGTATTGAGGG
GTTAGAAGCTTTGGATTTACACACTAGTGCAGGATATCCATACACTGCTCATGGAATTAA
GAAGAAAGATTTGAT--ACCAAAGGAC-AGGAATCTTGCAAAACTTAAATGTGCTATGGA
AAAATATGGACTGGATCTACCAATGATTACTTTTCTCAAAGATGAGTTACGTAAACCAGA
AAAGATCTGTAGTGGAAAGACTAGGATTATAGAAGCTAGTAGTCTTAATGACACTGTACA
GTTCAGAATGGTTTTTGGAAATCTCTTTTCAACCTTTCATAAGAATCCAGGAACTATTAC
TGGTTCTGCTGTTGGATGTGATCCTGAAGTTTTCTGGTCAAAAATACCTCTTATGCTTGA
TGGTGATTGTTTGATGGCTTTTGACTATACAAATTATGATGGCAGTCTTCACCCGATCTG
GTTTGAGTTACTTAAAAAGATTTTGGATGAACTAGGGTTCCCA---GGGGATATGGTTAG
GAAATTATGCAATTCTAAACACATATATAAGACATCATATTATGAAGTAGAAGGGGGAAT
GCCTTCAGGCTGTGCTGGAACTAGCATTTTTAATACTATGATAAATAATGTCATAATCAG
AACTCTAGTTTTAGATACATACAAGCACATAAACCTAGATAAATTAAAGATACTAGCATA
TGGAGATGATGTACTATTCTCATACCCTTTTGAACTAGACATGGCAGAATTAGCTAGTGA
GGGTGTCAAATATGGGTTGACAATTACACCAGCAGACAAATCAGATAAGTTCCAAAAACT
CACTTATGAGAATGCCACTTTTCTCAAAAGGGGTTTTAAACCAGATGAGAAACACAGCTT
TCTGATACATCCAATATATCCAGTTAGTGAAGTGCAGGAATCTATCAGGTGGACAAAGAA
CCCCAGAAACATGCAAGAACATGTTCTCTCACTGTGTCATTTATTATGGCATAGTGGAAG
AGACAAATAT-GACCAGTTTGTGGCCAAGATTAGGAGTGTTAGCGCTGGTCGTGCACTCT
ATATACCA-CCATACGAACTCTTGTGCCACGAGTGGTATGATAAGTTC----TA------
-----------------ATCAGATATAGA-AATTA---TAA--GTGAGT--AG--TTTAT
AG----------------TTTTTAT-----------------------------------
----------------------------

#HRV-A101-v1|GQ415052
--------------------TTAAAACTGGATCATGGTTGTTCCCACCATGATTACCTAC
G-GGTGTAGTATACTTGTATTCCGGTACATTTATACGCCAGTTTTAT-------------
--AATCCCCACCCCAAAT------------------------------GTAAC----TTA
GAAG-----CATGTACACAAT---GATCAATAGGGTGGTGGCTAT-CCAAGTCACC-TAA
GATCAAGCACTTCT-GTTT-CCCC-GGT-GAGTGT-GGATATGCT-TTACCCAAGGCAGA
AACTAATCTCATCGTTATCCGCAAGGTGCCTACGGGAAGCCTAGTAATACTCTGA--AGG
TATTTTGG--TTGG----TCGCTCAGTTGCA----TTCACCC-ATGCAATAGACCTGGTA
GATGGGGCTAGGCATACCCCACTGGTAACAGTGGCCTAGCCCGCGTGGCTGCCTGCACAC
CTTCG------GGT--------GTGAAGCCATA-ATATTGACAGGGTGTGAAGAGCCTAC
TGTGCT-CACCTTGAGTCC-TCCGGCCCCTGAATGTGGCTAATCCTAACCCCGTATCCAT
TACACACAAGCCAGTGTGTTTATGGTCGTAATGGGTAACTACGGGATGGAACCAACTACT
TTGG------GTGTCCGTGTTTC--TT--GTTTTTCTTTAAC----------ATTGCT-T
ATGGTGACAT-TATATA------TTGATATA------GTG-TCATCATGGGCGCACAGGT
TTCCAGACAAAACGTTGGAACTCACTCAACACAAAATGCAGTGTCTAATGGCTCAAGTTT
AAATTATTTTAACATCAATTATTTTAAAGATGCAGCATCGAGTGGAGCATCAAGATTAGA
TTTTTCACAAGACCCCAGTAAATTTACTGACCCAGTCAAAGATGTTTTAACAAAAGGAAT
TCCAACATTGCAGTCCCCATCTGTTGAGGCTTGTGGATATTCAGACAGAATAATACAAAT
AACAAGAGGGAACTCAACAATAACATCACAAGATGTAGCAAATGCAGTTGTTGGGTATGC
CCTTTGGCCCCAATATTTACCTGATGATGATGCTAGTGCCATTGACAAACCAACTCATCC
AGATACGTCTTCAAACAGATTCTATACATTAGACAGTAAAGAGTGGAAAAATGATTCTAA
GGGATGGTGGTGGAAACTACCAGATGCTCTCAAAAATATGGGAATTTTTGGAGAAAATCT
ATTTTATCATTTCCTAGGCAGAGCTGGATATACAGTGCATGTGCAATGCAACGCAAGCAA
ATTTCACCAAGGTGCATTAGTTGTTGCTGCAATTCCAGAACACCAGTTGGCATATATAGG
GTCAGAAAATGTCAGTGTGGGATATAAACATACACACCCTGGGGAAACAGGGCGAAC---
-----------------ACTCAATGATAGAGCAAATAATAACTCACAGCAACCCACTGA-
------------TGAAAGCTGGTTAAACTGTGATGGGACATTGTTAGGAAATATCACCAT
CTACCCACACCAATTTATCAATCTGAGGAGTAACAACTCAGCTACTTTAATTCTACCTTA
TGTAAATGCTGTTCCTATGGATTCAATGGTTAGGCATAACAACTGGAGTATCGTGATAAT
ACCCGTATCACCACTCCAGACTAAGGGAACACCTTAT---------GTGCCAATCACACT
ATCAATAAGCCCCATGGCCTCAGAATTTTCAGGTGCTC-GGAACACAGCCAG--------
-------ACCACAAGGTCTACCAGTTATGCTCACCCCAGGTTCAGGACAATTCCTCACTA
CAGATGATGCACAATCACCATCAGCTTTACCCTATTTCCATCCAACAAAAGAAATATTTA
TACCAGGTAGGGTCACTAACTTATCAGAGATTTGCCAAGTGGACTCAATGATTCCAATTA
ACAACACA---GTGGCAGGC---CACAAAAAGGTGGGTATGTATGCAGTTCGTGT-----
----GGGTGTCCAA---ACAGCA---TCAGCCAGAGAAGTCTTTGCTATACCAGTGGATG
TTGCCTCTCAACCTTTAGCAACCACTCTTATTGGAGAAATAGCTAGTTATTATACACACT
GGACAGGATCTATAAGATTCTCTTTCATGT---TTTGTGGTACAGCCAACACTAGTCTCA
AACTACTCATAGCATACACACCACCTGGAGTAGCCAAACCAGATTCAAGGACGAAAGCCA
TGTTAGGAACTCACGTAGTGTGGGATGTTGGATTACAGTCCACTGTGTCAATGGTAGTCC
CTTGGGTCTCTGCAAGTCACTATAGACTTACCACACCTGATACATACTCAAAAGCTGGAT
ACATTACTTGCTGGTATCAAACAAATTTTGTAGTGCCTCCAAGTACCCCAAGCACTGCAG
---ATATCATATGCTTTGTGTCTGGTTGCAAGGATTTCTGTTTGAGGATGGCCAGAGACA
CAAACTTACACTCTCAAACTGTTAATATT--ACACAA----AATCCAGTTGAGAAGTATA
CTGAAGCAATTCTAAATGAAGTCTTAACAGTCCCAAATATACAACCTAGTTCAGGTAACA
CTTCTAATGCAGCCCCAGCCCTTGATGCTGCTGAGACTGGTCACACCAATCAGACACAAC
CAGAAGACACAGTAGAAACTAGGTATGTCATCACAGATCAAACGCGTGATGAAATGAGTG
TTGAGAGTTTCTTAGGGAGATCAGGT---TGTA------TCTCTGAAATGCAT------A
CCATTGTGGAACATGGTAAAGA---------------------------TGTGTATAATG
CAGTGAATAAAAATTTTACTACATGGAAGATTACCCTAAAAGAGATGGCACAAATCAGAA
GAAAGTGTGAATTATTTACATACTTGAGATTTGATTCAGAAATAACTATAGTGCCCACAG
TAGCTGGACAAGGGAATG------ACACCGGACATGTGGTGCTTCAATACATGTTTGTCC
CACCAGGGGCTCCAGTCCCTAAGAAAAG---AGATGATTATAC---ATGGCAATCTGGCA
CGAATGCTTCAGTTTTCTGGCAGCAAGGTCAAACCTACCCCAGATTCACAATACCTTTCA
TGAGCATTGCCTCAGCATACTATATGTTTTATGATGGATATG---AGGATGATACACCA-
-----AATTC---AAAATATGGTGCAGTTGTAACAAATGACATGGGAACATTGTGTGTAC
GTATTGTAACTGAACA-ACAAGCAAATACTGTACACATTACAAGCAGGGTCTATCATAAA
GCAAAACATATTAGTGCATGGTGTCCACGACCACCCAGAGCTGTAGCATATCAGCGTGTA
CACAATACCAACTTT---------GTTCCAGAAACAG---------------------GG
CAAGTAGAAATACAAATACCTACAAGA------ACA---GATCTTA--------------
------------------CTAC----TGTGGGCCCCTCAGATATGTATGTACATATGGAT
AACCTCATATATAGAAATCTACATTTGTGTAATCCAGAAGACTTAGATGATTCAGTATTA
ATTTGTTATTCCAG------TGATTTAGTCATATACCGAGCAAATACTAAAGGTGATGAT
TATATTCCAGTGTGTAACTGCACTGAAGCAACATACTACTGTAAACATAAGGATAGGTAC
TTCCCAATAA-ATATTAAGAAACATCAGTGGTATGAAATACAAGAATCTGAATACTACCC
AAAACACATACAATACAATATATTAATTGGAGAAGGACCATGCACTCCTGGAGACTGTGA
AGGGAAACTACTATGTAAGCATGGAGTTATTGGAATAGTCACTGCAGGTGGAGAAAACCA
TGTAGCATTTATTGATTTGAGAGACT------TCCATGTTG-CTGATGAA-----CAGGG
---CATAACAAATTACATACACACACTTGGAGAGGCGTTTGGTGCAGGTTTTGTAGATAA
TATTAAGGA---TCAGATACAGGCTATAAA------CCCAATAAATAGAGTAACTAGCAA
GATAGTTAAGTGGATAATCAGGATCATATCAGCAGTCACAATAATCATTAGAAACAGTGC
AGACCCACACACAATTATTGCAACTCTAGCTTTAATTGGTTGTTCTGGCTCACCGTGGAG
ATTCATTAAAGAGAAAGTGTGTAATTGGTTACA-ATTATCATACATACA----------T
AAAGAGTCA---GATGGATGGATCAAAAAGTTTACCGAGATGTGCAATGCTGCTAGGGGT
TTAGAATGGCTTGGAAACAAGATATCAAAATTTATCGACTGGCTCAAGTCAA---TGCTA
CCACAAGCTAAACTCAAAGTTGACTTCATTGGGAAACTCAAACAGCTACCCTTATTAGAA
AAAGAGATTGATGGATTAAGACTAGC---------AACCCAGAGAC---AGCAGCAAGAA
TACATTGATACCC-TCAGAGTTATGTTAGATGCATCTAATAAATTTCTGCCTCTATACGC
ACTTGAGAACAAAAGAATCAAAGAACTTCTTAAGAGAAGTGAAATGATCCT------CCG
CACAGCTAAGAGGACTGAACCAGTTGGGGTGCTCTTTCATGGTGAACCAGGCACAGGTAA
ATCAATTGCTACATCAATATTGGCAAGAATGATAACCACAGAATCTGAT------ATATA
TTCACTACCACCATCACCAAAATACTTTGATGGCTATGACCAGCAAAGTGTTGTTATCAT
GGATGACATTATGCAGAACCCCAGTGGTGAGGATATGTCACTTTTTTGTCAAATGGTGTC
ATCAGTTCCCTTTATCCCACCTATGGCAGATTTACCAGACAAAGGGAAACCTTTCTCTTC
AGATTATGTACTAGCTAGTACAAATCATACTTTACTACATCCCCCAACTATAACATGCAC
CACAGCAATGAACAGAAGATTTTTCCTAGATCTAGACATAATAGTTAAGGAGAACTACAA
ACTTAGTCAGGGTAAACTCAATTTACAATGTGCATTGAAACCATGCCAGGATGGT---AA
AATAGGGAAT---GCAAAATGTTGTCCTCTGATATGTGGGAAGGCTGTAGTGTTTAAAGA
TAGAGATACAGGAGATCACCTGTCTCTAGCCACAGTTTATAATAAAATAATTGAGGAAAG
TAAAAACAGAAGGGAACTAACCAGTTCACTACAGGCAATTTTCCAAGGCCCAA-------
-----------TTGATGTAGTTAATAAACCACCTCCACCTGCCATATTGGATCTTCTTAA
ATCAGTTAGGAATCCAGATGTCATTAAATATTGTGAGGAAAATAAATGGATTATACCAGC
AGATTGTAAAT---TAGAGAGAGATTTAAACTATGCTAATTTAGTAATTTCTATGATTGC
TAATGTTATCAGTATAATGGGGGTTATATATATTATATATAAACTATTTTGCTCATTACA
GGGACCATATTCA-GGTGAGCCCA---AACCAATTACTAAGAAACCAGAG---AGACGTG
TTGTGACACAAGGACCACAGGAGGAATTCGGACGTAGTTTAATTAAACATAATAGCTGTA
TAGTCACCACATGTA---ATGGAAAATTCACAGGGCTAGGGATATATGATAATGTCATGA
TTATACCTACACATGCAGATGCAGGCACCCAGGTAGAGATTGATGGAATCAAGACTGATG
TTGTAGACTCATATGATTTGTGTAACTCACAGGGTGTTAAACTTGAAATAACAGTTCTTA
AACTCAAAAGAAATGAGAAATTCAGAGACATTAGGAAATACATTCCAGAAACAGAAGATG
ACTACCCAGAGTGTTGT---------TTAGCACTAGTGGCCAACCAAATAGAACCAACTA
TC------ATTGAAGTTGGAGATTGTCTATCCTATGGTAACATACTATTAAGTGGTAGTC
AAACTGCAAGAATGATCAAATACAATTACCCAACTAAATCAGGGTATTGTGGGGGTATTT
TATACAAAATAGGTTTAGTACTGGGAATACATGTGGGAGGAAATGGAAGGGATGGTTTCT
CTGCTATGCTACTCAGATCTTA--TTTCAATGAACAACAAGGTCAAATAATGACAAAGAA
GGATGTTAAGGAAATCAATTTATATAGCATACACACACCTAGTAAGACAAAATTACAACC
TAGTGTTTTTCACGACATCTTTCCCGGAGAGAAAGCACCTGCAGTACTTTCACCAAAAGA
CCCAAGATTACTTAAGGGTTTAGATGATGCTATATTCTCTAAGTATAAGGGTAACAAGAA
TGTAGAACTGACTGACAACATGATCACAGCTGCTGCTCACTACGCAGCACAATTAGCCAC
CTTAGATAT---TAACTCAGAACCTATCAGTCTAGAGGAAAGTGTGTATGGCATTGAGGG
TTTGGAAGCTTTGGATTTACACACTAGTGCAGGATACCCATACACTGCTCATGGGATTAG
GAAGAAAGATTTAAT--ACCAAAAGAC-AGGAATCTTACAAAACTTAAATGTGCTATGGA
GCCCTTTGGACTGGATCTACCAATGATCACTTTCCTCAAAGATGAGCTTCGCAAACCAGA
GAAAATTTATAGTGGGAAGACCAGAATTATAGAAGCTAGTAGTCTTAATGATACTGTGCA
GTTTAGAATGGCTTTTGGGAATCTTTTTTCAACTTTTCATAAGAATCCAGGGACCATTAC
CGGTTCTGCCGTTGGATGTGACCCTGAAGTTTTCTGGTCAAAGATACCTCTCATGCTAGA
TGGTGATTGTTTGATGGCTTTTGATTATACAAACTATGATGGCAGTCTTCATCCGATTTG
GTTTGAATTACTTAAAAAGATTCTAGATGAACTAGGATTCCCA---GGGAGTATGGTTAG
GAAGTTATGCAACTCTAAACACATATATAAAACATCATATTATGAAGTAGAAGGGGGGAT
GCCCTCGGGATGTGCTGGGACTAGTATTTTTAATACTATGATAAACAATGTTATAATCAG
AACTCTAGTTTTAGACACATACAAGCATATAAATCTAGACAAATTAAAGATACTGGCATA
TGGAGATGATGTGCTATTCTCATACCCCTTTGAACTAGACATGGCAGAAGGGGCTAGTGA
AGGTGTCAAATATGGATTGACAATTACACCAGCAGATAAGTCAGATAAGTTCCAAAAACT
CACCTATGAGAATGCCACTTTTCTTAAGAGGGGTTTTAAACCAGATGAAAAACACAATTT
CTTGATACACCCAATATACCCAGTCAGTGAAGTGCAGGAATCCATCAGGTGGACAAAGAA
CCCCAGAAACATGCAAGAACATGTTCTTTCACTGTGCCATCTATTATGGCATAGTGGAAA
AGATAAATAT-GACCAGTTCGTGGCCAAGATTAGGAGTGTTAGCGCTGGACGCGCACTCT
ATATACCA-CCATATGAACTCTTGTGCCACGAGTGGTATGATAAATTT----TA------
-----------------ATCAGATATAGAAATTATAAGTG-----------AGTAGTTTA
TA----------------GTTTTAT-----------------------------------
----------------------------

#HRV-A|N13|GQ223229
--------------------TTGAAACTGAGTGTGGGTTGTTCCCACCCACACTTCCCAT
GTGGAGTAGTACACTGTTATTACGGTAACCTTGTACGCCAGTTTTAT-------------
--CATCCCTTTCCCTTT-------------------------------GTAAC----TTA
GAAG----TTTTAAACTTGA----GACCAATAGG-TGGTGATCAG-CCAGATCACT-AAA
GGTCAAGCACTTCT-GTCT-CCCC-GGT-CAACGC-TGATATGCT--CCGCCAGGGCAAA
AACAGCTGCGATCGTTATCCGCAAAGTGCCTACGCAAAGCCTAGTAATATCTTGA--ATG
ATATATGG--TTGG----TCGTTCAGCTA--------AACCC--CATAGTAGACCTGGCA
GATGAGGCTGGAAATACCCCACTGGTGACAGTGTTCCAGCCTGCGTGGCTGCCTGCGCAC
TCTTGCG----AGT--------GCGAAGCCATA-TATTTGACAAGGTGTGAAGAGCCCCG
TGTGCT-CACTTTGAGTCC-TCCGGCCCCTGAATGTGGCTAACCTTAACCCTGCAGCTAG
TGCATACAATCCAGTGTGTGGCTAGTCGTAATGAGCAATTGCGGGATGGGACCAACTACT
TTGG------GTGTCCGTGTTTC--AC--TTTTTCCTTTATA---------ATTTGCT-T
ATGGTGACAG-TATATA-----GCTTATATA------TTG-TTACCATGGGCGCACAAGT
CTCCAGACAGAATGTTGGCACACACTCCACGCAAAACATGGTCTCAAATGGGTCTAGTTT
AAATTATTTTAATATAAATTACTTTAAGGATGCAGCCTCCAGCGGCGCTTCAAAATTAGA
ATTTTCACATGACCCAAGCAAATTTACTGACCCAGTCAAAGATGTCCTTGAAAAAGGAAT
TCCAACACTGCAATCTCCTACAGTAGAGGCATGTGGTTATTCAGATAGAATAATGCAAAT
CACAAGAGGTGACTCTACAATAACATCACAGGATGTTGCAAATGCAGTGGTGGGTTATGG
GGTGTGGCCACACTATTTAAGTGCAAAGGACGCCACTGCTATTGATAAGCCCACACAACC
AGACACTTCATCAAACAGATTCTACACACTAGATAGCAAAATATGGAAACCAGGTTCTAA
GGGCTGGTGGTGGAAGCTACCCGATGCATTGAAGGAAATGGGTATATTTGGAGAAAATAT
GCACTATCATTATCTTGGCAGAAGTGGTTATACTGTACATGTTCAATGCAATGCCAGTAA
ATTTCATCAAGGGACTTTACTAATTTTGATGATACCTGAGCACCAGTTGGCAAATGCAAA
TGCTACCAATGCAGACGCTGGATACAATTATACCCATCCTGGTGAACGAGGCAGAGA---
-----GGT------------TGGTAGCGATCGTGTTGCTCATGCTAACCTTCCAAGTGA-
------------TGATAATTGGCTTAATTTTGATGGTACTTTATTGGGTAATGCTCTTAT
ATTTCCCCACCAATTCATTAATTTGAGAAGCAACAACTCTGCAACACTGATAGTCCCTTA
TGTAAATGCTGTTCCAATGGATTCAATGCTTAGACATAATAATTGGAGTTTAGTGATAAT
TCCAATTTGTGAATTACTAGTAGATGCTAATGCCAGTGCTGTA---GTTCCAATCACTAT
ATCAATAAGCCCAATGTTTGCCGAATTCTCTGGGGCAC-GTGCAAAACCAGT--------
-GGCTGCTCCACAGGGTCTACCAATTTATATGACACCTGGCTCAGGCCAATTTATGACAA
CTGATGATTTCCAATCACCTTCAGCCTTACCATGGTATCACCCAACCAAAGAAATCTTAA
TTCCAGGGGAGGTCAAAAATTTAATAGAGATGTGTCAGGTGGATACTTCGATCCCTATCA
ATAACACA---ACACAAAAC---TTGAGAAAGATAAATATGTATACTATACAGTT-----
----AGAAAATCAA---ACAGAA---ATGGCCAAAGAGATTTTTGCTATTAAAGTAGATA
TTGCATCACAACCTTTAGCAAATACCATGATTGGAGAAATTGCAAGTTATTTTACACATT
GGGCTGGTAGTTTGCGTTTTAGTTTTATGT---TCTGTGGTACAGCAAATACCACTCTCA
AACTACTTCTAGCTTACACACCACCAGGCATAGGCAAACCAAGAGACAGAAAGCAAGCTA
TGCTTGGGACACACATAGTTTGGGACGTTGGGTTGCAATCAACAGTGTCTTTAGTTGTTC
CATGGGTTAGTGCCAGTCATTTCAGGTACACATCTAGGGATGAACATTCAGCAGCTGGAT
TCATAACATGTTGGTATCAGACAAATTTTGTTTTTCCCCCGAACACTCCCAATAGGGCTG
---ACATGCTGTGTTTTGTATCAGCGTGCAAGGATTTCTGCTTGCGTATGGCCAGAGACA
CGGATATGCACAAACAAGATGATGCCATT--GAACAA----AACCCAGTTGAAAATTATG
TGGGAGAGGCGCTTAATGAGGTCTTGGTTGTACCAAATATCAAAGAGAGTCATCCAAGCA
CGTCCAACTCTGCCCCAATTTTAGATGCTGCTGAAACTGGGCATACTAGTAATGTACAAC
CAGAGGATACAATTGAAACCCGATATGTACAAACAACACAAACAAGAGATGAAATGAGCA
TTGAGAGCTTCCTTGGTAGGTCAGGA---TGCG------TGCATTCCTCAACA------A
TAAC---------------------------------------------ACATGATGAAC
AACACACTAAGAAATTTAGAGTGTGGCGCATCAATTTACAAGAAATGGCCCAGATTAGGC
GTAAATATGAAATGTTTACATATGTAAGATTTGATTCAGAGATGACTATGGTTCCAAGCA
TTGCAGGGTATGGTAATG------ATGTAGGTCATATAGTTATGCAATACATGTATGTAC
CGCCTGGAGCTCCAGAACCAACAAGTAG---AGAACATTTTGC---ATGGCAATCAGGCA
CTAATGCATCTATCTTCTGGCAACAAGGACAACCCTTCCCAAGGTTTTCACTACCATTTT
TGAGTGTTGCATCTGCTTATTACATGTTTTATGATGGTTATA---ATGGTGACACACCT-
-----GGATC---CAAATATGGCACCACAGTAGTCAATCGCATGGGTGCACTGTGTATGA
GGGTTGTGACAAACAA-ACAAATCAATAAAGTTGAAATCACAACTAATATATACCATAAA
GTTAAGCATGTGAAAGCATGGTGTCCCAGACCACCCAGAGCTGTTCCATACAGGTATGTT
GGATCAACAAATTAT------AAAAAACCTGATCAGG---------------------AA
GATGTTACAATTTTCATTGAACGTAGA------CAA---GACCCAA--------------
-AATTCATT-----------AC----AACAGGACCAAGTGATTTGTTCGTACATGTGGGT
AATTTGATATACAGAAATTTACATCTATTTAATTCAGAAG---TACATGACTCAGTATTA
ATATCGTATTCCTC------AGATTTAGTCATCTACCGCACAAACTCTACAGGTAATGAC
TACATTCCCACATGTGACTGCACTCAAGCAACCTATTATTGTAGACATAAAGATAGGTAT
TACCCAATTA-ATGTTACCAGTCATGACTGGTATGAGATTCAAGAAAGTGAATACTACCC
AAAACACATTCAATATAACCTTTTGATAGGTGAAGGTCCATGTGAACCAGGAGACTGTGG
AGGAAAGCTATTGTGTAAACATGGAGTGATTGGAATAATAACAGCAGGTGGAGAGGGTCA
TGTGGCATTTATTGATCTCAGGCAAT------TTCATTGTG-CAGATGAG-----CAAGG
---AATAACTGATTACATCCACATGCTGGGTGAAGCCTTTGGATCAGGATTTGTTGACAG
TGTTAAAGG---CCAAATAAACGCTATCAA------TCCAATTAACAACATTAGTAAAAA
GATAGTCAAGTGGTTGCTTAGAATAATCTCTGCAATGGTTGTAATTATTAGAAATTCCTC
TGATCCACAAACAATCATAGCCACATTAACACTAATTGGATGCTCAGGTTCCCCCTGGCG
ATTTCTTAAAGAAAAATTTTGCAAATGGACCCA-ATTAAATTACATACA----------C
AAGGAATCT---GATTCATGGTTAAAGAAATTCACCGAAATGTGTAATGCAGCCAGAGGC
TTAGAACGGATTGGCAATAAAATATCAAAATTCATTGAATGGATGAAATCTA---TGCTT
CCTCAGGCTCAGCTTAAAATCAAATATTTGAGTGAGCTCAAGAAACTTAGTTTTTTAGAG
AAGCAGATGGAGTACTTAAGAGTTGCTGACTCACAAACACAGGAAA---AAATTAAATGT
GAGATTGACACTT----------TACATGATCTTTCTTGTAAATTTTTACCACTCTATGC
TAGTGACGCTAAAAGAATAAAGATATTATATAACAAATGTAACACAATTAT------TAA
ACAGAAGAAAAGGTGTGAACCAGTTGCAGTTGCCATACATGGTGAACCTGGTACTGGTAA
GTCTATGACTACAAACTTTCTTGCTAGAATGATAACTAATGATAGTGAC------ATATA
CTCCTTACCACCTGATCCCAAATACTTTGATGGATACGACCAGCAAAGTGTGGTTATTAT
GGATGACATTATGCAAAATCCAAGTGGGGAAGATATGACCTTATTCTGTCAAATGGTGTC
TAGTGTCACATTCATACCACCGATGGCCGATTTGCCTGATAAGGGTAAACCTTTTGATTC
CAGGTTTGTGTTGTGCGGTACTAATCATAATTTATTAGCACCTCCTACAATTACTTCATT
GCCAGCTATGAACAGAAGATTCTTTCTAGATTTAGATATTGTGGCGTGTGATAAATACAA
GGATCCACAGGGAAAGCTAAATGTGGCTGCTGCCTTTCAACCTTGTGATGTAAATACAAA
AATTGGAAAT---GCTCGCTGCTGTCCCTTTATCTGTGGTAAAGCTGTCATTTTTAGAGA
TCGTAATAATTGTCAGACTTACACTCTGGCACAAGTGTATAATCAAATACTTACTGAGGA
CAAAAGACGTAGGCAAGTAGTAGATGTTATGGCAGCAATTTTTCAGGGACCCA-------
-----------TTACTC---TTGAAGGACCTCCACCTGCAGCAATAAATGATTTATTGAA
ATCAGTTAGAACTCCAGAAGTCATTAAGTACTGTGAGGACAATAAATGGATAGTTCCAGC
TGAGTGTAAGG---TTGAAAGAGATCTCAATATAGCCAACACTGTTATTACAATTATTGC
TAATATTATCAGTATTTCTGGAATAATTTATGTTATATATAAACTTTTCTGTACATTACA
AGGACCATATTCA-GGTGAACCCA---AGCCCAAAACCAAGATGCCAGAA---AGGAGGG
TGGTGGCTCAAGGACCAGAAGAGGAGTTTGGTAGGTCCCTTATTAAACACAATTCATGCA
TTGTAACAACACAGA---ATGGTAAATTCACAGGTCTAGGGATATATGATAGAACACTAA
TCCTACCAACACATGCAGATCCAGGTAGTGAAATACAGATAGATGGCATTACAACTAAAG
TGGAAGACTCTTATGACCTATTCAATAAAGATGGAATCAAGCTAGAAATTACAGTGCTTA
AACTTAAGAGAAATGAAAAGTTCAAAGATATCAGGAAATACATTCCAGAAAATGAAGATG
ATTACCCAGATTGTAAT---------TTGGCCCTATCTGCTAATCAACCAGAAACCACAA
TA------ATCAATGTAGGGGATGTAGTATCATATGGAAACATTTTACTTAGTGGAAATC
AAACAGCAAGGATGCTCAAATACAATTACCCAACGAAATCAGGTTATTGTGGTGGGATTC
TATATAAAATTGGACAAGTTTTGGGAATTCATGTTGGTGGTAATGGAAGAGATGGGTTTG
CAGCTATGTTATTAAGATCATA--TTTTTCAGAAACACAAGGTCAAATAACTACTACTAA
ACCTACTATTGAATGCAATCTACCTAGTATACATACACCTAGCAAAATCAAGTTACAACC
TAGTGTATTTTATGATGTCTTTCCTGGTAGTAAGGAACCAGCTGTGCTCTCAGAATTTGA
TCCCAGATTAGAGGTTGATTTCAAACAAGCCTTATTTTCTAAATACAAAGGTAATAACCA
ATGTGAAATAAATGATCATGTTAGGGTAGCAATTTCCCACTATTCAGCACAGTTGATGAC
ATTGGATAT---TGATTCAAGTCCAATTTCATTAGAAGATAGTGTTTTTGGTACAGAGGG
TCTGGAGGCACTCGATCTTACCACTAGTGCTGGATTTCCTTATGTGTCTATGGGCATTAA
GAAAAGAGACTTAATTAATAAACAAACAAGAGATATCACAAAACTTAAAATGGCATTGGA
TAAGTATGGTGTTGACTTGCCTATGGTTACACTTCTTAAGGATGAACTTAGAAAGAAGGA
GAAAATCTCTGCTGGGAAAACACGTGTCATTGAAGCTAGTAGTGTAAATGACACTGTGCT
GTTTAGGACAACTTTTGGCAACCTCTTCTCCAAATTTCACTTAAACCCTGGTATCGTTAC
TGGCTCCGCAGTGGGATGCGATCCAGAGACCTTTTGGTCAAAAGTACCAGTAATGTTAGA
TGGTGAGTGCATAATGGCATTTGATTATACAAATTATGATGGTGGTATACATCCAATTTG
GTTTAAAGCTCTTAAAGAAGTGCTCTTTAATCTAGGGTTTAGG---CCCAATCTAATAGA
TAGGTTGTGTAAATCAAAACACATTTTTAAGAATGTATATTATGAAGTAGAAGGGGGGGT
CCCATCAGGTTGCTCTGGAACAAGCATATTTAATACAATGATTAATAATATTATTATTAG
GACATTAGTTTTGGATGCTTACAAAAATATTGATTTAGACAAGCTTAGGATAATAGCTTA
TGGGGATGACGTCATCTTTTCTTACAAGTATCAGTTGGACATGGAAGCAATTGCTAAAGA
AGGTATTAAGTATGGTCTTACAATCACTCCAGCTGACAAATCAAGTGAATTCAAGAAATT
GGACTATAGTAGTGTGACCTTTCTAAAAAGAGGGTTTAAACAAGATGACAAATACTCATT
TTTAATACATCCAACCTTTCCAGTTGATGAGATACATGAATCCATTCGATGGACTAAAAA
ACCATCACAGATGCAAGAGCACGTTCTGTCACTGTGTCATTTAATGTGGCACAATGGTAG
GGACGTGTAT-AAGCAGTTTGAGCAAAGGATACGCAGTGTGAGCGCTGGTCGCGCACTGT
ATATCCCT-CCATATGACCTGCTTTTGCATGAATGGTATGAAAAATTT----TA------
-AGTTG-----------TTTAGATATAGA-AATAA---TAA--ACAATT--AG--TTTTT
TA----------------GTTTTATA----------------------------------
----------------------------

#HRV-A1|FJ445111
--------------------TTAAAACTGGGTGTGGGTTGTTCCCACCCACACCACCCAA
TGGGTGTTGTACTCTGTTATTCCGGTAACTTTGTACGCCAGTTTTTC-------------
--CCTCCCCTCCCCATCCTTTTAC------------------------GTAAC----TTA
GAAG----TTTTAAATACAA----GACCAATAGT-AGGCAACTCT-CCAGGTTGTC-TAA
GGTCAAGCACTTCT-GTTT-CCCC-GGT-TGATGT-TGATATGCT--CCAACAGGGCAAA
AACAACAGATACCGTTATCCGCAAAGTGCCTACACAGAGCTTAGTAGGATTCTGA--AAG
ATCTTTGG--TTGG----TCGTTCAGCTG------CATACCC--AGCAGTAGACCTTGCA
GATGAGGCTGGACATTCCCCACTGGTAACAGTGGTCCAGCCTGCGTGGCTGCCTGCGCAC
CTCTC--ATGAGGT--------GTGAAGCCAAA-GATCGGACAGGGTGTGAAGAGCCGCG
TGTGCT-CACTTTGAGTCC-TCCGGCCCCTGAATGCGGCTAACCTTAAACCTGCAGCCAT
GGCTCATAAGCCAATGAGTTTATGGTCGTAACGAGTAATTGCGGGATGGGACCGACTACT
TTGG------GTGTCCGTGTTTC--AC--TTTTTCCTTT--A--TTAA---TT--GCT-T
ATGGTGACAA-TATATA--TATTGATATATA------TTG-GCATCATGGGCGCCCAGGT
ATCTAGACAAAATGTTGGTACACACTCAACCCAAAATTCAGTGTCAAATGGATCAAGTTT
AAATTACTTTAATATAAATTACTTCAAGGATGCTGCCTCAAGTGGTGCATCTAGATTAGA
TTTCTCTCAAGATCCAAGCAAATTCACTGACCCAGTTAAAGATGTCTTAGAAAAGGGGAT
CCCAACACTACAATCACCATCTGTTGAGGCTTGTGGCTATTCAGACAGGATTATGCAAAT
AACCAGAGGAGATTCAACAATCACATCTCAAGATGTAGCAAATGCTGTGGTTGGGTATGG
GGTCTGGCCGCATTACTTAACACCACAAGATGCCACTGCTATAGACAAACCAACACAACC
TGATACATCATCAAATAGATTTTATACACTAGAGAGTAAACATTGGAATGGTAGTTCAAA
AGGATGGTGGTGGAAATTACCAGATGCTCTTAAAGACATGGGTATTTTTGGAGAAAATAT
GTATTATCATTTCCTGGGTAGAAGTGGATATACAGTTCATGTGCAGTGTAATGCTAGTAA
ATTCCATCAGGGTACCTTGTTAGTTGCAATGATACCAGAACACCAGCTAGCAAGTGCAAA
ACACGGAAGTGTGACTGCTGGTTACAAACTCACACACCCAGGTGAGGCTGGCAGAGA---
-------T-------GTAAGTCAAGAACGTGATGCAAGTT---TAAGACAACCTAGTGA-
------------TGATAGTTGGCTTAATTTTGATGGCACCCTTCTTGGAAATTTATTAAT
TTTCCCACATCAATTTATAAACCTTAGGAGTAATAATTCTGCAACTCTAATAGTACCATA
TGTAAATGCTGTGCCAATGGATTCAATGCTTCGACATAATAACTGGAGCCTGGTCATCAT
ACCAATTAGTCCATTACGTAGTGAAACTACATCTTCTAATATA---GTGCCAATCACTGT
ATCAATAAGTCCCATGTGTGCTGAATTTTCTGGTGCAA-GAGCAAAAAACAT--------
-------TAAACAAGGATTACCTGTATATATAACTCCAGGATCTGGGCAATTCATGACTA
CTGATGATATGCAATCACCTTGTGCACTACCCTGGTACCATCCTACTAAAGAAATATCTA
TTCCGGGTGAAGTTAAAAACCTTATAGAAATGTGTCAAGTTGATACCTTGATTCCAGTCA
ATAATGTG---GGTAACAAT---GTTGGAAATGTCAGTATGTACACTGTACAACT-----
----AGGGAACCAA---ACAGGC---ATGGCACAAAAAGTCTTTTCAATAAAAGTAGACA
TTACATCACAGCCTTTGGCTACAACTTTAATTGGGGAGATTGCAAGCTATTACACCCATT
GGACTGGCAGTCTGCGATTTAGTTTTATGT---TTTGTGGGACTGCAAACACAACACTTA
AATTATTACTTGCATACACACCACCTGGTATTGATGAACCAACAACTAGAAAGGATGCAA
TGCTAGGGACACATGTTGTGTGGGATGTTGGATTGCAGTCTACTATATCTCTTGTTGTAC
CATGGGTGAGTGCCAGCCACTTCAGGTTAACTGCAGATAATAAATACTCCATGGCTGGTT
ATATCACATGTTGGTACCAAACTAATTTAGTAGTGCCCCCAAGTACGCCACAGACTGCTG
---ATATGCTGTGTTTTGTTTCTGCATGTAAAGATTTTTGTCTACGAATGGCAAGGGATA
CAGATTTACACATACAAAGTGGTCCAATA--GAGCAA----AATCCAGTAGAAAACTACA
TTGATGAAGTTTTAAATGAAGTTTTAGTAGTGCCGAATATAAAAGAAAGTCATCACACTA
CATCAAACTCTGCCCCACTTTTAGATGCTGCAGAGACGGGACACACCAGTAATGTTCAAC
CAGAAGATGCTATAGAGACAAGGTATGTTATAACATCACAAACAAGAGATGAGATGAGTA
TAGAAAGTTTCCTTGGTAGATCTGGT---TGTG------TCCACATCTCAAGA------A
TAAAGGTTGATTACAC---------------------------------TGACTATAATG
GACAGGACATAAATTTCACAAAATGGAAAATCACACTACAGGAAATGGCACAGATTAGGA
GAAAATTTGAATTGTTTACATATGTCAGGTTTGACTCAGAAATAACCTTGGTGCCTTGTA
TTGCTGGTAGAGGAGACG------ACATTGGACATATTGTAATGCAATATATGTATGTTC
CTCCAGGAGCTCCAATTCCTTCAAAAAG---AAACGATTTCTC---ATGGCAATCAGGCA
CCAATATGTCAATATTCTGGCAACATGGACAGCCATTTCCTAGATTTTCTTTACCATTTC
TTAGCATTGCATCAGCTTATTATATGTTTTATGATGGATATG---ATGGAGACAACACT-
-----TCTTC---CAAGTATGGTAGCGTAGTTACTAATGATATGGGTACTATATGCTCAA
GAATAGTTACAGAAAA-ACAGAAACATTCTGTTGTCATCACAACACACATATATCATAAA
GCTAAACACACAAAAGCTTGGTGTCCTAGGCCCCCTAGAGCTGTCCCTTACACACATAGT
CATGTGACTAATTAT---------ATGCCAGAAACAG---------------------GT
GACGTGACAACAGCCATAGTCCGCAGA------AAC---ACTATAA--------------
-CA-----------------AC----TGCTGGGCCCAGTGATCTATATGTGCATGTAGGT
AACTTAATATATAGAAACTTACATCTGTTCAATTCTGAAA---TGCATGATTCAATTTTG
ATTTCATACTCTTC------TGATTTAATCATATACCGCACAAACACTATAGGTGATGAT
TATATTCCCAATTGTAACTGCACTGAGGCTACTTATTATTGTAGACACAAAAATAGGTAT
TACCCAATAA-AAGTTACTCCACATGATTGGTATGAAATACAAGAGAGTGAATATTACCC
CAAACACATCCAATACAACCTATTAATTGGTGAAGGACCATGTGAACCTGGTGATTGTGG
TGGAAAACTTCTTTGTAGACATGGTGTCATTGGCATAATCACAGCAGGTGGTGAAGGTCA
TGTAGCATTTATAGATCTTAGACAAT------TTCACTGTG-CTGAGGAA-----CAAGG
---CATAACTGATTACATACACATGTTGGGAGAGGCTTTTGGCAATGGTTTTGTAGATAG
TGTTAAAGA---ACAAATAAATGCAATAAA------TCCAATCAATAACATTAGTAAGAA
GGTTATTAAGTGGCTACTTAGAATAATCTCGGCTATGGTTATTATAATCAGAAACTCCTC
TGACCCTCAAACGATCATAGCAACCTTGACACTAATTGGTTGCAATGGTTCACCATGGAG
ATTTCTCAAAGAAAAGTTTTGCAAATGGACCCA-ATTAACTTATATCCA----------C
AAAGAGTCT---GATTCATGGCTTAAGAAATTCACTGAAATGTGTAATGCTGCACGTGGT
CTTGAATGGATTGGTAATAAAATTTCAAAATTTATAGATTGGATGAAATCTA---TGCTA
CCCCAGGCCCAATTGAAAGTTAAATACTTGAATGAAATAAAGAAACTCAGTTTGCTTGAA
AAACAGATTGAAAATCTACGTGCGGCAGATAGTGCAACACAAGAGA---AAATCAAATGT
GAAATTGACACCC----------TACATGATCTATCGTGCAAATTTCTTCCTTTGTATGC
ACATGAGGCAAAAAGAATCAAAGTGCTTTATAATAAATGTTCCAATATAAT------TAA
ACAAAGAAAGAGAAGTGAACCGGTGGCGGTGATGATACATGGACCACCCGGTACTGGTAA
ATCTATAACAACTAACTTCTTGGCTAGAATGATAACAAATGAAAGTGAT------GTGTA
CTCATTACCTCCAGATCCCAAATATTTTGATGGTTATGACAATCAGAGTGTTGTAATCAT
GGATGATATTATGCAAAATCCAGATGGAGAAGACATGACACTATTTTGCCAAATGGTTTC
AAGTGTTACATTTATACCACCCATGGCTGATTTGCCTGACAAGGGTAAACCATTTGATTC
AAGATTTATCTTATGTAGTACTAACCACTCGCTTTTAGCCCCACCTACTATATCTTCATT
ACCCGCAATGAATAGAAGATTTTTCTTTGACTTAGATATTGTAGTTCATGACAATTATAA
AGATACACAAGGGAAATTAGATGTATCCAAAGCTTTTCGACCTTGTAATGTTAACACCAA
AATTGGCAAT---GCAAAATGTTGTCCATTTGTATGTGGTAAGGCAGTGWCATTCAAAGA
TCGCAGCACTTGCTCAACATACACCTTAGCTCAAGTTTACAATCACATTTTGGAAGAAGA
CAAAAGAAGGAGACAGGTGGTGGATGTCATGTCTGCAATTTTCCAAGGACCAA-------
-----------TTTCTT---TAGACGYTCCACCACCACCAGCTATAGYAGATCTGTTACA
ATCAGTTAGAACACCTGAGGTAATCAAGTACTGTCAAGATAATAAATGGGTCATTCCAGC
AGAGTGCCAAG---TGGAAAGAGACTTAAATATAGCCAATAGCATAATAGCTATTATAGC
AAATATAATAAGTATAGCTGGCATTATATTTGTAATTTATAAATTGTTTTGTTCATTACA
AGGACCATACTCA-GGTGAACCTA---AACCTAAAACCAAAGTACCTGAA---AGAAGAG
TAGTTGCTCAAGGTCCAGAAGAAGAATTTGGAAGGTCAATTCTCAAAAACAATACTTGTG
TGATTACTACAGGTA---ATGGAAAATTTACAGGTCTTGGTATACATGACAGAATTCTAA
TCATCCCAACACATGCTGATCCAGGTAGAGAGGTCCAAGTTAATGGTGTCCACACTAAGG
TTCTAGACTCATATGATCTTTATAATAGAGATGGAGTTAAACTTGAAATAACGGTCATAC
AATTAGATAGAAATGAAAAATTTAGGGACATTAGAAAGTATATACCTGAAACAGAAGACG
ATTATCCAGAATGCAAT---------TTGGCACTTTCAGCTAATCAAGATGAACCAACTA
TA------ATTAAAGTAGGAGATGTAGTGTCCTATGGCAATATTTTGCTTAGTGGAAATC
AAACAGCCAGAATGCTTAAATATAATTACCCCACAAAATCAGGGTATTGTGGAGGGGTAC
TATATAAAATTGGTCAAATTCTAGGTATTCATGTGGGTGGAAATGGAAGGGATGGTTTTT
CAGCTATGTTACTTAGATCATA--CTTTACAGATACTCAGGGCCAAATTAAAGTCAATAA
GCATGCTACTGAATGTGGTCTTCCAACTATACACACTCCTAGCAAAACCAAACTTCAGCC
TAGTGTATTTTATGATGTCTTCCCAGGCTCTAAGGAACCAGCTGTGCTCACAGATAATGA
CCCTAGATTGGAAGTTAATTTTAAAGAAGCTTTATTTTCTAAATATAAAGGTAATGTGGA
ATGTAATTTGAATGAACATATGGAAATTGCTATTGCCCATTACTCAGCACAATTAATGAC
ACTAGATAT---TGATTCCAGGCCAATAGCATTGGAAGATAGCGTGTTTGGGATAGAAGG
ACTTGAGGCTTTAGATCTAAACACCAGTGCAGGGTTTCCTTATGTCACAATGGGTATTAA
AAAGAGAGATTTAATAAATAACAAAACAAAAGATATATCCAGGCTTAAAGAGGCTCTAGA
TAAATATGGAGTTGACTTACCCATGATCACTTTCTTAAAAGACGAGCTTAGGAAAAAGGA
GAAAATTTCAACAGGTAAAACTAGAGTTATAGAAGCAAGTAGTATAAATGACACAATATT
ATTTAGAACTACTTTTGGCAATTTGTTCTCTAAGTTTCATTTAAACCCAGGCGTTGTTAC
TGGCTCTGCAGTAGGGTGTGACCCTGAGACTTTCTGGTCTAAAATCCCAGTTATGCTTGA
TGGAGATTGTATAATGGCTTTTGACTATACAAATTATGATGGTAGTATACACCCTGTCTG
GTTTCAAGCTCTGAAAAAAGTTCTTGAAAATTTATCTTTCCAA---TCTAATTTAATTGA
TAGATTGTGTTATTCCAAGCACTTGTTTAAATCAACATATTATGAAGTGGCAGGTGGAGT
TCCTTCTGGGTGTTCTGGAACCAGTATATTCAATACTATGATTAATAACATTATAATAAG
AACACTAGTTCTAGATGCATACAAAAATATTGATCTGGACAAGCTTAAAATAATTGCATA
TGGTGATGATGTGATTTTCTCTTATAAATATACTCTAGATATGGAAGCTATTGCTAATGA
AGGAAAGAAATATGGACTTACAATAACACCAGCAGATAAGTCCAATGAATTCAAGAAACT
TGATTATAGTAATGTGACTTTTCTTAAACGTGGTTTTAAGCAAGATGAAAGACATACATT
CCTTATTCATCCTACATTCCCAGTGGAAGAGATACATGAATCAATTAGATGGACCAAGAA
ACCTTCACAGATGCAAGAACATGTGCTATCATTATGTCACCTGATGTGGCACAATGGACG
TAAGGTGTAT-GAAGATTTCTCTAGTAAGATACGCAGTGTCAGCGCTGGACGTGCACTGT
ATATCCCA-CCTTATGATCTGTTGAAACATGAATGGTATGAAAAATTT----TA------
---------------------GATATAGA-AATAA---TGAATGAATGA------TTCTT
TA----------------ATTCTAT-----------------------------------
----------------------------

#HRV-A8|FJ445113
--------------------TTAAAACTGGGTTCAGGTTGTTCCCATCTGAACTTCCCAC
GTGGAGTAGTACACTATTATTACGGTAATTTTGTACGCCAGTTTT---------------
--ACCTCCCTCCCCAAAT------------------------------GTAAC----TTA
GAAG------ATGTACACAAC---GACCAACAGG-CGGTGGTTAT-CCAAACCATC-AAA
GGTCAAGCACTTCT-GTTT-CCCC-GGT-CAATGT-TGATATGCT--CCAACAGGGCAAA
AACAACTGCGATCGTTATCCGCAAGATGCCTACGCAAAGCTTAGTAACACTTTGG--AAG
ATTTATGG--CTGG----TCGTTCCACTATA--------CCC--CATAGTAGACCTGGCA
GATGAGGCTAGAAATACCCCACTGGTGACAGTGTTCTAGCCTGCGTGGCTGCCTGCGCAC
CCTATG-----GGT--------GCGAAGCCATA-CATTGGACAAGGTGTGAAGAGCCCCG
TGTGCT-CATCTTGAGTCC-TCCGGCCCCTGAATGTGGCTAACCTTAACCCCGCAGCCAG
TGCACACAATCCAGTGTGTTTTTGGTCGTAATGAGTAATTGTGGGATGGGACCAACTACT
TTGG------GTGTCCGTGTTTC--AC--TTTTTCCTTTA-----------TTATGCT-T
ATGGTGACAA-TATATA------CATATATA------TTG-ACACCATGGGCGCTCAAGT
TTCCAGGCAGAATGTTGGAACGCACTCTACGCAAAACGCAGTTTCTGGAGGATCTAGTTT
AAATTATTTCAATATTAACTACTTTAAAGATGCTGCATCATCAGGGGCATCTAGACTTGA
TTTTTCTCAAGACCCTAGCAAATTTACAGACCCAGTGAAAGATGTTCTTACCAAGGGTAT
TCCCACACTACAATCACCCACAGTCGAAGCGTGTGGATATTCAGATAGGATAATACAGAT
TACAAGGGGTGACACCACCATCACATCACAAGATATAGCAAATGCAGTTGTTGCCTATGG
TGTGTGGCCTACATACCTCAACTCAAAAGATGCAACAGCCATTGATAAACCTACTCAACC
TGATACCTCAACCAATAGATTTTACACATTAGAAAGTAGAGAGTGGAGAAGTGATAGTAA
AGGTTGGTGGTGGAAGCTACCAGATGCGCTCAAAGACATGGGTGTATTTGGGGAGAATAT
GTTTTACCATTCACTAGGTAGAGCAGGTTATATGATTCATGTTCAGTGTAATGCAAGTAA
ATTTCACTCAGGGACTCTCTTGGTTGTTGCTATCCCAGAACACCAACTATCGTACCTTGG
CACAGGTAATGTAACGGTTGGATACAGGCACACACACCCAGGAGAGAATGGTAGAGA---
-----AAT------------TGCTGAAGTTGCAAATAGGAATGAAAGACAACCATCATA-
------------TGACAGCTGGTTGAACTGTAATGGCACATTATTGGGTAATGCCCTGAT
TTTCCCACATCAGTTTATAAATTTAAGAACAAACAATGCTGCAACCCTAATACTACCATA
TGTGAATGCAACCCCCATGGATTTCATGCTCAGACACAACAACTGGTCATTGTTGATTGT
ACCCATCTCTCAACTTAGAGGTGATACAAACTCC------------ATACCCATTACAAT
TTCCATTTCTCCCATGGCAGCAGAATTCTCTGGTGCGC-GCAATCGCAGTGC--------
----GCGAATAGAAGGACTACCAGTTATGCTCACACCAGGTTCAGGGCAATTTCTAACAA
CTGATGATATGCAATCCCCTTCAGTTTTACCATACTTCCACCCAACTCAGGAAATCTTTA
TACCAGGGGAAGTTAAAAACTTGGTGGAGCTATGCCAAGTTGATACCATGGTCCCTTTAA
ATAACATC---AATGCTAGT---AGAAACAGAATTGATATGTATGCACTACCACT-----
----CACGAGACAA---CCCCAA---TCCGCTGTAAAATTATTTACCATCCCAATTGATA
TTGCATCACCACCACTTAATACAACACTTTTGGGTGAGATAGCTTCTTATTATACGCACT
GGACCGGTAGTATTAGATTAAGCTTCATGT---TCTGTGGTAGTGCAAATTCATCATTAA
AGTTACTCATTGCTTATACCCCCCCAGGAGCACCAGAACCCACTAAGAGAAAGGAAGCAA
TGTTAGGTACACATATAGTGTGGGATGTAGGTCTGCAATCCACTTGTTCATTAATTATCC
CTTGGGTCTCTGCCTCTCATTTCCGCAACACCACACCAGATACATACTCTAAAGCTGGTT
TTGTAACATGTTGGTACCAAACTAATTTTGTTACAGCTCCAGATGCACCTACCACTGCGG
---ATATCATTTGCTTGGTGTCTGCATGCAAAGACTTTTGTTTAAGGATGGCAAGAGATA
CAGATCAACATACTCAGGTGGGTGCTATA--ACACAA----AACCCTATTGAACAATTCA
CAGAGGCAGTATTAAACGAGGTTCTTGTAGTTCCAAACACACAAGCTAGTAATGGATCTA
TAGCAAATTCAGCACCAGCATTAGATGCAGCAGAGACTGGACACACAAGTTCAGTGCAAC
CTGAAGATCTTATAGAGACTAGGTATGTAATTACAGATCAAACTAGGCATGAGACATCAC
TGGAATCTTTCTTGGGTAGAGCAGGA---TGCA------TTAAAATCATTGCA------T
TAGAACT------------------------------------------AGATCATGACA
ACTATGATGAAAGTTTCAGGACCTGGGGAATAAACATACAAGAGATGTCACAAATTAGAA
GGAAATTTGAGATGTTCACTTATGTAAGATTTGATTCAGAGATAACAATTGTACCATGTA
TTGCAGCTATAAAAGGTG------ACCTTGGACACATAGTCCTTCAATACATGTATGTTC
CCCCGGGTGCACCTCTTCCAGATAAAAG---GATGCACGATGC---CTGGCAAACCAGTA
CAAATGCCTCAGTCTTCTGGCAAGTTGGACAAACTTATCCCAGATTCACCATACCTTTCT
CCAGCATAGCATCAGCTTATTACATGTTCTATGATGGTTATGATTCAGATGGTTTA----
-----GATGC---TATTTATGGTATTCCTGTTACAAATCACATGGGCACAATATGTGTGA
GAATGGTGACAGATAA-ACAGAAAATTAAAACTAAAATTGATTCAAGAATATACCTGAAA
GCAAAGCACATTAAAGCTTGGTGTCCTAGACCCCCCAGAGCAGTTACGTATAACCATATA
TACAACCCCAATTAT-----------GTTAGAGAGGG-------------------AGTA
ACACCAGAAACTAAGGTTAAATATAGA------GCT---GAAGTCA--------------
-CA-----------------AC----CATTGGACCTTCTGAAATGTTTGTACATACTACC
AACCTTATGTACAGGAATTACCACTTGACCCCAGAGCAAGAATTAGATAGTGCAATTCAA
GTAGTTTACACTGC------AGACTTAGTCATACACCGCACAAACGATAAAGGTGATGAC
TACATCCCAGATTGTAATTGTACAGATTGCTGTTATTATTGTGCCCACAAAAACAGATAC
ATACCAGTTA-AAGTTAGGTATTACAATTATTACACCATACAGGAGTCAGAATACTACCC
AAAACACATACAATATGACATTTTACTAGGTGAAGGACCATCAGAACCAGGAGACTGTGG
AGGAAAATTGTTATGCAAACATGGTGTTATTGGAATGGTAACAGCAGGTGGAGATAATCA
TGTTGCTTTCATAGATCTCAGAAAATACAGGATCACAGAAG-CTGAAGAG-----CAAGG
---TATAACTGATTATGTAAAATCTCTTGGTGATGCCTTTGGGGTAGGTTTTGTTGAACA
AATTAAAGA---GCAAGTGAGCAATATAAA------TCCATTAAACAAAATTAGTGCTAA
GGTTATAAAATGGTTGATTAGAGTAATATCAGCATTAGTTATTGCAGTTCGAAGTCAAGG
GGATTTAGCAACATTATCAGCTACATTAGTTCTTCTTGGATGCTCAGATTCACCCTGGCG
TTTTCTAAAACAAAAAGTATGCCAATGGTTGGA-TCTTAGATATGTGCA----------C
AAAGAATCA---GATGGTTGGATTAAGAAGTTTACAGAGATGTGCAATGCAGCAAGGGGG
TTGGAATGGATTGGATGCAAAATATCAAAATTCATTGACTGGCTAAAATCTA---TGCTT
CCACAAGCTCAAAACAAAATTAAGTTCTTACAGTTCACAAAACAACTACAACTCAAGGAG
AAACAGATTGATGGATTGCCCTATGCAACCATTAAACAGCAGGAAG---AATATCTACAG
GAGATGGAGGAAA----------TGTTAGATATTTCAAACAAACTATTACCATTATACCC
CAGAGAAAATAAAATGATAAAAGATTTGTTGAAACAGGCAAAAAACATGAC------AGT
AGCATCAAAGAGAATTGAACCAGTGGCTGTTATGTTTCATGGAGATCCAGGATCAGGGAA
ATCTATCTGCACAAACATTCTTGCTCGAATGATCACTAACCCATCAGAC------ATATA
CTCATTACCACCTGATCCAAAATACTTCGATGGATACCACCAACAAACAGTTGTGATCAT
GGATGATGTGATGCAGAACCCAAACGGAGAAGACATGAGTACATTCTGTCAAATGGTATC
ATCAGTTAACTATGTAGTTCCTATGGCTGACCTACCAGATAAAGGCACTCTGTTTTCATC
AGATTATGTATTCTGTAGTACCAACCAGCATATTCTAACCCCTCCAACTATATCAACACT
ACCTGCCCTAAACCGCAGACTGTTCTTGGATCTGACAATCAAGGTGAACCCAAAATACTT
AGA---ATCAGGTAAGCTTAATTTGGATTGTGCTCTTAAGGCTTGTGATCAAGAACAGAA
AATTGGAAAT---GCACGCTGCTGTCCTTTGATATGTGGTAAAGCTGTCTCATTTGTCAA
CAGGAATAACAATGAGGAACTATCACTATCACGGGTATACAATCAGATTGTACATGAGCA
CAACCGCCGCCTAAATGTATCAAAACATATGGAGGCGATTTTTCAAGGTCCAA-------
-----------TCAACA---TGCAATCACCTCCACCTCCAGCTATAGTTGATTTACTTAG
ATCCACTAGAAATGAGGAAGTTATTAATTATTGTAAAAACCAGAACTGGATCATTCCCGC
TGATGTTAGTG---TAGAGAGAGAGTTAAACTTGGTAAACTTATCCATATCAATATTGGC
AAACATAATCAGTATAGTTGGAATTATATATATAATATACAAACTATTTATTTCATTGCA
AGGTCCATACAGT-GGTTTGCCATCAAAGAAAAAGACTA---TACCAGAA---AAAAGAA
TTGTTGTACAGGGACCCACAACAGAATTTGGTCTTAGCCTAATTAAACACAATACATGTG
TTGTGGAAACAGATA---ATGGTAAATTTACAGGTTTGGGCATATTTGATAATGTGCTTG
TAATACCTACCCATGCTGATCCAGGTAAAAGTGTTAATATAGATGGGGTTGAAGTAAAAG
TGGTAGATTCATATGATTTGTTTAATAAAGAAGGAGTAAAACTAGAAATTACAGTGATCC
TCTTATCCAGAAATGAGAAATTTAGAGATATTAGGAAATACATACCAAATTCAGAGGATG
ACTATACCAATTGCAAC---------TTAGCTCTCGTTGCAAACCAAGAAGTGCCCCAGA
TC------TTGGAGGTTGGTGATGTGGTATCATATGGTAACATACTACTGAGTGGAAATA
ACACTGCCAGGATGCTTAAATATGATTACCCCACCAAATCAGGGTTCTGTGGAGGAGTGT
TATACAAAGTGGGTCAAGTAATTGGAATACATGTAGGTGGTAATGGAAGACAAGGATTTT
CAGCCATGCTACTCAAAAGGTA--CTTTAACCAGCAACAAGGTCAAATTATTATAAAGAA
ACCAGTGAAGGAAGTAGATTATCCCAGTATTCACACACCTACTAAAACTAAACTGCAACC
CAGCATTTTCCACGATGTATTCCCTGGGGTCAAGGAACCAGCAGTATTATCAGAGAAAGA
TCCACGTCTACAAGTGGATTTAAACACATCTCTTTTCTCAAAATATGCAGGTAACAAGCA
AATGGAGGTGAATGAGTATATGAAAGTAGCAGCATCACACTATGCCTCTCAACTAGAAAC
TTTAGATAT---ACCTAATCAACAAATGTCAATTGAAGACTGTGTTTATGGAACAGACAA
TTTGGAGGCATTGGATTTAAACACCAGTGCAGGGTTTCCATATGTGGCATTAGGTATTAA
GAAGAAAGACATAATCAACAAGAGCACCAGAGACACATCAAAAATCAAAAACTGTTTAGA
TACTTATGGAGTAGATTTGCCAATGATAACATATCTAAAAGATGAACTTAGAGCACCAGA
AAAAGTTAAAATGGGAAAAACCAGAGTGATAGAAGCTAGCAGTCTAAATGACACTGTGCA
CATGCGCATGTTATTTGGTAACTTATTTAAAGCTTTCCATGCCAATCCAGGTATCATTAC
GGGCTGTGCCGTGGGCTGTGATCCTGAGGTGTTTTGGTCCAAAATTCCACCAATGTTAGG
TGATGGAAGTGTTATGGCTTTTGATTATACAAATTATGATGGCAGTTTGCATCCAGTCTG
GTTTAAGATGTTAGAAGTAGTATTAGATAGGTTGGGATTCCCA---GGTTGTGCTATTAG
AAAATTATCACACTCTGCTCATATCTATAAGGGCACTTATTATGAGGTGGATGGGGGAAT
GCCATCAGGATGTGCCGGGACATCAATCTTTAACTCAATGATTAACAATATTATAATTAG
AACAATAATATTACATGGATACAAGAACATTGATCTGGACCAGTTGAGAATACTAACATA
TGGTGATGACATAATATTCACATACCCAGACAAGCTTGACATGAGTTATCTAGCCCAAAT
TGGTGAGCAATATGGCTTGAAGATGACCCCAGCTGACAAATCAGACACATTTAAAGATTT
AGATTTGAGCACTGCTACCTTTTTAAAAAGAGGTTTCAAACCAGACACACACCATCCCTT
CCTGATTCATCCCACGTACCCAATTCAGGACATTTATGAGTCCATAAGATGGACAAAGAA
TCCAAGATGCTTGCAAGAGCATGTTCTTAGCCTGGCTCATTTGTGCTGGCACAATGGACC
AGAACAATAT-GCTGATTTTATCGGGAAAATCAGATCTATCCCGATAGGAAGAAGCCTGT
ACCTACCA-TCCTACGACGTTTTGTTGTACGAATGGTACGAAAAATTT----TA------
--------------------AAATATATACATTAG---------TTATCTGGG--TAGCT
TA----------------GGTATAT-----------------------------------
----------------------------

#HRV-A9|FJ445114
--------------------TTAAAACTGGATCTGGGTTGTTCCCACTCAGGTCTCCCAC
GTGGAGTAGTACACTGTTATTACGGTAACTTTGTACGCCAGTTTTA--------------
--CATCCCCTCCCCCCAA------------------------------GTAAC----TTA
GAAG------ATAAGCACACA---GGCCAATAGG-AGATGATCAG-CCAGATCATT-ATG
GGCCAAGCACTTCT-GTTT-CCCC-GGT-CGAAGT-TGATATGCT--CCAACAGGGCAAA
AACAACTGAGATCGTTATCCGCAAAGCGCCTACGCAAAGCCTAGTAACTATCTGG--AAA
TTACTTGG--TTGG----TCGCTCCGC--------CATACCC--CATGGTAGACCTGGCA
GATGAGGCTAGAAATTCCCCACTGGCGACAGTGTTCTAGCCTGCGTGGCTGCCTGCACAC
CCTTTTTG---GGT--------GTGAAGCCAAG-TAATGGACAGGGTGTGAAGAGCCCCG
TGTGCT-CGCTTTGAGTCC-TCCGGCCCCTGAATGTGGCTAACCTTAACCCCGCAGCTAG
AGCACACAACCCAGTGTGTATCTAGTCGTAATGAGCAATTGCGGGATGGGACCAACTACT
TTGG------GTGTCCGTGTTTC--TT--GTTTTTCTTTTAT---------ATTTGCT-T
ATGGTGACAA-TATATA----GTGATATATA------TTG-GCATCATGGGCGCTCAGGT
ATCTAGACAAAATGTTGGAACTCACTCTACACAAAACTCAGTTTCAAATGGATCTAGCCT
GAATTATTTCAACATAAATTACTTTAAGGATGCTGCTTCAAGTGGCGCATCAAAATTGGA
ATTTTCACAAGACCCTAGTAAATTTACTGATCCAGTCAAAGATGTTCTTGAAAAAGGGAT
ACCTACTTTGCAGTCACCCACTGTTGAGGCATGTGGATACTCAGATAGAATAATCCAAAT
TACAAGAGGGGATTCAACAATTACTTCACAAGATGTTGCTAACGCAGTTGTTGGCTATGG
AGTCTGGCCCCATTACCTTACTCCACAGGATGCAACTGCCATAGATAAACCCTCTCACCC
TGACACTTCATCAAATAGGTTTTACACTCTGGAGAGTAAAACATGGAGTAATGAATCCAA
GGGCTGGTGGTGGAAATTACCTGATGCTTTAAAGGACATGGGAATATTTGGACAAAACAT
GTATTACCACTTTCTTGGTCGAAGTGGGTACACAGTTCATGTGCAGTGTAATTCAAGCAA
ATTTCATCAAGGGACCTTGATTGTTGCTATGATACCAGAACACCAATTAGCTGCAGCAGA
AAGGGGCAATGTCACTGCTGGATACAATTTCACACATCCTGGTGAGCCTGGTAGAGA---
--------------GGTTGGAAAACCTAATCGTCAGTATACAAGTAAACAACCTAGTGA-
------------TGACAATTGGCTCAATTTTGATGGCACACTTTTGGGTAATATAACTAT
TTATCCACACCAGTTTATAAATCTAAGAAGCAACAATTCAGCCACAATAATAGTGCCATA
TGTGAATGCAGTACCCATGGATTCCATGCTCAGACATAACAATTGGAGTTTAGTAATCAT
ACCTATTTGCCCACTACAATCTAGTGGAACTGAGTCAAGTACA---ATCCCTATTACTAT
TTCTATTAGCCCCATGTTTGCTGAATTTTCAGGTGCAC-GTGCAAAAAGT----------
-----------CAAGGATTACCTGTGTTAACAACACCAGGGTCTGGTCAGTTCATGACCA
CAGATGATTTTCAATCTCCTAGTGCATTACCATGGTTCCACCCAACTAAAGAGATATCTA
TACCTGGACAGGTAAGAAATTTAATAGAAATGTGTCAAGTAGATACCATCATACCTATAA
ACAACACT---GGAACCAAC---ACTACAAGCATCAACATGTACACAGTGCAGTT-----
----GGAAAGAACA---GCTGAT---TTGATGAGTGAAGTTTTTGCTATAAATGTAGATA
TAGCATCCCACCCCTTAGCAACCACCATGCTAGGAGAAATTGCAAGTTATTACACACACT
GGACAGGTAGCTTGCGTTTCAGTTTTATGT---TCTGTGGATCAGCCAGCACCACTTTGA
AGCTTCTATTGGCATACACTCCACCAGGGATTGCAAAACCCATAAGTAGAAGAGATGCAA
TGTTAGGTACCCATGTAGTGTGGGATGTTGGCTTGCAGTCAACTATATCCATGGTAGTGC
CCTGGGTTAGTGCTAGTCATTTCAGAAACACAACCCCGGATAAATACTCACTGGCAGGGT
TCATAACTTGTTGGTACCAGACTAACCTTGTGGTTCCAGCCGATACCCCAACTACAGCAA
---ATCTACTCTGTTTCGTATCCGCTTGCAAGGATTTCTGCTTGCGAATGGCTCGGGACA
CTAATCTACACAAACAGAGTGGGCCAATA--ACCCAG----AATCCAGTGGAAAATTACA
TAGATCAGGTGCTTAATGAAGTTCTGGTAGTCCCAAACATCAAAGAAAGTAATCCTACAA
CCTCTAATTCAGCCCCTGCTCTAGATGCTGCTGAAACAGGTCACACCAGTAATGTTCAAC
CTGAAGACATGATTGAGACACGTTATGTACAAACATCACAAACCAGAGATGAAATGAGCC
TTGAGAGCTTCTTAGGAAGGTCAGGC---TGTA------TACACATATCTAAA------T
TAAATGTTGATTATGA---------------------------------TAATTATGATA
AGAGTGTCAAAAATTTCACAATTTGGAAGATAAACATAAAAGAAATGGCCCAAATCAGAA
GAAAGTTTGAATTGTTTACATATGCCAGATTTGACTCTGAAATAACACTGGTTCCATGTA
TAGCAGCAGAAAGTGAAA------GTGTTGGCCATGTGGTTATGCAGTACATGTATGTGC
CACCAGGAGCACCCCTACCAAGGACCAG---AGATGACTATGC---ATGGCAATCAGGCA
CAAATGCTTCCATTTTCTGGCAACATGGACAATCATATCCCAGATTTTCACTTCCATTTT
TGAGCATTGCTTCTGCATATTACATGTTTTATGATGGCTATG---ATGGTGGACCA----
-----GATTC---TCAATATGGTACAATTGTGACAAATGATATGGGATCATTGTGTTCCC
GTATAGTCACTGAAGA-GCATGGATCTCGTGTAAAAATTTCAACTAGAATATACCACAAA
GCTAAGCATGTCAAAGCTTGGTGTCCAAGGCCTCCCAGGGCAGTTGAATATATACACACA
CATGTCACAAATTAC---------AAGCCAAGTGAAG---------------------GT
GAATATTCTACAGTTATACCAGTTAGA------GAC---AACGTTA--------------
-GGGCAGTAAGG--------AA----TGTAGGACCCAGTGATATGTATGTCCATGTAGGA
AACCTAATATATAGAAATCTCCACTTGTTCAATTCAGAAG---CAAATGATTCAGTTTTA
ATATCATACTCATC------AGATTTAGTCATATACCGCACAAACACTACAGGTGATGAC
TACATACCAACTTGTGATTGTACTGATGCTACCTACTACTGTAAACATAAAAATAGATAT
TACCCTATAA-AAGTTACTAGCCATGATTGGTATGAGATACAGGAGAGTGAGTATTATCC
AAAACATATACAATACAATTTACTAATAGGTGAAGGACCTTGCGAACCTGGTGACTGTGG
TGGAAAACTATTGTGCAAACATGGTGTGATAGGTATGATTACAGCTGGTGGTGAGGGTCA
TGTTGCATTTATAGATTTAAGACACT------TTCACTGTG-CTGAAGAG-----CAAGG
---CATTACTGACTATATACACATGCTGGGTGAAGCTTTTGGGAATGGCTTCGTAGATAG
TGTCAGAGA---GCAAGTCAATGCAATAAA------CCCCATAAATAACATAAGTAAGAA
AATAATCAAATGGATGCTTAGGATAATATCAGCCATGGTCATTATCATTAGAAATAGTTC
TGATCCACAAACAATAATAGCCACACTAACTTTGATTGGGTGTTCTGGTTCACCATGGCG
GTTCTTAAAAGAGAAATTTTGTAAATGGACACA-ACTAAATTATGTACA----------T
AAAGAATCA---GACTCTTGGCTTAAGAAATTTACAGAGATGTGTAATGCTGCCAGAGGG
CTTGAGTGGATAGGAAACAAAATATCCAAATTCATTGATTGGATGAAGTCAA---TGTTG
CCACAAGCACAGCTTAAGGTCAAATACCTAAGTGAATTAAAGAAGTTAAATTTGCTAGAA
AAACAAATTGACAACCTACGTTGTGCTGACACAAAAGTGCAGGAAA---AGATAAAATTT
GAAATAGAGACAC----------TTCATGATTTATCATGTAAATTTCTTCCATTATATGC
AAGTGAGGCAAAAAGAATAAAAATTTTACACAATAAATGTTGTAACATAAT------TAA
ACAAAGGAAAAGGAGTGAACCTGTTGCCATCATGATACATGGACCGCCTGGTACTGGTAA
GTCCATTACCACTAGTTTTCTTGCCAGAATGATAACAAATGAGAGTGAC------ATTTA
TTCATTACCTCCAGACCCTAAATACTTTGATGGCTATGACCAACAAAGTGTAGTCATAAT
GGATGATATCATGCAAAATCCTGGTGGTGAAGACATGTCTCTATTCTGTCAGATGGTGTC
CAGTGTGACTTTCATACCTCCAATGGCTGACTTACCTGATAAAGGAAAACCTTTTGACTC
CAGATTTGTTTTTTGTAGTACCAATCACTCACTTCTAGCTCCACCCACTATTACCTCACT
CTCTGCAATGAATAGAAGATTCTTCCTAGATTTGGATATTATAGTGAACGAAAATTTCAG
AGACTCTCAAGGGAAATTAGATGTGCCAAAATCTTTCAAACCCTGTGATATAGATAACAA
AATTGGAAAT---GCAAAATGCTGTCCCTTTATATGTGGAAAAGCAGTCGTGTTTAAAGA
TAGAAACACATGTCAAACATATACACTGTGCCAAATTTACAACATGATCATTGAGGAAGA
CAAGCGGCGCAGAAATGTTATTGACGTCATGACTGCAATTTTCCAGGGTCCTA-------
-----------TAACCA---TGAACTCACCACCTCCCCCTGCAATAGCTGATTTACTACA
ATCGGTGAGGACTCCAGAAGTTGTTAAATATTGTGAGGATAACAAATGGATAATTCCAGC
TGAATGTAAGA---TAGAAAGGGATCTCAATCTTGCAAATAATATAATAACAATCATTGC
AAATATCATTAGTATAGCAGGTATTATATTTGTTATTTATAAATTGTTTTGCTCATTGCA
AGGGCCATATTCT-GGTGAACCCA---AACCAAAAACAAGAGTTCCTGAA---AGAAGAG
TGGTAGCACAGGGACCTGAAGAAGAATTTGGCCGTTCATTGATCAAACATAATACATGTG
TGGTTACAACTGATA---ATGGAAAATTCACTGGTTTAGGTATCTATGATAGATATATGA
TTATCCCAACACATGCTGATCCAGGAAAAACTGTGCAAATTAATGGTATTGTCACAAATG
TTGTTGACTCATATGACTTACATAACAAAGATGGGATTAAACTTGAAATCACAGTTATCA
AACTAGACAGGAATGAAAAATTTAGAGACATACGCAAGTACATACCAGAAAGAGAAGATG
ACTATCCTGAGTGTAAT---------CTAGCACTTGTAGCAAATCAGGATGAACCAACAA
TC------ATTAGTGTGGGTGATGTTATATCATATGGTAACATACTACTTAGTGGCAATC
AAACTGCTAGAATGCTTAAATATCATTACCCAACCAAATCTGGATACTGCGGGGGTGTCT
TATACAAAATAGGTAGTATAATAGGAATTCATGTGGGTGGCAATGGTAGAGATGGGTTCT
CAGCAATGTTATTAAGATCATA--CTTTAATGAAACACAAGGACAAATAGTTAGTTCAAG
AAATGTTAAAGACATTGGGTATCCAACAATCCATACCCCTAGTAAAACCAAATTACATCC
AAGTGTTTTTCATGATGTATTCAAAGGTACAAAGGAACCTGCTGTTTTATCAGAGAGAGA
TCCGCGTTTAGAAGTGGATTTCAAGACTTCTTTATTCTCCAAATACAAAGGTAATGTAGA
TTGTACATTAAATGAACACATGAGAGTAGCCATAGCACATTACTCAGCTCAATTAATGAC
TCTTGACAT---AAACCCAAACAACATAACTATGGAAGAGAGTGTATTTGGAACAGATGG
TTTAGAGGCTTTAGATTTAAACACAAGTGCAGGATTTCCATATGTGAGTATGGGAATTAA
GAAGAGGGATCTTATCAACAATAGCACTAAAGACATATCTAAATTAAGAGCTGCACTTGA
TAAGTATGGGGTGGACTTACCAATGGTCACTTTCCTTAAAGATGAACTTAGAAAGAAAGA
GAAAATCTCATCTGGGAAAACCAGAGTCATAGAAGCCAGTAGTGTTAATGACACTGTAGC
ATTTAGAATGACTTATGGCAACTTATTTGCATGCTTTCACAAGAACCCTGGAATTGTCAC
TGGTTCAGCAGTAGGATGTGATCCTGAGACTTTTTGGTCAAAGATACCTGTGATGTTAGA
TGGCGAATGCATAATGGCATTTGACTATACAAATTATGATGGTAGTATCCACCCTGTTTG
GTTTGAAGCATTGAAGGAAATTCTAAAAGAATTAAAATTTGAG---CATAGGTTAATAGA
TAGGTTGTGTAATTCTAGACATATATTTAGAGACACTTATTATGAAGTTGAAGGGGGGGT
ACCCTCAGGATGTTCTGGAACTAGCATATTTAATACTATGATTAATAATGTGATCATTAG
AACCTTGGTTTTAGATGCCTATAAAAATATAGATTTAGATAAGCTTAAGATAATAGCTTA
TGGGGATGATGTCATTTTCTCCTACAAATACCCATTAGACATGGAGGCTATTGCAATGGA
AGGAAAGAAATATGGGTTGACCATCACTCCTGCAGACAAGTCTGACACCTTCAAGAAATT
GGATTATGACAGTGTCACATTTCTGAAAAGAGGATTCAAACAAGACTCTAAATATCCTTT
CCTTATACATCCCACTTTTCCGATTAATGAAATTCATGAATCAATCAGATGGACAAAGAA
ACCATCTCAAATGCAAGAGCACGTGCTTTCATTGTGTCATTTAATGTGGCATAATGGACG
CGACGTGTAT-AAGGAGTTCGAGAATGGGATACGCAGCGTCAGCGCTGGACGTGCGTTGT
ATATCCCA-CCTTATGAGCTCCTGTTGCATGAGTGGTATGAAAAATTT----TA------
-AATTC-------------TATATATAGA-AATAA---CAA--ATACTT--AG--TTTGT
TA----------------GTTTTAT-----------------------------------
----------------------------

#HRV-A9|FJ445115
--------------------TTAAAACTGGATCTGGGTTGTTCCCACTCAGGTCTCCCAC
GTGGAGTAGTACACTGTTATTACGGTAACTTTGTACGCCAGTTTTA--------------
--TATCCCCTCCCCTCAA------------------------------GTAAT----TTA
GAAG------ATAAACACACA---GACCAATAGG-AGATGATCAG-CCAGATCATT-ATG
GGTCAAGCACTTCT-GTTT-CCCC-GGT-CGAAGT-TGATATGCT--CCAACAGGGCAAA
AACAACTGAGATCGTTATCCGCAAAGCGCCTACGCAAAGCCTAGTAACTATCTGG--AAA
TTACTTGG--TTGG----TCGCTCCGC--------CATACCC--CATGGTAGACCTGGCA
GATGAGGCTAGAAATTCCCCACTGGCGACAGTGTTCTAGCCTGCGTGGCTGCCTGCACAC
CCTTTTG----GGT--------GTGAAGCCAAG-TAACGGACAGGGTGTGAAGAGCCCCG
TGTGCT-CGCTTTGAGTCC-TCCGGCCCCTGAATGTGGCTAACCTTAACCCTGCAGCTAG
AGCACACAACCCAGTGTGTATCTAGTCGTAATGAGCAATTGCGGGATGGGACCAACTACT
TTGG------GTGTCCGTGTTTC--TT--GTTTTTCTTTTAT---------ATTTGCT-T
ATGGTGACAA-TATATA----GTGATATATA------TTG-GCATCATGGGCGCTCAGGT
ATCTAGACAAAATGTTGGGACTCACTCTACACAAAACTCAGTTTCAAATGGATCTAGTCT
GAATTATTTCAACATAAATTACTTTAAGGATGCTGCTTCAAGTGGCGCATCAAAATTGGA
ATTTTCACAAGACCCTAGTAAATTTACTGATCCAGTCAAAGATGTTCTTGAAAAAGGAAT
ACCTACTTTGCAGTCACCCACTGTTGAGGCATGTGGATACTCAGATAGAATAATCCAAAT
TACAAGAGGGGATTCAACAATTACTTCACAAGATGTTGCTAACGCAGTTGTTGGTTATGG
AGTCTGGCCCCATTACCTTACTCCACAGGATGCAACTGCCATAGATAAACCCTCTCACCC
TGACACTTCATCAAATAGGTTTTACACTCTGGAGAGTAAAACATGGAGTAATGAATCCAA
GGGCTGGTGGTGGAAATTACCTGATGCTTTAAAGGACATGGGAATATTTGGACAAAATAT
GTATTACCACTTTCTTGGTCGAAGTGGGTATACAGTTCATGTGCAGTGTAATTCAAGCAA
ATTCCATCAAGGGACCTTGATTGTTGCTATGATACCAGAACATCAATTGGCTGCAGCAGA
AAGGGGCAATGTTACTGCTGGATACAATTTCACACATCCTGGTGAGCCTGGTAGAGA---
----------GGTTGGAAAACCCAATCGTCAG----TATACAAGCAAACAACCTAGTGA-
------------TGATAACTGGCTCAATTTTGATGGCACACTTTTGGGTAATATAACTAT
TTATCCACACCAATTTATAAATTTAAGAAGCAACAATTCAGCTACAATAATAGTGCCATA
TGTGAATGCAGTACCCATGGATTCCATGCTCAGACATAACAATTGGAGTTTAGTGATCAT
ACCTATTTGCCCACTACAATCTAGTGGAACTGAGTCAAGCACA---ATCCCTATTACTAT
TTCTATTAGCCCCATGTTTGCTGAATTCTCAGGTGCAC-GTGCAAAAAGT----------
-----------CAAGGATTGCCTGTGTTAACAACACCAGGGTCTGGTCAGTTCATGACCA
CAGATGATTTTCAATCTCCTAGTGCATTGCCATGGTTCCACCCAACTAAAGAGATATCTA
TACCTGGACAGGTAAGAAACTTAATAGAAATGTGTCAAGTAGATACCATCATACCTATAA
ACAACACT---GGAACCAAC---ACTACGAGCATTAATATGTACACAGTGCAGTT-----
----GGAAAGAACA---GCTGAT---TTGATGAGTGAAGTTTTTGCTATAAATGTAGATA
TAGCCTCCCACCCCTTAGCAACCACTATGCTAGGAGAAATTGCAAGTTATTACACACATT
GGACAGGTAGCTTGCGTTTCAGTTTTATGT---TCTGTGGATCAGCCAGCACCACTTTGA
AGCTCCTATTGGCATACACTCCACCAGGGATTGCAAAACCTACAAGTAGAAGAGATGCAA
TGTTAGGTACCCATGTAGTGTGGGATGTCGGTTTGCAGTCAACTATATCCATGGTGGTGC
CCTGGGTTAGTGCTAGTCATTTTAGAAACACAACCCCGGATAAATACTCACTAGCAGGAT
TCATAACCTGTTGGTACCAGACTAACCTTGTGGTTCCAGCTGACACCCCAACTACAGCAA
---ATTTACTCTGTTTCGTGTCCGCTTGCAAGGATTTCTGCTTGCGAATGGCTCGGGACA
CTAATCTACACAAACAGAGTGGACCAATA--ACCCAG----AATCCAGTGGAAAATTATA
TAGATCAGGTGCTTAATGAAGTTCTGGTAGTCCCAAACATCAAAGAAAGCAACCCTACAA
CCTCTAATTCAGCCCCTGCTCTAGATGCTGCCGAAACAGGTCACACCAGTAATGTTCAAC
CTGAAGACATGATTGAGACACGTTATGTACAAACATCACAAACCAGAGATGAAATGAGCC
TTGAGAGTTTCTTAGGAAGGTCAGGC---TGTA------TACACATATCTAAA------T
TAAATGTTGATTATGA---------------------------------TAATTATGATA
AGAGTGTTAAAAATTTCACAATTTGGAAGATAAACATAAAAGAAATGGCCCAAATCAGAA
GGAAGTTTGAATTGTTTACATATGCTAGATTTGACTCTGAAATAACACTGGTTCCATGCA
TAGCAGCAGAAAGTGAAA------GTGTTGGCCATGTGGTTATGCAGTACATGTATGTGC
CACCAGGAGCACCCCTACCAAGGACCAG---AGATGACTATGC---ATGGCAATCAGGCA
CAAATGCCTCCATTTTTTGGCAACATGGACAATCATATCCCAGATTTTCACTTCCATTTT
TGAGCATTGCTTCTGCATATTACATGTTTTATGATGGTTATG---ATGGTGGACCA----
-----GATTC---TCAATATGGCACAATTGTGACAAATGATATGGGATCATTGTGTTCCC
GTATAGTCACTGAAGA-GCATGGATCCCGTGTAAAAATTTCAACTAGAATATACCACAAA
GCTAAGCATGTCAAAGCTTGGTGTCCAAGGCCTCCCAGGGCAGTTGAATATATACACACA
CATGTCACAAATTAC---------AAGCCAAGTGAAG---------------------GT
GAATATTCTACAGTTATACCAGTTAGA------GAT---AATGTTA--------------
-GGGCAGTAAGG--------AA----TGTAGGACCCAGTGATATGTATGTCCATGTAGGA
AACCTAATATATAGAAATCTCCACTTGTTCAATTCAGAAG---CAAATGATTCAGTTTTA
ATATCATACTCATC------AGATTTAGTCATATACCGCACAAACACTACAGGTGATGAC
TACATACCAACTTGTGATTGTACTGATGCTACCTACTACTGTAAACATAAAAATAGATAT
TACCCTATAA-AAGTTACTAGCCATGATTGGTATGAGATACAGGAGAGTGAGTATTATCC
AAAACATATACAATATAATTTACTAATAGGTGAAGGACCTTGTGAACCTGGTGACTGTGG
TGGAAAACTATTGTGCAAGCATGGTGTGATAGGTATAATTACAGCTGGTGGTGAGGGTCA
TGTTGCATTTATAGATTTAAGACACT------TTCACTGTG-CTGAAGAA-----CAAGG
---CATTACTGACTATATACACATGCTAGGTGAAGCTTTTGGGAATGGCTTCGTGGATAG
TGTCAGAGA---GCAAGTCAATGCAATAAA------CCCCATAAATAATATAAGTAAGAA
AATAATCAAATGGATGCTTAGGATAATATCAGCTATGGTCATTATCATTAGAAATAGTTC
TGATCCACAAACAATAATAGCCACATTAACTTTGATTGGGTGTTCTGGTTCACCATGGCG
GTTTTTAAAAGAGAAATTTTGTAAATGGACACA-ACTAAATTATGTACA----------T
AAAGAATCA---GACTCTTGGCTTAAGAAATTTACAGAAATGTGTAATGCTGCCAGAGGG
CTTGAGTGGATAGGAAACAAAATATCCAAATTCATTGATTGGATGAAGTCAA---TGTTG
CCACAAGCACAGCTTAAGGTCAAATACCTAAGTGAATTAAAGAAGTTAAATTTGCTAGAA
AAACAAATTGACAACCTACGTTGTGCTGACACAAAAGTGCAGGAAA---AGATAAAATTT
GAAATAGAGACAC----------TTCATGATTTATCATGTAAATTTCTTCCATTATATGC
AAGTGAGGCAAAAAGAATAAAAATTTTACATAATAAATGTTGTAACATAAT------CAA
ACAAAGGAAAAGGAGTGAACCTGTTGCCATCATGATACATGGACCGCCTGGTACTGGTAA
GTCCATTACCACTAGTTTTCTTGCCAGAATGATAACAAATGAGAGTGAC------ATTTA
TTCATTACCTCCAGACCCTAAATACTTTGATGGCTATGACCAACAAAGTGTAGTCATAAT
GGATGATATCATGCAAAACCCCGGTGGTGAAGACATGTCTCTATTCTGTCAGATGGTGTC
CAGTGTGACTTTCATACCTCCAATGGCTGACTTACCCGATAAGGGAAAACCTTTTGACTC
CAGATTTGTTTTTTGTAGTACCAACCACTCACTTCTAGCTCCACCCACTATTACCTCGCT
CTCTGCAATGAATAGAAGATTCTTCTTAGATTTGGATATTATAGTGAATGAGAATTTCAG
AGACTCTCAAGGGAAATTAGATGTGCCAAAATCTTTCAAACCCTGTGATATAGATAACAA
AATTGGAAAC---GCAAAATGCTGTCCCTTTATATGTGGAAAAGCAGTCGTGTTCAAAGA
TAGAAACACATGTCAAACATATACACTGTGCCAAATTTACAACATGATTATTGAGGAAGA
CAAGCGGCGCAGAAATGTTATTGACGTCATGACTGCAATTTTCCAGGGTCCTA-------
-----------TAACCA---TGAACTCACCACCTCCCCCTGCAATAGCTGATTTACTGCA
ATCAGTGAGGACTCCAGAAGTTGTTAAATATTGTGAAGATAACAAGTGGATAATTCCAGC
TGAATGTAAGA---TAGAAAGGGATCTCAATCTTGCAAACAATATAATAACAATCATTGC
AAATATCATTAGTATAGCAGGTATAATATTTGTCATTTATAAATTATTTTGCTCATTGCA
AGGGCCATATTCT-GGTGAACCCA---AACCAAAAACAAGAGTTCCTGAA---AGAAGAG
TGGTAGCACAGGGACCTGAAGAAGAATTTGGCCGTTCATTGATCAAACACAATACATGTG
TAGTTACAACTGACA---ATGGAAAATTCACTGGTTTAGGTATCTATGATAGATATATGA
TTATCCCAACACATGCTGATCCAGGAAAAACTGTGCAAATTAATGGTATTGTTACAAATG
TTGTTGACTCATATGACTTACATAACAAAGATGGGATTAAGCTTGAAATCACAGTTATCA
AACTAGACAGAAATGAAAAGTTTAGAGACATACGCAAATACATACCAGAAAGAGAAGATG
ATTATCCTGAGTGTAAT---------CTAGCACTTGTAGCAAATCAGGATGAACCAACAA
TC------ATTAGTGTGGGTGATGTTATATCATATGGTAACATACTACTTAGTGGCAACC
AAACTGCTAGAATGCTTAAATATCATTACCCAACCAAATCTGGATACTGCGGGGGTGTCT
TATACAAAATAGGTAGTATAATAGGAATTCATGTGGGTGGCAATGGTAGAGATGGGTTCT
CAGCAATGTTATTAAGATCATA--CTTTAATGAAACACAAGGACAAATAGTTAGTTCAAG
AAATGTTAAAGACATTGGGTATCCAACAATCCATACCCCTAGTAAAACCAAATTACATCC
AAGTGTCTTTCATGATGTGTTCAAAGGTACAAAAGAACCTGCTGTTTTATCAGAGAGAGA
TCCACGTTTAGAAGTGGATTTCAAGACTTCTTTATTCTCCAAATACAAAGGCAATGTAGA
TTGTACATTAAATGAACACATGAGAGTAGCCATAGCACATTACTCAGCTCAATTAATGAC
TCTTGACAT---AAACCCAAACAACATAACTATGGAAGAGAGTGTATTTGGAACAGATGG
TTTAGAGGCTTTAGATTTAAATACAAGTGCAGGATTTCCATATGTGAGTATGGGAATTAA
GAAGAGGGATCTTATCAATAATAGTACTAAAGACATATCTAAACTAAGAGCTGCACTTGA
TAAGTATGGGGTGGACTTACCAATGGTCACTTTCCTTAAAGATGAACTTAGAAAGAAAGA
GAAAATCTCATCTGGGAAAACCAGAGTCATAGAAGCCAGTAGTGTTAATGACACTGTAGC
ATTTAGAATGACTTATGGCAACTTATTTGCATGCTTTCACAAGAACCCTGGAATTGTCAC
TGGTTCAGCAGTAGGATGTGATCCTGAAACTTTTTGGTCAAAGATACCTGTGATGTTAGA
TGGTGAATGCATAATGGCATTTGACTATACAAATTATGATGGTAGTATCCACCCTGTTTG
GTTTGAAGCATTGAAGGAAATTCTAAAAGAATTAAAATTTGAG---CATAGGTTAATAGA
TAGGTTGTGCAATTCTAGACATATATTTAGAGACACTTATTATGAAGTTGAAGGGGGGGT
ACCCTCAGGATGTTCTGGAACTAGCATATTTAATACCATGATTAATAATGTGATCATTAG
AACCTTGGTTTTAGATGCCTATAAAAATATAGATCTAGATAAGCTTAAGATAATAGCTTA
TGGAGATGATGTCATTTTCTCCTACAAATACCCATTAGACATGGAGGCTATTGCAATGGA
AGGGAAGAAATATGGATTGACCATCACTCCTGCAGACAAGTCTGACACCTTCAAGAAATT
GGATTATGACAGTGTCACATTTCTGAAAAGAGGATTCAAACAAGACTCTAAATATCCTTT
CCTTATACATCCCACTTTTCCGATTAATGAAATTCATGAATCAATCAGATGGACAAAGAA
ACCATCTCAAATGCAAGAGCACGTGCTTTCATTGTGTCATTTAATGTGGCATAATGGACG
CGACGTGTAT-AAGGAGTTCGAGAATGGGATACGCAGCGTCAGCGCTGGACGTGCGTTGT
ATATCCCA-CCTTATGAGCTCCTGTTGCATGAATGGTATGAAAAATTT----TA------
-AATTC-------------TGTATATAGA-AATAA---CAA--ATACTT--AG--TTTGT
TA----------------GTTTTAT-----------------------------------
----------------------------

#HRV-A13|FJ445116
--------------------TTAAAACTGGGTTCGGGTTGTTCCCACCCAAACCACCCAC
GTGGTGTAGTACACTGTTATCCCGGTAACTTTGTACGCCAGTTTTA--------------
--TCTCCCCACCCCCTTTT-----------------------------GTAAC----TTA
GAAG------TTATGCACAAT---GACCAATAGT-GGGCAATCAT-CCAGATTGTC-ATC
GGTCGAGCACTCCT-GTTT-CCCC-GGTTCAAGTT--GATATGCT--CTAACAGGGCAAA
AACAATTTGAATCGTTACCCGCAAGGTGCCTACACAGAACTTAGTACCATTCTGG--AAA
ATTCTTGG--CTGG----TCGCTCAGTTA------CTACCCC--AGTAATAGACCTGGCA
GATGGGGCTAGAAGTTCCCCACTGGCGACAGTGTTCTAGCCTGCGTGGCTGCCTGCACAC
CCTTCTTG---GGT--------GTGAAGCCTAG-AATTGGACAGGGTGTGAAGAGTCGCG
TGTGCT-CATCTTGAGTCC-TCCGGCCCCTGAATGCGGCTAACCCTAACCCTGCAGCCAT
TGCCCACAACCCAGTGGGTCTATGGTCGTAATGAGCAATTGCGGGATGGGACCGACTACT
TTGG------GTGTCCGTGTTTC--AC--TTTTTACTTATTA----------TTTGCT-T
ATGGTGACAA-TATATA----GATACATATA------TTG-ACACCATGGGCGCCCAAGT
TTCTAGGCAGAATGTTGGAACTCACTCAACTCAGAATTCAGTTTCAAATGGTTCAAGCCT
GAATTACTTCAACATCAACTACTTTAAGGATGCAGCATCAAGCGGTGCTTCTAAATTAGA
GTTTTCACAAGATCCAAGCAAATTCACAGATCCAGTTAAGGATGTACTAGAAAAGGGAAT
CCCTACTTTGCAATCTCCAACAGTTGAAGCATGTGGTTATTCAGATAGGATCATTCAAAT
CACCAGAGGTGACTCTACCATAACCTCACAAGATGTTGCCAATGCAGTCGTTGGTTACGG
TGTATGGCCACATTATCTTACACCACAAGATGCCACTGCCATAGATAAGCCAACTAGACC
TGACACCTCTTCCAATAGGTTCTATACACTAAAAAGTCAGTTGTGGACTGCTGAATCCAA
AGGCTGGTGGTGGAAACTGCCTGATGCCCTAAAAGATATGGGAATTTTTGGAGAGAATAT
GTTTTATCACTTTTTAGGTAGATGTGGTTACACTGTGCATGTTCAGTGTAACGCTAGCAA
ATTTCATCAGGGAACTCTTTTAATAGCAATGATACCAGAACATCAATTGGCCACTGCTGC
TGGTGGAAGTGTTTCTGCAGGGTATAAATACACACATCCTGGTGAGAAAGGTAGGGA---
--------------TGTTGGGAAGATAAACCGAGAGAGAAATGACCGGCAGCCCAGTGA-
------------CGACAATTGGTTAAATTTTGATGGAACTCTCTTGGGAAACCTGACCAT
TTTCCCACATCAGTTTATTAATCTTAGGAGTAACAATTCAGCTACTATCATAGTACCATA
TGTTAATGCAGTACCAATGGATTCCATGCTTAGGCATAATAACTGGAGCCTGGTAATCAT
ACCTATCTGTGAACTCAAGTGCAATAACACTGCCGTCACT------GTACCCATCACAAT
ATCTATCAGCCCTATGTGTGCTGAATTCTCTGGTGCTA-GAGCTAGGAATGT--------
-------TACTCAAGGTCTGCCCACACTGTTAACACCTGGGTCAGGTCAATTCTTGACAA
CAGATGATTTCCAGTCCCCTAGTGCTTTGCCGTGGTATCACCCAACTAAAGAAATTTCAA
TTCCAGGGCAAGTCAGAAATTTAATTGAATTGTGTCAAGTTGATACTATGATACCAATTA
ACAACACC---AATGATAAT---ATTAGAGATAAAAGCATGTACACAATTAGACT-----
----TGGTGGTGTA---ACAAAT---GCTAAGGAAGCCATTTTCGCAATGAGAGTTGATA
TTGCATCTCAACCTTTGGCAACCACAATGATTGGTGAAATTTCCAGCTATTACACACATT
GGACAGGGAGTCTCCGATTCAGTTTCATGT---TTTGTGGTTCTGCTTTTACAACACTTA
AATTGTTGATTGCATACACACCACCAGGAATCACTGTTCCAGAAAACAGGAAAAAAGCTA
TGCTTGGCACGCATGTTATATGGGATGTCGGGCTTCAATCAACTGTGTCGATGGTGGTTC
CATGGGTCAGTGCTAGTCATTACAGAAACACTACACCAGATACTTATTCTGCAGCCGGAT
ACATCACTTGCTGGTATCAAACTGATTTAATAACACCTCCAAACACAGCCCCAGTAGCTG
---ACATGATATGTTTTGTGTCAGGATGTAAAGATTTCTGCCTTCGCATGGCAAGGGATA
CGAACTTGCATAAGCAAAGTGGGGTTATA--GCACAA----AATCCTGTTGAAAGGTATG
TAGATGAAGTCTTGAATGAAGTTCTTGTAGTACCAAATATCAGTGAAAGTAGCTCAACTA
CATCTAATTCAGCTCCAGCCTTAGATGCTGCAGAAACTGGCCACACAAGCAGTGTACAAC
CAGAAGACATGGTTGAAACACGTTATGTCCAAACTTCACAAACTAGGGATGAAATGAGTG
TTGAGAGCTTTTTAGGCAGATCTGGT---TGTA------TACACATGTCTACC------A
TGAACATAGATTATAC---------------------------------TAATTATGATG
ATTCTGTTAATAATTTTGTGAAATGGAAAATAAGTTTGCAAGAAATGGCCCAAGTGCGCA
GAAAATTTGAGTTGTTCACCTATGTAAGATTTGATTCAGAAATAACAATTGTGCCATGTA
TAGCCGGGCAAGGTGGTG------ATGTCGGACATGTTGTTATGCAATACATGTATGTAC
CGCCCGGTGCACCCCTTCCAACGAAGAG---AAATGATTACAC---ATGGCAATCTGGCA
CCAATGCATCTGTTTTCTGGCAACATGGTCAAATTTACCCCCGATTCTCTTTACCATTTC
TTAGTATTGCATCTGCATATTATATGTTTTATGATGGATATA---ATGGAGATTCCTCA-
-----GATGC---ACGCTATGGGACAACAATCACTAATGATATGGGCACACTTTGCTTCA
GAATAGTAACTGAAGA-ACATACTAACAAGGTCAAGGTTACAACTAGAATCTATCATAAA
GCTAAACATGTCAAAGCATGGTGTCCTAGACCTCCCAGAGCTGTTGAATATACTAATGTG
CATGTTACAAACTAC---------AAACCAGGGACAG---------------------GA
GATGTTGCAGTCTCCATTGTACCTAGA------GCA---AATGTTA--------------
-GGGAAATTAGA--------AA----CTTTGGACCCAGTGACATGTATGTGCATGTTGGA
AATTTAATATATAGAAATTTGCATCTGTTCAATTCAGAAA---TGCATGACTCAATCTTA
GTATCCTATTCATC------AGATCTAGTCATCTACCGAACAAACACTATAGGTGATGAC
TACATCCCATCCTGTGATTGCACTCAAGCCACATACTACTGCAAACATAAAAACAGATAT
TATCCAATTG-AAGTTACTAGTCATGATTGGTATGAAATACAAGAAAGCGAATATTACCC
TAAACATATTCAGTACAATCTGTTGATTGGTGAAGGCCCTTGTGAACCTGGAGACTGTGG
GGGCAAATTACTATGTAAGCATGGAGTGATTGGAATTATCACGGCTGGTGGCGAGGGTCA
TGTGGCTTTCATTGACTTGAGACACT------TCTTGTGTG-CTGAGGAG-----CAAGG
---TGTTACTGACTATATACATATGCTAGGTGAAGCTTTTGGTAATGGCTTTGTAGATAG
TGTTAAAGA---ACATGTCAATGCAATAAA------TCCCATAAACAATATCAGTAAAAA
AGTCATCAAATGGTTATTAAGAATTGTGTCTGCTATGGTCATAATCATTAGGAATTCCTC
AGATCCACACACCGTCGTTGCTACTCTAACACTAATTGGTTGTTCTGGCTCACCATGGAG
ATTTTTGAAAGAGAAATTTTGTAAGTGGACTCA-GTTAAACTATATCCA----------C
AAAGAATCT---GACTCATGGCTTAAAAAATTTACTGAAATGTGCAATGCAGCAAGAGGC
CTTGAGTGGATAGGTAATAAGATATCTAAATTTATAGAATGGATGAAATCAA---TGTTA
CCACAAGCACAACTCAAAGTTAAGTATTTAAATGAATTAAAGAAATTAAACTTGCTTGAA
AAACAGGTTGAAAACTTGAGATGTGCTGATACCAAAACTCAAGAGA---AAATAAAAGTT
GAAATAGACACCT----------TGCATGATCTATCCTGCAAATTTCTCCCACTATATGC
TAGTGAAGCCAAAAGAATTAAAGTCATTTACAATAAATGCAATAACATCAT------CAA
ACAAAGGAAAAGAAGTGAACCTGTGGCAGTAATGATACATGGTTTGCCTGGGACTGGTAA
GTCTATTACAACAAGTTTTCTAGCAAGAATGATTACTAATGAAAGTGAC------ATATA
CTCCTTGCCCCCTGACCCAAAGTACTTTGATGGTTACGATCAGCAAAGTGTTGTTATAAT
GGATGATATTATGCAGAACCCTGATGGTGAGGATATGTCACTATTTTGTCAAATGGTTTC
TAGTGTTACCTTCATTCCGCCAATGGCCGACTTACCAGACAAGGGAAAACCCTTTGACTC
AAGATTTGTTCTGTGCAGTACTAATCATTCTCTTTTGGCCCCTCCCACTATCACTTCTCT
TCAGGCAATGAACAGGCGGTTCTTCTTGGACTTGGACATTGTGGTTCATGATAATTATAA
AGATGCACAAGGGAAATTGGATGTGTCCAAAGCATTTAGGCCATGTGATGTTAAGACAAA
AATTGGAAAT---GCTCGCTGTTGTCCATTCATATGTGGTAAAGCAGTAACCTTCAAAGA
TCGTAACACTTGCCAAAGTTACCCATTGAGTCAGATTTACAATTTGATTCTTGAAGAAGA
CAAAAGACGCACTCATGTTGTAGATGTCATGACTGCAATATTCCAAGGGCCAA-------
-----------TTTCAA---TGGAAGTCCCCCCTCCTCCTGCTATAACTGACCTCTTACG
CTCTGTCAAGACACCGGAAGTTATCAAATATTGCGAAGACAATAAATGGATTATTCCGGC
TGATTGTAAAA---TTGAGCGTGACTTGAATCTTGCAAATAATATTATAGCAATTATTGC
TAATATAATCAGCATAGCAGGTATTATATACATCATATACAAATTGTTCTGTTCTTTCCA
AGGCCCCTACTCA-GGTGAGCCCA---AGCCCAAGACAAAAATCCCAGAA---AGAAGGG
TGGTTGCACAAGGTCCAGAAGAAGAGTTTGGTCGCTCAATAATCAAACACAACACATGTG
TGGTTACTACTGATA---ATGGCAAATTCACTGGATTGGGAATCTATGATAAACTCATGA
TATTACCCACACATGCCGATCCTGGCAAAGAGGTGTGTATCAATGGAATTGCAACCAAAG
TTAGTGACTCATATGATTTATATAACAAACAAGGTGTTAAATTAGAGATCTCAGCTATAG
TATTAGATAGAAATGAGAAATTCAGGGATATACGAAAATACATACCAGAGAGAGAGGATG
ATTACCCTGATTGCAAC---------TTAGCCCTTGTAGCTAACCAACCAGAACCCACCA
TT------ATAAATGTAGGAGACGTTATCTCCTATGGGAACATCTTACTTAGTGGCAATC
AAACAGCACGGATGCTTAAATATAATTACCCCACAAAATCAGGATACTGTGGTGGTGTTC
TATATAAAATAGGTCAGATTATAGGGATTCATGTGGGAGGCAATGGTAGAGATGGGTTTT
CTGCAATGCTACTCAGATCTTA--TTTTAACCAAACTCAAGGAGAAATAACAGTGACAAA
GAAAGTTACTGAATGTGGGCTTCCAACAATACACACCCCATCCAAAACCAAGTTGCAACC
TAGTGTTTTCTTTGATGTCTTTGAAGGGTCCAAGGAACCAGCTGTCCTAACTGATAGAGA
TCCTCGATTAACCACTGACTTTAATAAGGCTTTATTCTCTAAATATAAGGGTAATATAGA
ATGTAGCATGACTGATCATATGAGAGTTGCTGTATCACATTATTCAGCTCAACTAATGAC
CTTAGATAT---TGATTCAGTAAATATATCTTTAGAGGAAAGTGTGTTTGGCACTGAAGG
TCTGGAAGCCCTTGATTTAAATACAAGTGCAGGTTTCCCATATATAAGTATGGGAATAAA
GAAAAGAGATCTAATAAACAACAGCACAAAAGACATAACCAAATTAAAGCTAGCACTTGA
TAAATATGGGGTTGATCTACCAATGGTAACATTTCTTAAAGATGAACTTAGAAAGAAAGA
AAAAATATCTACTGGAAAAACAAGAGTCATTGAAGCTAGTAGTGTAAATGATACAATAGC
CTTTAGAGTAGTGTATGGAAATTTGTTTTCTACTTTTCATAAAAATCCTGGTGTAGTTAC
AGGATCTGCAGTAGGGTGTGACCCTGAGACTTTTTGGTCAAAAATACCAGTAATGTTAGA
TGGGGACTGCATAATGGCGTTTGATTACACTAATTATGATGGTAGCATACACCCAATTTG
GTTTGAGGCTCTTAAACAAGTTTTGATAAATTTATCATTTGAA---GACAAGCTTATAGA
CAGATTGTGTAGGTCAAAACATATATTCAGAGACACATATTATGAAGTTGAAGGTGGGGT
ACCCTCAGGTTGTTCAGGAACTAGCATATTTAACACTATGATAAATAACATTATCATTAG
AACTTTAGTTCTTGATGCTTATAAACATATTGATTTGGACAAACTCAAAATAATAGCATA
TGGTGATGATGTTATTTTTTCCTACAAATACCCTTTAGACATGGAGGCAATTGCTATAGA
AGGAAATAAGTACGGTTTGACCATCACACCGGCTGACAAATCAGATACTTTCAAGAAGCT
TGATTATGACAATGTAACCTTCTTAAAAAGGGGTTTTAAGCAGGATGCTAAATACCCATT
CCTGATTCACCCAACATTTCCAGTTTCTGAAATCCATGAGTCCATCAGATGGACTAAGAA
ACCTTCACAAATGCAGGAACATGTCTTGTCCTTGTGTCACTTAATGTGGCATAATGGACA
GGATGTGTAT-AAAGAATTTGAGAGGAAGATACGTAGCGTGAGCGCTGGACGTGCGCTAT
ATATCCCT-CCATATGAATTACTCCTGCATGAGTGGTACGAAAAATTC----TG------
----------------AATTATATATAGA-AATAT---TAA--ATATTT--AG--TTTTT
TA----------------GTTCTAT-----------------------------------
----------------------------

#HRV-A13|FJ445117
--------------------TTAAAACTGGGTCTGGGTTGTTCCCACCCAAACCACCCAC
GCGGTGTAGTACACTGTTATTCCGGTAACTTTGTACGCCAGTTTTA--------------
--TATCCCCACCCCCCTTTT----------------------------GTAAC----TTA
GAAG------TTATGCACACT---GACCAATAGT-GGGCAATCAT-CCAGATTGTC-ATC
GGTCGAGCACTTCT-GTTT-CCCC-GGTTTGAGTT--GATATGCT--CCACCAGGGCAAA
AACAACTCAGATCGTTATCCGCAAGATGCCTACACAGAACTTAGTACCATTCTGG--AAA
ATTCTTGG--CTGG----TCGTTCAATTA------CTACCCC--AGTAATAGACCTGGCA
GATGAGGCTAGAAGTTCCCCACTGGCGACAGTGTTCTAGCCTGCGTGGCTGCCTGCACAC
CCTTCTGG---GGT--------GTGAAGCCTAG-AATTGGACAGGGTGTGAAGAGTCGCG
TGTGCT-CATCTTGAGTCC-TCCGGCCCCTGAATGCGGCTAACCCTAACCCTGCAGCCAT
TGCCCACAATCCAGTGGGTTTATGGTCGTAATGAGCAATTGCGGGATGGGACCGACTACT
TTGG------GTGTCCGTGTTTC--AC--TTTTTACTTATTA----------TTTGCT-T
ATGGTGACAA-TATATA----GATACATATA------TTG-ACACCATGGGCGCCCAAGT
TTCTAGACAGAATGTTGGAACTCACTCAACTCAGAATTCAGTTTCAAATGGTTCAAGCCT
AAACTACTTTAACATCAATTATTTTAAAGATGCAGCATCAAGTGGTGCTTCTAAATTAGA
GTTTTCACAAGATCCAAGTAAATTCACAGATCCAGTTAAGGATGTATTAGAGAAAGGAAT
CCCCACTTTACAATCTCCAACAGTTGAGGCATGTGGTTATTCAGATAGGATCATCCAAAT
CACCAGAGGCGACTCTACTATAACCTCACAGGATGTTGCTAATGCAGTCGTTGGATATGG
CGTATGGCCACATTATCTTACACCACAAGATGCTACTGCCATAGACAAACCAACTAGGCC
TGACACTTCCTCTAATAGGTTCTACACATTGGAAAGTCAGTTGTGGACTGCTGAATCCAA
AGGTTGGTGGTGGAAACTACCTGATGCCTTAAAGGACATGGGAATCTTTGGTGAGAACAT
GTTTTACCACTTTTTGGGTAGAAGTGGCTATACCGTACATGTTCAATGCAATGCCAGCAA
ATTTCATCAGGGAACTCTCTTAATAGCAATGATACCAGAGCATCAATTGGCCACTGCTGC
TGGTGGAAGTGTTTCTGCAGGATATAAATACACACATCCTGGTGAGAAAGGTAGGGA---
--------------TGTTGGCAAGACAGGCCGAGAGAGAAATGACCGACAACCTAGTGA-
------------TGATAATTGGTTAAATTTTGATGGAACTCTCTTGGGAAACCTGACCAT
CTTCCCACACCAATTTATCAATCTCAGGAGCAACAATTCAGCTACCATCATAGTACCATA
TGTTAATGCAGTACCAATGGACTCCATGCTTAGACATAATAACTGGAGCTTAGTAATCAT
ACCTATCTGTGAACTCAAATGCAATAACACTGCTGTTACT------GTACCTATTACAAT
ATCTATCAGTCCTATGTGTGCTGAGTTCTCTGGTGCCA-GAGCTAGAAATGT--------
-------TACTCAAGGATTGCCTACACTGCTGACACCTGGATCAGGCCAATTCCTTACAA
CAGATGATTTCCAATCCCCTAGTGCTTTGCCATGGTATCACCCAACTAAAGAAATTTCAA
TTCCAGGGCAAGTTAGAAATTTAATTGAATTGTGTCAAGTTGATACCATGATACCAATTA
ATAACACC---AATGATACT---ATTAGGGACAAGAGTATGTACACAATTAGACT-----
----TGGTGGTGTG---ACAAAT---GCTAAGGAAGCCATTTTCGCCATGAGAGTTGATA
TTGCATCCCAACCTTTGGCAACTACAATGATTGGCGAAATTTCTAGTTATTATACACATT
GGACAGGGAGCCTCCGATTCAGTTTTATGT---TTTGTGGCTCTGCTTTTACAACACTTA
AATTGCTTATTGCATACACACCACCAGGAATCACTGTTCCAGAGAATAGGAAAAAAGCTA
TGCTTGGCACACATGTCATATGGGATGTTGGACTTCAATCAACTGTGTCAATGGTGGTTC
CATGGGTTAGTGCTAGTCATTATAGAAATACCACACCAGATACCTATTCTGCAGCTGGAT
ACATCACTTGCTGGTATCAAACTGACTTGATTACACCTCCAAACACAGCCCCAGTAGCTG
---ACATGATATGTTTTGTGTCAGGATGTAAGGATTTCTGCCTTCGCATGGCAAGGGATA
CCAACTTGCATAAACAAAGTGGGGTTATA--GCACAA----AATCCTGTTGAGAGGTACG
TAGATGAAGTCTTGAATGAAGTTCTTGTAGTACCAAATATTAGTGAAAGTAAGCCAACCA
CATCTAATTCAGCCCCAGCTTTGGATGCTGCAGAAACTGGCCATACAAGTAGTGTACAAC
CAGAGGACATGGTTGAAACACGTTATGTTCAAACTTCACAAACTAGGGATGAAATGAGTG
TTGAGAGTTTTCTAGGAAGATCTGGC---TGTA------TATACATGCATACC------A
TGAACATAGATTATGA---------------------------------TGCTTATGATG
ATTCTGTTAATAATTTTGTGAAATGGAAAATAAGTTTGCAAGAAATGGCCCAAGTGCGAA
GAAAATTTGAGCTGTTTACCTATGTAAGATTTGATTCAGAAATAACAATTGTACCATGCA
TAGCTGGGCAAGGTGGTG------ATGTCGGACATGTTGTTATGCAATACATGTACGTAC
CACCCGGTGCACCCCTTCCAACAAAGAG---AAATGACTACAC---ATGGCAATCTGGTA
CCAATGCATCTGTTTTTTGGCAGCATGGCCAAATCTATCCTCGATTCTCGCTACCATTTC
TTAGTATCGCTTCTGCATATTACATGTTTTATGATGGGTATA---ATGGAGACTCCACA-
-----GATGC---ACGTTATGGAACAACAGTCACTAATGATATGGGCACACTTTGCTTTA
GAATAGTAACTGAGGA-ACATACCAACAAGGTCAAAGTCACAACTAGAATCTATCATAAG
GCTAAGCATATCAAAGCATGGTGCCCTAGACCTCCCAGAGCTGTTGAATACACTAATGTG
CATGTTACAAACTAC---------AAACCAAAAACAG---------------------GA
GATGTTGCAGTTTCCATTGTACCCAGG------ACA---AATGTTA--------------
-GGGAAATCAGA--------AA----CTTTGGACCCAGTGACATGTATGTACATGTTGGA
AATTTAATATATAGAAATTTGCATCTTTTCAACTCAGAAA---TGCATGATTCAATCTTA
GTGTCCTATTCATC------AGATTTAGTCATCTATCGAACAAACACTATAGGTGATGAC
TATATCCCAGCCTGTGATTGCACTCAAGCCACATACTACTGTAAACATAAGAACAGATAT
TATCCAATTA-ATGTTACTAGTCATGATTGGTATGAAATACAAGAAAGTGAATATTACCC
AAAACACATTCAGTACAATTTGTTAATTGGTGAAGGCCCCTGTGAACCTGGAGATTGTGG
AGGTAAATTACTGTGTAAACATGGAGTGATTGGAATTATTACAGCTGGTGGTGAAGGCCA
TGTGGCTTTCATTGACTTAAGACACT------TCTTGTGTG-CTGAAGAA-----CAAGG
---TGTTACCGACTACATACACATGCTAGGTGAAGCTTTTGGCAATGGCTTTGTAGATAG
TGTTAAAGA---ACATGTGAATGCAATAAA------TCCCATAAACAATATTAGTAAAAA
AGTCATTAAATGGTTACTAAGAATTGTATCTGCCATGGTCATAATCATTAGAAACTCTTC
AGATCCACATACAGTTGTTGCTACTCTGACATTAATTGGTTGTTCTGGGTCACCATGGAG
ATTTCTAAAGGAGAAATTTTGTAAATGGACTCA-GTTGAACTATATCCA----------T
AAAGAATCT---GACTCATGGCTTAAAAAATTTACTGAAATGTGCAATGCAGCAAGGGGC
CTTGAATGGATAGGTAACAAGATATCTAAATTTATAGAATGGATGAAATCAA---TGTTA
CCACAAGCACAACTCAAAGTTAAGTACTTAAATGAATTAAAGAAGTTAAACTTACTTGAA
AAACAGGTTGAAAACTTAAGATGTGCTGATACCAAAACCCAAGAGA---AGATAAAAGTT
GAAGTAGACACTT----------TGCATGATCTATCCTGCAAATTTCTCCCACTGTATGC
TAGTGAAGCTAAAAGAATTAAAGTCATTTACAACAAATGCAGCAACATCAT------TAA
GCAAAGGAAAAGAAGTGAGCCCGTGGCAGTGATGATACATGGTTCACCTGGGACTGGCAA
ATCTATTACAACAAGCTTTCTAGCAAGAATGATTACTAATGAAAGTGAT------ATATA
TTCCTTACCTCCTGATCCAAAATACTTTGATGGTTATGACCAGCAAAGTGTTGTCATAAT
GGATGATATTATGCAAAACCCTGATGGTGAGGATATGTCACTATTTTGTCAAATGGTTTC
TAGTGTCACTTTTATTCCGCCAATGGCTGATTTACCAGATAAGGGAAAACCTTTTGACTC
AAGATTTGTTTTGTGCAGTACTAATCATTCTCTTTTGGCTCCTCCCACAATCACTTCCCT
TCAGGCAATGAACAGACGGTTTTTCTTGGACTTGGATATTGTGGTTCATGATAATTATAA
AGATGCACAAGGGAAATTGGATGTGTCCAAAGCATTTAAGCCATGTGACATAGACACAAA
AATTGGAAAT---GCTCGCTGTTGTCCATTCATATGTGGTAAGGCAGTAACCTTCAAAGA
CCGCAACACTTGCCAAAGTTACCCATTAAGCCAGATTTACAATTTGATTCTCCAAGAGGA
CAAGAGACGTACTCATGTTGTGGATGTGATGACTGCAATATTCCAAGGACCAA-------
-----------TTTCAA---TGGAAGCCCCTCCTCCTCCTGCTATAGCTGACCTCTTACG
CTCTGTCAAGACACCAGAAGTTATCAAATATTGTGAAGACAATAAATGGATTATCCCAGC
TGACTGCAGGA---TTGAGCGTGACTTAAACCTTGCAAACAACATCATAACAATTATTGC
TAATATAATTAGCATAGCAGGCATTATATATATCATATATAAGTTATTTTGTTCTTTCCA
AGGCCCTTACTCA-GGTGAGCCCA---AACCCAAGACAAAAATTCCAGAA---AGAAGGG
TAGTTGCGCAAGGTCCAGAAGAGGAATTTGGACGCTCAATAATCAAACACAACACATGTG
TGGTTACTACTGACA---ATGGCAAATTCACTGGATTGGGAATCTATGACAAACTTATGG
TATTACCCACACATGCTGATCCTGGCAAAGAGGTTTGCATCAATGGAATTACAACCAAAG
TTAGTGATTCATATGATTTATATAACAAACAAGGTGTTAAATTAGAGATTACAGCTATAG
TATTAGATAGAAATGAGAAATTCAGGGATATACGAAAGTATATACCAGAGAGAGAGGATG
ATTACCCTGATTGCAAT---------TTAGCCCTTGTAGCTAATCAACCAGAACCCACCA
TC------ATAAATGTAGGAGATGTTATTTCCTATGGGAACATCCTACTTAGTGGTAATC
AGACAGCACGGATGCTTAAATATAACTATCCCACAAAATCAGGCTATTGTGGTGGTGTTC
TATACAAAATAGGTCAGATCATAGGGATTCATGTGGGAGGTAATGGTAGAGATGGATTTT
CTGCAATGTTACTCAGATCCTA--TTTTAATCAAACTCAAGGAGAAATAACAGTGGCAAA
GAAAGTAGCCGAATGTGGGCTTCCAACAATACACACCCCATCCAAAACCAAATTACAACC
CAGTGTCTTCTTTGATGTCTTTGAGGGGTCTAAGGAACCAGCTGTTCTAACAGATAAGGA
TCCTCGATTAACTACTGATTTTAATAAAGCTTTATTTTCTAAGTATAAGGGTAATATAGA
ATGTAGTATGACTGATCATATGAGAGTTGCTATATCACATTATTCAGCTCAATTGATGAC
TTTAGACAT---TGACTCAGTAAATATATCTTTAGAAGAGAGTGTATTTGGCACTGAAGG
TCTAGAAGCCCTTGATCTAAATACAAGTGCAGGTTTCCCATATATAAGTATGGGAATAAA
GAAAAGAGACCTAATAAATAACACCACAAAAGACATAACTAAATTGAAGTTAGCACTTGA
CAAGTATGGGGTTGATTTGCCAATGGTGACATTTCTTAAAGATGAACTTAGGAAAAAAGA
GAAAATATCCACTGGAAAAACAAGAGTCATCGAAGCTAGTAGTGTGAATGATACAATAGC
CTTTAGAGTAGTGTATGGAAATCTATTTTCTTCTTTCCACAAAAATCCTGGAGTAGTCAC
AGGATCTGCTGTAGGGTGTGACCCTGAAACTTTTTGGTCAAAAATACCAGTAATGTTAGA
TGGGGATTGTATAATGGCATTTGATTACACTAATTATGATGGTAGTATACACCCAATTTG
GTTTGAAGCTCTTAAACAAGTTTTAAGAAACTTGTCATTTGAA---GACAAACTTATAGA
CAGATTGTGTAAATCAAAGCATATATTCAGAGACACATACTATGAAGTTGAAGGTGGAGT
GCCCTCAGGCTGTTCAGGAACTAGCATATTTAATACTATGATAAATAATATTATCATTAG
GACTTTAGTTCTTGATGCTTACAAACACATTGATTTGGATAAACTCAAAATAATAGCATA
TGGTGATGATGTTATTTTTTCCTACAAATACCCTTTAGACATGGAGGCAATTGCTACAGA
AGGAAACAAATACGGTCTAACCATCACACCGGCTGACAAATCAGATACTTTCAAGAAACT
TGACTATGACAATGTGACTTTCTTAAAAAGAGGATTTAAACAGGATGCTAAGTACCCATT
CCTAATTCATCCAACATTCCCAGTTTCTGAAATTCATGAGTCCATTAGATGGACTAAGAA
ACCTTCACAAATGCAGGAGCATGTCTTGTCCTTGTGCCATTTGATGTGGCATAATGGACG
GGATGTATAC-AATGAATTTGAGAGGAAGATACGTAGCGTGAGCGCTGGACGCGCGCTAT
ATATCCCT-CCATATGAGCTACTCCTGCATGAGTGGTATGAAAAATTC----TG------
--------------AATTATAAATATAGA-AATAT---TAA--ATATTT--AG--TTTTT
TA----------------GTTCTAT-----------------------------------
----------------------------

#HRV-A18|FJ445118
--------------------TTAAAACTGAATCCAGGTTGTTCCCACCTGGATTTCCCAT
GTGGAGTAGTACACTGTTATTCCGGTAACTTTGTACGCCAGTTTTA--------------
--TAACCCCTTCCCCTTAT-----------------------------GTAAC----TTA
GAAG------ATAAGCACAAA---GACCAATAGG-TGGTGGCTAT-CCCAGTCACT-AAA
GGTCAAGCACTTCT-GTTT-CCCC-GGT-CAACGT-TGATATGCT--CCACCAGGGCAAA
AACAACCGAGATCGTTATCCGCAAAGTGCCTACGCAAAGCCTAGTAGCACTTTGA--ATA
GCATGTGG--TTGG----TCGCTCCACTA--------TTCCC--CATAGTAGACCTGGCA
GATGAGGCTAGAAATCCCCCACTGGCGACAGTGTTCTAGCCTGCGTGGCTGCCTGCGTGT
CCTAACG----GAC--------ACGAAGCCATA-TGTTTGACAAGGTGTGAAGAGCCCCG
TGTGCT-CACTTTGAGTCC-TCCGGCCCCCGAATGTGGCTAACCTTAACCCTGCAGCTGG
GGCATACAATCCAGTGTGAACTCAGTCGTAATGAGCAATTGCGGGATGGGACCAACTACT
TTGG------GTGTCCGTGTTTC------ACTTTTTTTTATA-----------ATGCT-T
ATGGTGACAA-TATATA--ATAATTTGTATA------TTG-GCACCATGGGCGCACAAGT
ATCCAGACAGAACGTTGGTACACACTCTACTCAAAATTCAGTTTCGAATGGCTCAAGTTT
GAATTATTTTAACATCAACTATTTCAAGGATGCCGCATCGCATGGTGCCTCAAAATTAGA
TTTCTCTCAAGATCCAAGTAAATTCACTGACCCAGTTAAGGATGTGTTAGAAAAGGGTAT
TCCCACGCTTCAGTCTCCAACTGTTGAGGCGTGTGGATATTCTGATAGAATCATTCAAAT
AACCAGAGGAGACTCTACAATCACTTCCCAGGATGTGGCAAATGCAGTGGTTGGGTATGG
AGTTTGGCCCCACTACTTGACACCACAAGATGCTACAGCAATTGATAAACCATCAAGACC
TGACACTTCATCCAATAGATTCTATACACTGGAGAGTAAAACTTGGGATAGTTCATCTAA
GGGATGGTGGTGGAAACTTCCAGATGCACTTAAAGACATGGGCATATTTGGTGAGAACAT
GTATTACCATTTCTTGGGAAGAAGTGGTTATACAGTACATGTCCAATGCAATGCTAGTAA
ATTTCATCAGGGCACACTGATTGTAGCAATGATACCAGAGCATCAACTGGCCAGTGCAAT
TGGAGGGAACGTTACTGCTGGATACAAATACACCCATCCTGGAGAAAGAGGTAGAGT---
--------------CATTAATGTAGCAAGTCGTGGAGACAATGAAAAACAGCCTAGTGA-
------------TGACAATTGGCTCAACTTTGATGGAACATTATTAGGCAATATCACAAT
ATACCCACATCAACTTATCAACTTAAGAAGTAACAATTCAGCCACAATCATAGTGCCTTA
TGTTAATGCTGTACCAATGGATTCAATGCTCAGACATAACAATTGGAGTCTGGTGATTAT
ACCCATATGTCAATTAGAG---------GGAGATCCACCAACA---ATACCAATAACCAT
CTCCATTAGTCCTATGTGTGCTGAGTTTTCAGGAGTCC-GTGCTCGTAGC----------
-----------CAAGGTCTACCAGCCATGCTAACCCCTGGGTCTGGACAATTTATGACCA
CAGATGATTTCCAATCCCCTTGTGCTTTACCTTGGTTCCATCCTACTAAAGAGATATCTA
TACCAGGCCAGGTTAGGAACTTAATTGAGTTGTGTCAAGTGGACACTTTGATTCCGATAA
ACAACTTG---CAAGCAAAT---ATTACAAATTTAGACATGTACTCAGTGGTTTT-----
----AAATAGAGAA---ATAGAC---CCAGCAAAGGAAGTCTTTGCAATAAAAGTTGACA
TTGCCTCCCAGCCATTAGCCACTACATTAATTGGAGAGATATCAAGCTATTATACCCATT
GGACTGGCAGTCTTAGGTTTAGTTTCCTAT---TCTGTGGTTCAGCTAATACCACACTTA
AACTCCTAGTGGCATACACACCACCAGGAATTGCCAAACCAGCAGATAGGAAGGCAGCCA
TGCTAGGAACTCATGTTGTTTGGGATGTTGGATTACAATCCACTATCTCTATGGTTGTGC
CATGGGTTAGTGCTAGTCATTTTAGAAACACAACCCCTGATACATATTCGCTGGCTGGAT
ACATAACATGCTGGTACCAAACAAACCTTATTGCTCCAACAAATGCCCCACAAACTGCAA
---GAATGCTGTGTTTTGTCTCAGCCTGTAAGGATTTTTGCTTAAGAATGGCACGTGACA
CTAATCTGCACACACAATCTGGCACTATT--GAACAA----AATCCAGTAGAGAATTATA
TAGATGAAGTACTTAATGAAGTGTTAGTGGTCCCAAATGTGAATGAAAGTCACGCAATTA
CATCAAATTCAGCCCCTGCTTTAGATGCCGCTGAAACTGGTCACACCAGCAATGTGCAAC
CTGAAGATATGATTGAGACTAGGTATGTACAAACATCACAAACAAGAGATGAAATGAGTA
TAGAGAGTTTTCTAGGCAGATCAGGG---TGTA------TACATATCTCCAAG------T
TAGTTGTACATTATGA---------------------------------AGATTATAATG
CAGAAACAAGGAACTTTGTAAAATGGCAAATAAATCTACAGGAAATGGCCCAGATTAGGA
GAAAATTTGAGATGTTTACATATGTTAGATTTGATTCAGAAATTACACTAGTACCATCTG
TAGCTGCTAAGGGTGATG------ACATAGGACATATTGTTATGCAGTACATGTATGTTC
CTCCAGGAGCACCAATACCAAAAACCAG---AGATGATTTTGC---CTGGCAATCTGGAA
CAAATGCATCAATCTTCTGGCAACATGGTCAAACATACCCCAGATTTTCACTTCCTTTCC
TCAGTATAGCATCAGCTTATTACATGTTCTATGATGGCTACG---ACGGTGACCAG----
-----ACCTCATCGCGGTATGGCACAGTTGCAACAAATGACATGGGTACCTTGTGCTCTA
GAATAGTCACAGATAA-ACATAAGAATGAGGTGGAAATAACAACCAGAATATACCACAAG
GCAAAACATGTTAAAGCATGGTGCCCAAGGCCACCGAGAGCTGTGGAGTACACACATACA
CATGTAACTAACTAC---------AAGCCTAAGGAAG---------------------GA
AGAGAGAAAACTGCCATAGTACCCAGA------GCA---AGGATTA--------------
-CA-----------------AT----GGCTGGGCCTAGTGACATGTATGTACATGTAGGT
AACCTCATATATAGAAATTTACATTTGTTTAACTCAGAAA---TGCATGACTCAATTCTA
ATCTCATACTCATC------AGATTTAGTCATATACCGAACAAACACAACAGGTGATGAC
TACATTCCAACATGTGATTGCACAGATGCTACTTATTACTGCAAGCACAAGAATAGATAC
TATCCAATTA-AAGTTACTAGTCATGATTGGTATGAAATACAAGAGAGTGAGTACTACCC
AAAACATATCCAATACAATTTACTGATTGGAGAGGGCCCATGTGAACCAGGTGATTGTGG
GGGTAAACTATTATGCAAACATGGTGTAATTGGAATAATCACTGCTGGTGGAGAGGGGCA
TGTGGCATTTATAGATCTTAGGCATT------TTCAATGTG-CTGAAGAG-----CAAGG
---CATAACAGATTACATCCATATGCTTGGTGAAGCGTTTGGCACAGGTTTTGTTGACAG
TGTCAAAGA---TCAAATAAATGCTATTAA------CCCCATTAACAACATTAGTAAAAA
GATAATTAAATGGTTACTTAGAATAATATCAGCAATGGTCATAATAATTAGAAATTCATC
AGATCCACAGACTATAATAGCTACTTTAACATTGATTGGCTGCTCAGGTTCCCCTTGGAG
ATTTCTTAAAGAGAAATTTTGTAAATGGACACA-GTTAAATTACATACA----------C
AAGGAATCA---GATTCATGGCTTAAAAAATTTACTGAGATGTGTAATGCAGCTAGAGGC
CTGGAGTGGATTGGCAACAAGATATCAAAATTTATTGAATGGATGAAATCTA---TGTTA
CCCCAAGCCCAATTGAAAGTTAAATACTTGAGTGAATTAAAGAAATTAAGTTTCTTGGAG
AAGCAAATGGAACACCTGCGGGTGGCTGATTCTAAAACCCAGGAGA---AAATTAAACAC
GAGATTGACACAT----------TGCATGATTTATCTTGTAAATTTCTACCCCTCTATGC
TAGTGAGGCAAAAAGAATTAAGATCCTACACAATAAGTGTAACACAATTAT------TAA
ACAAAAGAAAAGATGTGAACCAGTGGCTGTTGTCATACATGGTGAACCTGGCACTGGAAA
ATCAATGACTACAAACTTCTTAGCTAGAATGATAACAAGTGATAGTGAT------ATCTA
TTCCTTACCACCTGATCCCAAGTATTTTGATGGTTATGATCAACAAAGTGTAGTCATAAT
GGATGATATAATGCAGAATCCAAGTGGTGATGACATGACTCTATTTTGTCAGATGGTCTC
GAGTGTTACTTTTATACCACCAATGGCAGATTTGCCAGATAAGGGAAAACCATTTGACTC
TAGATTTGTATTATGTAGCACCAATCATAACTTATTAGCACCACCTACTATAACCTCCTT
ACCAGCTATGAATAGGAGATTCTTTCTTGATTTAGATATTATAGTATGTGACAAATATAA
AGACTCACAAGGGAAACTAAATGTGTCTGCAGCTTTCCAACTATGTGATGTGAATACTAA
AGTAGGAAAT---GCCCGCTGTTGTCCTTTTATTTGTGGAAAGGCTGTAATTTTTAGGGA
CAGGAATACATGCCAAACTTACACCTTATCACAAGTGTATAACCTAATATTGGAGGAAGA
CAGAAAGCGGACGCGGGTTGTTGATGTCATGGCAGCAATATTTCAAGGTCCAA-------
-----------TAACAC---TTGAGGGTCCCCCACCAGCAGCTATTAGTGATTTATTACA
ATCAGTTAGAACCCCTGAAGTAATTAAATATTGTGAAGAAAACAAATGGATAATACCTGC
TGAATGTAAGG---TAGAAAGAGATTTGAATATAGCTAACACTATAATAACAATCATTGC
TAACATTGTTAGTATATCTGGTATTATTTATGTCATTTACAAACTCTTCTGTACACTGCA
AGGACCCTATTCT-GGTGAACCCA---AACCAAAGACAAAAATTCCAGAG---AGAAGAG
TAGTGGCACAAGGGCCAGAAGAGGAATTTGGAAGATCTTTAATTAAGCACAACTCATGCA
TTGTCACTACACAAA---ATGGAAAATTTACAGGCCTAGGCATATATGACAGAACACTTA
TAATACCAACACATGCTGATCCAGGTAAAGAGGTGCAAATAGATGGTATCACAACTGAAG
TACAAGATTCTTATGATTTATACAACAAAGATGGAGTGAAGCTAGAAATTACAGTTCTTA
AATTAAAAAGAAATGAGAAATTTAAAGACATCAGGAAATACATTCCAGAAGATGAGGATG
ATTATCCAGATTGTAAT---------TTGGCTTTGTCAGCAAACCAGCCAGAAACCACCA
TT------ATCAACGTGGGGGATGTGGTATCATATGGTAACATTTTACTTAGTGGTAACC
AAACAGCAAGGATGCTCAAATACAATTACCCAACAAAATCAGGGTATTGTGGAGGAATTC
TATACAAAATTGGCCAAGTTCTGGGCATTCATGTTGGTGGTAATGGGAGAGATGGGTTTG
CAGCTATGTTACTTAGATCATA--TTTCTCAGAAACTCAAGGCCAGATAGTTTCTTCCAA
ATCCACTGCTGAATGCAATTATCCTAGCATACACACACCAAGCAAGACTAAATTACAACC
CAGTGTTTTTTATGACATCTTCCCTGGCAATAAAGAACCTGCTGTACTCTCAGAACAAGA
TCCTAGATTGAAAGTTGATTTTAAAGAGGCTTTATTCTCTAAATACAAAGGAAATAATCC
ATGTGAGATAAATGAACATATTAAGGTAGCAGTCTCTCATTATTCAGCACAATTAATGAC
ATTAGATAT---TGATCCAAGTCCCATTTCCTTAGAAGATGGTGTTTTCGGTATGGAGGG
TTTAGAAGCACTAGACCTTAATACCAGTGCAGGATTTCCCTATGTTTCCATGGGCATTAG
AAAAAGAGATCTAATCAACAAGCAAACCAAAGATATTACAAAATTAAAGTTAGCACTAGA
CAAGTATGGTGTCGACCTTCCCATGGTCACATTCCTTAAGGATGAGCTTAGGAAGAAAGA
AAAAATCTCTGCTGGGAAGACTCGAGTCATAGAAGCCAGTAGTGTGAATGACACTGTATT
ATTTAGGACAACTTTTGGGAATCTTTTCTCAAAATTTCATTTGAATCCTGGGATTGTAAC
CGGCTCAGCTGTGGGATGTGATCCAGAGACATTTTGGTCTAAGATACCAGTGATGTTGGA
TGGTGAGTGTATAATGGCTTTTGATTACACAAATTATGATGGGAGCATACATCCAATATG
GTTTCAAGCACTCAAAGAAGTACTGTCTAATCTGGGGTTCAAT---CCTAATTTAATTGA
CAGATTATGCAAGTCAAAACACATTTTTAAAAATATCTATTATGAGGTTGAAGGAGGAGT
GCCATCTGGATGTTCTGGAACAAGCATATTCAACACAATGATTAACAACATTATCATTAG
AACACTAGTTTTGGATGCATACAAAAACATTGATTTGGATAAATTAAAAATAATAGCATA
TGGGGATGATGTCATATTCTCATATAAGTACCAATTGGACATGGAAGCAATTGCTAAGGA
AGGTACCAAGTATGGTCTTACCATAACCCCAGCTGACAAATCAAGTGAATTTAAGCAATT
AGATTATAGCAATGTGACCTTTTTGAAGAGAGGATTTAGACAAGATGACAAATACCAATT
CTTAATACACCCAACTTTTCCAATTGAAGAAATACATGAGTCCATACGATGGACCAAGAA
ACCATCTCAAATGCAGGAACATGTGTTGTCGTTGTGTCATTTAATGTGGCATAATGGCAA
AAACGTGTAC-AAGCAGTTTGAACAAAGGATACGCAGTGTCAGCGCTGGACGTGCACTGT
ATATCCCT-CCCTACGAACTGCTTCTGCATGAATGGTACGAAAAATTT----TG------
-AATTG-----------TTTAGATATAGA-AGTAA---TAA--ACAATT--AG--TTTTT
TA----------------GTTTTAT-----------------------------------
----------------------------

#HRV-A19|FJ445119
--------------------TTAAAACTGGATCTGGGTTGTTCCCACCCAGATCATCCAC
GTGATGTTGTGCTCTATTATTCCGGTAATTTTGCACGCCAGTTTTT--------------
--CATCCCTTCCCCCTTT------------------------------GTAAC----TTA
GAAG----ACTTAAACAAAT----GACCAATAGG-AAGCAACAAA-CCAGTTGCG--ATA
GGTCAAGCACTTCT-GTTT-CCCC-GGT-CAATGT-TGATATGCT--CCAACGGGGCAAA
AACAGCAGCGATCGTTATCCGCAAGGTGCCTACGCAAAGCCTAGTAGCGCTCTTG--AAA
TTGTTTGG--TTGG----TCGCTCAAGTA------CAAACCC--AGTACTAGACCTGGCA
GATGAGGCTAGAAAACCCCCACTGGCGACAGTGTTCTAGCCTGCGTGGCTGCCTGCACAC
CCATTTG----GGT--------GTGAAGCCAAA-CAACGGACAGGGTGTGAAGAGCCACG
TGTGCT-CATCTTGATTCC-TCCGGCCCCTGAATGCGGCTAACCTTAAACCTGCAGCCAT
TGCTCACAATCCAGTGAGTTGGTGGTCGTAATGAGCAATTGCGGGATGGGACCGACTACT
TTGG------GTGTCCGTGTTTC--AC--TTTTTACCTTGTT---------TTATGCT-T
ATGGTGACAA-TATATA----GTAGTATATA------TTG-ACACCATGGGCGCTCAGGT
ATCTAGACAGAATGTTGGTACACACTCCACACAAAACTCAGTTTCTAATGGATCTAGCTT
GAATTATTTTAACATTAATTATTTCAAAGATGCCGCTTCTAGTGGTGCTTCAAAATTAGA
ATTTTCTCAAGATCCCAGTAAATTTACAGACCCAGTGAAAGATGTTTTGGAAAAAGGAAT
ACCCACACTACAATCACCAACTGTTGAAGCCTGTGGATACTCAGATAGGATTATACAAAT
CACCAGAGGCGATTCCACAATAACCTCACAAGAKGTTGCCAATGCTGTTGTTGGGTATGG
GGTTTGGCCTCATTATTTAACACCTGAAGATGCGACAGCCATTGATAAGCCTTCACAACC
AGACACCTCTACAAACAGATTCTATACTCTAGAGAGTAAAGTTTGGGATTCTGAATCAAA
AGGATGGTGGTGGAAACTACCTGATGCTCTTAAAGACATGGGTGTTTTTGGGCAGAACAT
GTACTACCACTTCCTTGGAAGGAGTGGGTATACAATACATGTTCAATGCAATGCCAGCAA
ATTTCATCAAGGAACACTCATAGTAGCTGCCATACCAGAACACCAATTGGCTAGTGCCAC
AAAAGGAAATGTTACTGCTGGGTACAATTACACACATCCTGGTGAAATGGGCAGAGA---
--------------TGTAGGTAAGATTGGTAGAGAAAACAATGGAAAACAACCTAGTGA-
------------TGATAATTGGCTTAACTTTGATGGAACCTTATTGGGAAATATAACAAT
CTTTCCCCATCAATTTATAAATATAAGAAGCAATAACTCAGCTACTTTAATTCTCCCATA
TGTCAATGCAGTCCCTATGGATTCTATGCTTAGACACAACAACTGGAGTTTAGTTATAAT
TCCTATCTGCCCACTTGAATCACAGGGTACGGAAGGTGTG------GTTCCTATAACTGT
ATCCATAAGTCCAATGTTTGCTGAATTTTCTGGAGCTC-GTGCAAGAAGT----------
-----------CAAGGTTTACCAGTCATGATCACGCCAGGCTCTGGTCAATTTATGACCA
CAGATGACTATCAATCACCTAGTGCCCTACCATGGTTCCATTCTACTAAAGAAATATCAA
TACCTGGCCAGGTAAGAAATTTAGCAGAATTGTGCCAAGTTGACACAATCATCCCAATCA
ATCACACT---ACAGCAACA---ACGTCTAGTGTCAACATGTATACTGTAGTGTT-----
----GGACAAGAAA---ACAAGC---TTGGCAGAAGAAGTATTTGCTATCAAAGTTGACA
TTGCTTCACAGCCCTTAGCAACAACTCTTATAGGTGAGATGTCTAGCTACTATACACACT
GGACTGGTAGTCTTCGCTTTAGTTTTATGT---TTTGTGGAACAGCTGGTACTACTCTTA
AATTATTACTTGCTTACACCCCTCCAGGTATTGCAAAACCACAGAAGAGAAAAGATGCCA
TGTTGGGCACGCATGTTGTTTGGGATGTTGGTTTACAATCAACTATCTCAATGATTGTAC
CATGGGTTAGTGCAAGCCATTATCGAAATACAACTCCAGACACTTTCTCACTGGCAGGTT
ATATAACATGTTGGTATCAGACTAATCTTGTTACTCCACCCAACACACCTTCCACAGCTA
---GAATGTTGTGCTTCGTTTCAGGATGCAAAGATTTTTGCTTACGCATGGCCAGAGACA
CGAACTTACATAAGCAAACAGGTACCATT--ACACAA----AATCCTGTAGAGAAATATG
TGGACACCATTCTGAATGAGGTGCTAGTTGTCCCAAATATCAATGAAAGTCATCCAAGTA
CATCAAATGCTGCTCCTGCCTTAGATGCAGCCGAGACAGGACATACTAGCAATGTACAGC
CTGAGGACATGATCGAAACACGCTATGTTCAAACGTCCCAGACTAGGGATGAAATGAGCA
TAGAAAGTTTTCTTGGCAGATCCGGT---TGTG------TACATGTTTCAGAG------C
TCCAATTAGATTATAC---------------------------------CAATTACAATC
AAGAAAATAATAATTTCAAAACTTGGCAAATAAACTTGAAAGAAATGGCACAGATTAGAA
GAAAATTTGAACTTTTCACTTACCTCAGATTTGATTCAGAGGTAACATTAGTCCCTTGCA
TAGCTGCTAAAAGTAAAA------ACATTGGACATGTTGTTATGCAATACATGTATGTGC
CTCCTGGTGCTCCTATCCCAAAAACTAG---AAATGATTACAC---ATGGCAATCAGGTA
CTAATGCATCTATATTTTGGCAACATGGTCAACCATACCCAAGATTTTCATTACCTTTTC
TAAGTATAGCTTCTGCATATTACATGTTTTATGATGGGTATG---ATGGAGATTCACCA-
-----GGATC---CCGCTATGGAACAATAGTAACTAATGATATGGGAACCTTATGCTCCA
GAATAGTAACTGATGA-ACACCAAACACAGGTTGCAATCACAACTAGAGTATATCATAAA
GCTAAACATATAAAAGCTTGGTGCCCACGACCACCCAGAGCCGTGGAATATACCCACACT
CATGTGACTAATTAT---------AAACCCCAGACAG---------------------GT
GAAGTCACTCTTCCAATTGAAATAAGA------GAT---AACCCTA--------------
-GACATATAAAG--------AA----TGTAGGACCTAGTGATATGTATGTTCATGTGGGA
AATTTGATTTACAGAAATTTACATTTATTTAATTCAGATA---TGCATGATTCTATATTA
GTCTCTTACTCATC------GGATTTAGTTATTTACCGAACAAACACTGTAGGTGATGAC
TATATCCCAACTTGTGATTGCACAGATGCAACATATTACTGTAAACATAAAAACAGATAC
TTCCCAATTA-AAGTTACCAGTCATGATTGGTATGAGATTCAAGAGAGTGAATATTACCC
TAAACACATCCAATACAATCTTTTAATTGGTGAGGGTCCATGTGAACCTGGTGATTGTGG
GGGAAAATTACTATGCAAACATGGAGTGATTGGTATTATCACAGCTGGTGGTGAGGGTCA
TGTTGCATTTATAGATTTAAGGCATT------TCCACTGTG-CAGAAGAG-----CAAGG
---AATCACTGATTACATACATATGCTGGGGGAGGCTTTTGGTAATGGTTTTGTGGATAG
TGTGAGAGA---TCAAGTGAATGCTATAAA------TCCAATTAATAATATTAGCAAGAA
ACTTATCAAATGGATGCTTAGAATTATATCTGCAATGGTGATCATTATCAGAAATTCTTC
AGATCCTCAAACAATAGTTGCTACATTGACATTGGTAGGTTGCTCAGGTTCACCATGGCG
CTTTCTCAAGGAAAAATTTTGTAAATGGACTCA-ACTAAATTACATCCA----------T
AAAGAATCA---GATTCATGGCTCAAGAAATTTACAGAAATGTGTAATGCTGCTAGAGGA
CTTGAGTGGATTGGAAATAAAATCTCTAAATTCATTGATTGGATGAAATCTA---TGTTG
CCACAAGCACAGCTCAAGGTAAAATATCTTAGTGAGCTTAAAAAATTAGGATTTCTTGAA
AAACAAATAGAAAATCTGCGTTGTGCTGACACAAAAACTCAGGAGA---AAATAAAATTG
GAGATAGATACAC----------TACATGATCTTTCCTGTAAATTTCTTCCCTTGTATGC
AAGTGAAGCTAAGAGAATAAAGGTGTTATACAATAAGTGTAACAACATAAT------CAA
GCAGAAAAGAAGGAGTGAGCCAGTTGCCATCATGATACATGGGCCTCCAGGTACCGGAAA
ATCCATAACAACTAGTTTCTTGGCTAGAATGATTACAAATGAAAGTGAT------GTTTA
TTCATTGCCTCCAGATCCTAAATATTTTGATGGTTATGATCAGCAAAGTGTTGTAATAAT
GGATGATATCATGCAAAATCCAGATGGAGAAGACATGTCATTGTTTTGTCAAATGGTTTC
AAGTGTCACATTTATACCACCAATGGCTGATCTCCCAGATAAAGGCAAGCCCTTTGATTC
AAGATTTGTTTTCTGTAGTACGAACCATTCTTTACTAGCTCCACCAACAATTACCTCACT
ATCAGCCATGAATAGAAGGTTTTATTTAGATCTAGACATTATAGTTCATGACAATTACAA
GGATGGTCAGGGAAAATTGGATGTTCCAAAGTCATTTAAACCTTGTGATGTGGATAGCAA
AATAGGTAAT---GCCAAGTGTTGCCCTTTCATTTGTGGGAGAGCTGTGTCTTTTAAGGA
TCGAAACACATGCCGAGAATATTCCCTTAGCCAAATTTACAATGTGATAATGGAAGAAGA
CAAACGCCGCAGAAATGTGGTAGATGTGATGTCAGCAATATTTCAGGGCCCAA-------
-----------TCTCAA---TGAACGCACCTCCCCCACCAGCAATAACCGACTTATTGCA
GTCGGTCAGAACCCCAGAGGTTATCAAATATTGTGAAGACAACAAATGGRTAATCCCAGC
AGATTGCAAGA---TTGAGAGAGACCTAAATATTGCAAATAACATCATAACCATTATAGC
AAATATCATAAGTATAGCAGGAATCATATTTGTAATTTATAAATTATTTTGCTCACTACA
AGGTCCTTATTCT-GGTGAACCTA---AACCAAAAACAAAAGTGCCAGAA---AGGAGGG
TTGTTGCTCAGGGACCAGAGGAGGAGTTTGGGCGTTCCCTCATTAAGCATAATACATGTG
TGGTTACTACTGATA---ATGGAAAATTTACTGGTTTGGGCATATATGACAGAGTTATGA
TTCTTCCAACCCATGCAGACCCGGGAAAAACTCTTCAAATTAATGGTATCAACACAAGTG
TCACTGACTCATATGATTTGTATAATAAAGATGGAATCAAACTTGAGATCACTGTTGTTA
AATTGGACAGAAACGAAAAATTTAGAGATATTAGGAAATACATACCAGAAAAAGAGGATG
ATTATCCAGATTGCAAC---------TTAGCTCTTGTAGCGAATCAGCCTGAACCTACTA
TA------CTAAGTGTTGGTGATGTTGTATCATATGGTAACATACTACTTAGTGGAAATC
AAACTGCAAGGATGCTTAAATATAATTATCCAACTAAATCAGGTTACTGTGGTGGTGTTC
TATATAAAATAGGTGTTGTGTTAGGTATACATGTAGGGGGAAATGGTAGGGATGGCTTTT
CTTCTATGTTGCTTAGATCATA--CTTCAGTGAAACTCAGGGAGAAATAACAAAGACAGA
GAATGTTAGAGAAAGGGATCTCCCAACCATACACACTCCAAGCAAAACAAAATTGCAACC
TAGTGCTTTCTTTGATGTGTTTGAGGGTACCAAGGAACCAGCTGTACTATCAGACAGAGA
TCCACGCCTACAAACTGATTTTAAAACTGCCTTGTTTTCTAAATATAAAGGCAATAAAAA
ATTTGAAATGAACGATCATATAAGAGTAGCAGTTTCACACTACTCAGCTCAGTTAATGAC
CTTAGATAT---TGACCACAGTAACATGTCCTTAGAAGATAGTGTTTTTGGTATAGAGGG
TCTTGAGGCATTGGATTTAAACACTAGTGCAGGCTTTCCATATATAAGCATGGGTATTAA
AAAGAGAGATTTGATAAATAACAGTACTAAAGATATATCAAAACTCAAAATGGCATTAGA
TAAATATGGTGTGGATCTGCCCATGGTTACTTTCCTAAAAGATGAACTTAGAAAGAAAGA
AAAAATTTCAGCTGGAAAAACCCGTGTCATCGAGGCTAGTAGCATTAATGACACAGTGGC
TTTTAGAATAGTTTATGGCAAGTTGTTTGCTGCTTTTCACAAAAATCCAGGAGTAGTGAC
AGGTTCTGCAGTCGGGTGTGATCCAGAAGTCTTTTGGTCAAAAATCCCTGTTATGCTGGA
TGGTGACTGTATTATGGCCTTTGATTATACAAATTATGATGGAAGCATACATCCAGTTTG
GTTTGAAGCTCTAAAGATGATTTTAGAAAATTTGCAATTTGAG---CCCAAATTAATTGA
CAGATTGTGTAATTCTAAGCACATATACAGAGATTCTTACTATGAAGTAGAAGGAGGAGT
TCCATCTGGATGCTCTGGAACCAGCATATTTAATACAATGATAAACAATGTAATAATAAG
GACCTTAGTGCTAGATGCTTATAAGCATATAGATTTGGACAAACTCAAAATAATAGCTTA
TGGGGATGATGTGATTTTTTCTTACAAGTATGTTTTGGACATGGAAGCAATTGCGCAAGA
GGGTACTAAATATGGCTTGACAATTACACCTGCAGATAAATCTGAGACTTTTACCAAGCT
TGATTATAGTAATGTCACCTTTTTAAAAAGAGGCTTTAAACAGGATATAAAATACCCTTT
CTTGATACACCCAACTTTTCCAATTAATGAGATTCATGAATCGATTAGATGGACTAAGAA
ACCTTCTCAAATGCAGGAGCATGTACTCTCGTTGTGTCACTTAATGTGGCATAATGGAAG
GGATGAATAC-AAAGAATTTGAACGGAGGATTCGCAGTGTTAGCGCTGGACGTGCGCTGT
ACATTCCT-CCATACGAAATGCTCTTGCATGAGTGGTATGAAAAATTT----TA------
----------------GATAATATATAGA-AATAA---CAAATATATGT--AG--TTTGT
TA----------------GTTTTAT-----------------------------------
----------------------------

#HRV-A20|FJ445120
--------------------TTAAAACTGGATCCAGGTTGCTCCCACCTGGATCTCCTAC
ATGGAGTTGTACTCTATTATTCCGGTAATTTTGTACGCCAGTTTTATC------------
--TCCCCCTACCCCCTTAC-----------------------------GTAAC----TTA
GAAG----TTTTACACACACC---GACCAATAGG-TGGTATTTAC-CCAAAATACC-AAA
GGTCAAGCACTTCT-GTTA-CCCC-GGT-CAAAAT-TGATATGCT--CCACCAGGGCAAA
AACAATTGCGATCGTTATCCGCAAAGCAACTACGCAAAGCCTAGTACCATTTTTG--ATG
ATGTGTGG--TTGG----TCGTTCCACTA------TGAACCC--GATAGTAGACCTGGCA
GATGAGGCTAGAAATTCCCCACTGGCAACAGTGTTCTAGCCTGCGTGGCTGCCTGCGTAC
CCCCTGTG---GGT--------ACGAAGCCATA-CATTTGACAAGGTGTGAAGAGCCCCG
TGTGCT-TGCTTTGAGTCC-TCCGGCCCCTGAATGTGGCTAACCTTAACCCTGCAGCTAG
TGTGTACAATCCAGTACATAGCTAGTCGTAATGAGCAATTGCGGGATGGGACCAACTACT
TTGG------GTGTCCGTGTTTC--TT--GTTTTTCTTTCAT---------ATTTGCT-T
ATGGTGACAA-TATATA---TAACACATATA------TTG-GCACCATGGGCGCTCAGGT
ATCTAGACAGAATGTTGGAACACACTCCACTCAAAATGCTGTTTCAAATGGTTCAAGCCT
GAATTATTTTAACATCAATTATTTTAAGGATGCTGCTTCTAGCGGTGCTTCTAGATTGGA
TTTTTCACAAGACCCTAGTAAATTTACAGATCCAGTTAAAGATGTATTATTGAAGGATAT
ACCAACATTACAGTCACCCTCTGTTGAAGCTTGTGGATATTCTGACAGAATTATCCAGAT
CACCCGTGGAAATTCAACTATCACCTCACAGGATATAGCCAACGCTGTGGTTGCATATGG
CGTGTGGCCACAGTATTTGACCCCTGATCATGCTAGTGCAATTGACAAGCCAACACACCC
AGATATATCCTCAAACAGGTTTTATACACTGGAAAGCAAAGAATGGACCAGAGATTCCAA
GGGATGGTGGTGGAAATTACCTGATGCATTAAAGAACATGGGGATTTTTGGTGAGAATTT
GTTCTACCATTTCTTAGGTAGGGCAGGATATACGGTACATGTGCAATGTAATGCTAGTAA
ATTCCACCAAGGTACTCTGATAGTAGCAGCCATACCTGAACACCAACTAGCTTATATAGA
TAAAGGGAGTGTTACAGTTGGATACAATCACACTCATCCAGGAGAGACAGGCAGAGT---
-----------------GATTGGTGGTTTCACTAATAACAATAGTAGACAACCCAGTGA-
------------TGAGAATTGGCTGAATTGTGATGGAACCTTACTTGGTAACATAACAAT
ATATCCACACCAATACATTAATCTACGTAGTAATAATTCTGCCACTCTAATACTACCATA
CGTAAATGCAGTACCTATGGATTCTATGGTTAGACATAATAACTGGAGCATAGTGATCAT
ACCCATATCAAAAATACAGTTTGAAAATGGAGCCACCCCATAT---GTCCCAATCACACT
ATCCATAAGCCCAATGTGTTCAGAGTTTTCCGGTGCTA-GAAACAACACAAC--------
----------ACAAGGATTACCTGTAATGTTAACTCCAGGCTCAGCACAATTCTTAACTA
CAGATGATGCTCAATCACCATCAGCTTTACCCTACTTCCATCCTACAAAGGAAATATTTA
TACCAGGTAAAGTTAACAATCTATCAGAAATATGTCAGGTAGATTCTATGATACCAATTA
ACAACACA---ATAGCTGTT---AAGAATTCAGCTGGTATGTATACTGTTCAAGT-----
-------TAGTCAACAAACTCAA---CCAGCTCAAGAGATCTTCTCCATCTTGGTGGATG
TGGCTTCGCAACCAATAGCAACAACACTAATAGGTGAGATAGCTAGCTATTATACACACT
GGACAGGGAGTCTTAGATTTAGTTTCATGT---TCTGTGGGACAGCTAATACCAGTCTCA
AGCTACTGATTGCATACACACCACCTGGAGTGCCAAAACCTGAAACCAGACAAAAGGCAA
TGCTTTCAACTCATGTGGTTTGGGATGTGGGTCTTCAATCCACTGTCTCCATGGTAGTCC
CGTGGGTATCAGCAAGTCATTATAGATACACAACACCAGACACCTATTCACAGGCAGGAT
ATATCACCTGTTGGTATCAGACAAATTTCATAGTTCCACCCAACACACCACGAGAAGCAG
---ACATCATATGTTTTGTTTCAGGTTGTAAGGACTTCTGTCTAAGGATGGCTAGAGATA
CCAACCTGCACACACAGGTAGGTGTTATG--GAACAA----AACCCAGTGGAAAGGTACA
CAGAAGCTATTTTAAATGAAGTTCTTGTAGTTCCAAATATCACATCTAGTAACTCCCAAA
CATCAAATGCAGCACCAGCACTAGATGCTGCTGAGACAGGACACACAAACCAGGTCCAGC
CAGAAGATATGGTCGAGACACGGTATGTAATTACTGATCAGACCCGTGATGAAATGAGTG
TGGAAAGTTTTCTTGGTAGATCTGGT---TGCA------TTGCTATCATACAT------A
CTGACTTAGATCATGAAGCACA---------------------------ACAATATAATG
CACCCGGAAAAAATTTCTCTCAGTGGAAGATCACAATCAAGGAAATGGCTCAAATCAGAA
GAAAATGTGAGCTCTTTACATACCTCAGATTTGATTCTGAGATTACAATAGTAGCAACAG
TAGCTGCACTAGGTCGGG------ATAATGGGCATGTTGTTTTACAGTATATGTATGTAC
CACCAGGGGCACCAATACCAAAGACTAG---AGATGACTACAC---ATGGCAATCAGGGA
CAAATGCATCAGTATTTTGGCAGCAGGGCCAACCTTACCCCAGATTTACCATTCCATTTA
TGAGTATAGCTTCAGCATATTATATGTTTTATGATGGTTATG---AAGATGATAAG----
-----GGAAG---TGTGTATGGGTCTGTTGTCACAAACGATATGGGCACATTGTGTGTTC
GTATTGTGACTGAGCA-GCAGACACATAAGGTTAAGATAACCAGTAGGATATTCCACAAG
GCAAAGCATATTAGTGCATGGTGTCCAAGGGCCCCAAGAGCAGTGCCTTATCAACACACT
AAGAGCACAAACTTA---------GTGCCAAGGACAG---------------------GT
GAAATTACAACTCATATCAGATTCAGA------AAC---ACTGTCA--------AAGATC
TAACATACCCCACAGAAATGAC-GAATGTTGGACCATCTGATCTTTATGTACACGCTGGA
AATCTTATATACAGAAATTTACACTTGTGTGAACCAGAGAATTTAAATGATTCAACACTG
ATACGCTATTCCAG------TGATCTTGTCATTTACCGAACAAATACAACAGGTGATGAC
ATGATTCCTACATGTGATTGCACACAAGCAACTTATTACTGCAAACATAAAGACAGATAT
TATCCAATAA-ATGTCAGAAAACACCAGTGGTATGAGATCCAAGAATCAGAATACTATCC
AAAACACATTCAATACAACATCCTAATAGGTGAGGGACCTTGTGAACCAGGTGACTGTGG
TGGAAAACTCTTGTGTAAGCATGGGGTTATAGGAATAGTAACAGCAGGAGGTGATAACCA
TGTTGCTTTTATAGATTTGAGGGACT------TCCAAGTTG-CTGAAGAA-----CAAGG
---AATATCAGATTATGTACACACCCTTGGTGAAGCTTTTGGAGCTGGTTTTGTAGATAA
CATTAAAGA---ACAGATTCAGGCAATTAA------TCCAATCAATAAGATCACAAGCAA
AATAATCAAATGGACAATAAGAATAGTTTCAGCTATTACTATTATAATTAGAAACAATGC
TGATCCACATACTATTATAGCTACTCTAGCTTTATTAGGTTGCTCAGGCTCACCATGGAG
GTTTATTAAGGAGAAGGTGTGTAATTGGTTACA-ACTGGTGTATGTACA----------C
AAAGAATCA---GATGGCTGGATTAAGAAATTTACAGAGATGTGTAATGCAGCAAGGGGT
CTTGAATGGTTAGGCAATAAAATATCAAAGTTTATTGATTGGCTTAAATCAA---TGTTA
CCTCAGGCAAAGTTAAAAGTAGAATTCATTAAAAACTTAAAACAGTTACCACTCCTGGAA
AAGCAGGTTGATGGATTAAGACTTGC---------CACACAAAAAC---AACAACAGGAT
TATATAGATACCC-TGACATTAATGCTAGATTCATCTAACAAATTTTTACCTTTGTATGC
TGTTGAAAACAAACGCATCAAAGAGTTGCTCAAACGGAGTCAAATGATTCT------TCG
TACATCAAAAAGAACAGAACCAGTTGGGGTAATATTTCATGGAGAACCTGGCACTGGGAA
ATCCATAACCACCTCAATTCTTGCCCGCATGCTTACAACTGAATCAGAT------ATATA
CTCTCTCCCTCCTTCACCTAAATACTTTGATGGATATGATCAGCAAAGTGTAGTTATTAT
GGATGACATAATGCAGAATCCCAGTGGTGAAGACATGTCACTATTCTGTCAAATGGTATC
GTCAGTACCATTCATACCACCTATGGCAGATTTACCAGATAAAGGAAAACCATTTTCCTC
AGATTATGTGTTAGCAAGCACAAATCATACTCTACTTCACCCACCAACCATATCATGTAC
AACAGCCATGAACAGAAGATTCTTCTTGGATCTGGATATCATTGTCAAAGATGATTACAA
GCTTGGTCATGGAAAGCTCAACTTACAATGTGCTCTTAAACCCTGCAATGTAGG---GAA
AATTGGGAAT---GCTAAATGCTGTCCTCTAATTTGTGGAAAAGCCCTACAATTCAGAGA
CAGAAATACTGGTGAACACTTGTCCCTGGCCACTGTGTACAATAGAATTACTCAGGAAAG
TAAGAACAGGAAAGAATTAACAAACTCTCTACAGGCAATTTTCCAAGGACCCA-------
-----------TAGATATAGTGAACAAACCACCACCACCAGCTATAATAGACCTACTTGA
ATCAGTTAGAAGCCCAGATGTTATTAAATATTGTGAGGAAAACAAATGGATAATACCCTC
AGATTGCAAAC---TTGAACGTGATCTAAATTATGCAAATCTAATAATATCCATGTTAGC
AAATGTTATTAGTATAATGGGTGTAATATACATAATATATAAATTATTTTGCTCATTACA
GGGTCCGTACTCA-GGGGAACCCA---AGCCAACTACAAGAAAACCAGAG---AGAAGAG
TGGTCACTCAAGGGCCACAAGAAGAATTTGGACGTAGTTTAATCAAACATAACACTTGTG
TTGTAACAACAGACA---ATGGTAAGTTCACTGGATTAGGGATCTATGACAATATAATGA
TTATACCAACACATGCTGATGCTGGGAAAGAAGTAGAAATAGATGGGATCAAAACTCAGG
TTGATGATGCTTATGATTTACATAATTCCCAGGGAATCAAATTGGAAATTACAGTCCTTA
AATTGCATAGAAATGAAAAGTTTAGAGACATTAGAAAATACATACCAGAGACTGAAGATG
ATTATCCAGAATGCCAT---------TTAGCACTGGTTGCTAATCAACAGGAGCCTACTA
TA------CTAGAAGTTGGCGACTGCTGCTCATATGGAAACATATTATTAAGTGGCAACC
AGACAGCTAGAATGATTAAATACAACTACCCAACAAAATCAGGATTCTGTGGAGGGGTCT
TGTATAAAATAGGATTAGTGCTAGGTATACATGTTGGGGGAAATGGTAGGGATGGTTTTT
CCGCGATGCTACTAAGATCATA--TTTCACTGAACAACAGGGCAAAATTACATCAAAAAC
TAGTGTTAAAGAGTGTAATTTATATAGTATACATACTCCATCAAATACCAAATTGCAACC
TAGTGTTTTCTATGATGTTTTCCCTGGTAGTAAGGAACCTGCTGTCTTATCTGGTAAGGA
TCCCAGGTTAGAAGTTGATCTAGATGAGTCAATTTTTTCAAAATATAAAGGCAATGAACC
AGTTGAAATCACCCAAAACATGTTGACAGCAACTGCTCATTATACAGCCCAATTATCCAC
TCTAGACAT---AAATCCCAAACCATTGAGCCTAGAGGAAAGTGTATATGGTATAGAAGG
TTTAGAGGCATTAGATCTACATACTAGTGCAGGTTACCCATACACAGCATGTGGCATTAA
GAAGAAGGACTTGAT--ACCAAAAGAC-AAGAATTTAACAAAGCTCAAGCATGCTATTGA
AAAATATGGATTAGATTTACCTATGATTACCTTCTTAAAAGATGAGCTCAGAAAGCCAGA
AAAAATTAAAACTGGTAAAACCAGGATAATTGAAGCAAGCAGTCTAAATGATACAGTGCA
ATTTAGAATGGCATTTGGCAATCTGTTTTCAAAATTTCACCAGAATCCGGGAATCATCAC
GGGATCCGCAGTAGGATGTGATCCAGAGGTGTTTTGGTCAAAAATACCAGTTATGTTAGA
TGGTGATTGCCTAATGGCTTTTGATTATACAAATTATGATGGGAGTCTCAACCCGGTTTG
GTTTAAACTACTTAGTATAGTATTAAATGATCTAGGGTTTCCA---GGTGAATTAGTGAA
TAAACTATGCAATTCTAAACACATATACAAAACAACTTATTATGAAGTTGAGGGTGGTAT
GCCATCAGGATGTGCAGGAACAAGTATTTTTAACACTATTATTAACAATATAATAATAAG
AACTCTAGTTTTAGATACTTACAAATTTATAAATTTAGATAAACTTAAAATATTAGCATA
TGGTGATGATGTTATTTTTTCATACCCTTTTGATCTTGACATGAAAGAGCTTGCAAATGA
AGGTACTAAGTATGGTTTGTCCATCACACCAGCTGATAAATCAGACACATTCAGGAAACT
AGATTACAACAATGCTACTTTCCTAAAAAGGGGTTTTAAACAGGATGAAAAGTATGGATT
TCTCATTCATCCCATCTATCCAGAAACAGAGGTTTGGGAATCCATAAGATGGACGAAAAA
CCCCAGAAATATGCAAGAACATGTATTGTCCCTATGTCATCTTATGTGGCACAATGGGAA
AGATAAATAC-AAACACTTTGTGGACAAGATTAGGAGTGTTAGCGCTGGACGTGCACTCT
ATATACCA-CCATATGAAGTCTTGCTCCACGAGTGGTATGAAAAATTT----TA------
-----------------ATCAGATATAGA-AATTA---TAA--ATGATT--AG--TTTAT
AG----------------ATTTTAT-----------------------------------
----------------------------

#HRV-A21|FJ445121
--------------------TTAAAACTGGGTCCAGGTTGTTCCCACCTGGATCTCCTAT
TGGGAGTTGTACTCTATTATTCCGGTAATTTTGTACGCCAGTTTTA--------------
--TCTCCCCTTCCCCAATT-----------------------------GCAAC----TTA
GAAG------TTTATCAATAT---GACCAATAGG-CGGTAGTTAG-CCAAACTACC-AGA
GGTCAAGCACTTCT-GTTT-CCCC-GGT-CAAAGT-TGATATGCT--CCAACAGGGCAAA
AACAACTGAGATCGTTATCCGCAAAGTGCCTACGCAAAGCCTAGTAACACCTTTG--AAG
ATTTATGG--TTGG----TCGTTCCGCTA--------TTTCC--CATAGTAGACCTGGCA
GATGAGGCTAGAAATTCCCCACTGGCGACAGTGTTCTAGCCTGCGTGGCTGCCTGCGCAC
CCCTTG-----GGT--------GCGAAGCCATA-CATTGGACAAGGTGTGAAGAGCCCCG
TGTGCT-CACTTTGAGTCC-TCCGGCCCCTGAATGTGGCTAACCTTAACCCTGCAGCTAG
TGCATGTAATCCAACATGTTGCTAGTCGTAATGAGCAATTGCGGGACGGGACCAACTACT
TTGG------GTGTCCGTGTTTC--AC--TTTTTCCTTTTAA---------TATTGCT-T
ATGGTGACAA-TATATA--TAAACATATATA------TTG-ACACCATGGGCACCCAGGT
ATCTAGACAGAATGTTGGAACTCACTCCACACAAAATTCAGTATCCAATGGTTCAAGTTT
GAACTATTTTAATATAAATTATTTCAAAGATGCCGCCTCCAGTGGTGCATCAAAATTAGA
GTTCTCACAAGACCCTAGTAAATTTACAGACCCAGTTAAAGATGTACTTGAAAAAGGTAT
CCCCACTCTGCAATCTCCAACCGTTGAGGCATGCGGTTATTCGGATAGAATCATACAAAT
TACTAGAGGGGATTCTACTATAACATCACAAGATGTGGCCAATGCTGTTGTTGGTTATGG
AGTTTGGCCACATTACTTAACACCACAAGATGCTACTGCAATTGACAAACCATCTAGACC
AGACACTTCCTCAAATAGGTTTTACACACTAGAGAGTAAGATGTGGACAAGTGATTCAAA
AGGCTGGTGGTGGAAATTACCTGATGCCCTTAAAAATATGGGGATCTTTGGAGAGAATAT
GTTTTACCATTTTTTGGGTAGGAGTGGGTACACAGTGCATGTTCAGTGCAATGCAAGTAA
ATTTCATCAAGGTACTCTGATTGTTGTAATGATTCCAGAACATCAATTGGCATCTGCTTC
AACAGGAAATGTTACAGCTGGCTACAATTTAACTCATCCTGGTGAACAAGGTAGAGA---
--------------TGTAGGTATAACACGAGTGGAGGATTTGTTGAAGCAACCTAGTGA-
------------TGATAGCTGGCTTAACTTTGATGGTACTCTATTGGGGAACATAACCAT
CTTTCCACATCAGTTCATCAACTTAAGAAGTAATAACTCAGCAACAATTATAGTTCCATA
TGTGAATGCAGTTCCAATGGATTCAATGCCCAGACATAATAACTGGAGTTTGGTTATAAT
ACCCATATGCCCCTTAGAATCTGATGGTCAGACTCCA---------GTGCCTATTACTAT
TTCTATCAGCCCTATGTGTGCTGAGTTTTCTGGGGCAC-GTGCAAAGAGC----------
-----------CAAGGACTTCCAGTTATGTTAACTCCAGGTTCAGGTCAATTTATGACTA
CAGATGATTTTCAATCTCCGAGTGCCTTACCGTGGTTTCACCCCACCAAAGAAATCTCAA
TCCCAGGGCAAGTCACAAATTTGATAGAGCTATGTCAGGTTGATACACTAATACCAGTGA
ATAACACA---GAAACTAATGGGGTTACAAATATTAACATGTATACTGTGACAAT-----
----AAATAGAGAAGTAAATATTACCCCAGCCAAAGAAATTTTTGCCATTAAGGTTGATA
TTGCTTCGCAACCTCTTGCAACCACTTTGATTGGTGAAATAGCTAACTATTACACACATT
GGACTGGTAGTATAAGATTTAGCTTTCTTT---TTTGTGGTACAGCAAACACAACACTTA
AGTTACTTGTAGCATACACACCCCCTGGAATTAAAAAACCTGAAAATAGGAAAGATGCAA
TGTTAGGAACCCATGTCGTATGGGATGTTGGATTGCAATCCACAATCTCAATGGTTGTCC
CATGGATTAGTGCTAGTCACTACAGAAATACCACACCAGATAAGTACTCCTCAGCAGGTT
ACATAACATGTTGGTACCAAACAAATTTGGTTGTCCCACCCAACACTCCTACTAGTGCTA
---AGATGTTGTGTTTTGTGTCTGGTTGTAAAGATTTTTGCTTGAGGATGGCACGTGACA
CTAGCTTACACAAGCAAAGTGCACCTATA--ACACAG----AATCCTGTAGAGAATTATA
TAGATGAAGTCCTAAATGAAGTCTTAGTAGTGCCAAATATCAGAGAGAGTCATGGAACAA
CATCAAACTCTGCTCCCGCACTTGATGCTGCAGAAACTGGACACACTAGTAATGTACAGC
CGGAGGATATGGTTGAAACAAGGTATGTTCAGACATCACAAACACGTGATGAAATGAGTA
TTGAAAGTTTTCTGGGCAGATCAGGG---TGCA------TTCACATGTCAAAA------T
TAGTAGTTAACTATGA---------------------------------TAATTACAATA
CTGGAGAAAATAACATTAGTACATGGCAAATAAATATTAAAGAGATGGCACAAATTAGGA
GAAAATTTGAAATGTTCACCTATACTAGATTTGATTCAGAAATAACTTTGGTGCCGTCAA
TTGCAGCTAGAGCGGGTG------ACATAGGACATGTTGTAATGCAATATATGTATGTCC
CACCAGGTGCTCCAATTCCAAAAACTAG---GGAAGATTTTGC---TTGGCAGTCAGGCA
CTAATGCATCCATTTTCTGGCAGCATGGCCAGACTTATCCTAGATTTTCATTACCCTTCC
TTAGTATAGCATCAGCATACTACATGTTTTATGATGGTTATG---ATGGTGACCAGACT-
-----GACTC---ACAATATGGTGCAGTAGTAACTAATGATATGGGATCTCTATGCTACA
GAATAGTAACTGGCCA-GCATAAGCATAAGATAGAAGTGACCACAAGAATATACCATAAG
GCAAAGCATGTTAAAGCTTGGTGCCCCAGACCACCGAGGGCCGTTGAATACACACATACA
CACGTAACCAATTAC---------AAAATTGCAAATC---------------------AT
GAAGTCACTTCTGCAGTTGAGTCCAGA------AGAACAATTGTCA--------------
---------------------C----AGTTGGGCCTAGTGACATGTATGTGCATGTTGGG
AATCTCATATATAGAAATTTGCACCTCTTCAATTCAGAAA---TGCATGACTCTATCCTA
ATATCTTATTCATC------TGACTTAGTCATCTACCGAACAAACACCACAGGTGATGAC
TACATACCAACATGTGACTGCACTGAAGCAACATATTATTGTAAACACAAAAATAGATAT
TTTCCAATTA-AAGTCACCAGTCATGATTGGTACGAGATCCAAGAAAGTGAGTATTACCC
CAAGCATATTCAATACAACTTATTAATAGGTGAAGGGCCATGTGAACCGGGTGACTGTGG
GGGCAAACTTTTGTGCAAACATGGTGTCATCGGAATGATTACAGCAGGAGGAGATGGACA
TGTTGCATTCATCGATCTTAGACACT------TCCACTGTG-CTGAAGAG-----CAAGG
---AATAACTGATTACATTCATATGTTAGGTGAAGCATTTGGAAGTGGCTTTGTTGATAG
TGTCAAGGA---ACAAATAAATGCAATAAA------TCCAATCAATAATATCAGTAAAAA
GATTATAAAATGGCTCCTTAGAATAATTTCAGCAATGGTCATAATCATAAGAAACTCATC
TGATCCCCAAACTATAATAGCAACACTAACTTTAATTGGCTGTTCAGGATCACCATGGAG
GTTTCTAAAAGAAAAATTTTGTAAGTGGACACA-GTTAAACTACATACA----------T
AAAGAATCA---GACTCATGGCTTAAGAAATTTACTGAGATGTGTAATGCAGCTAGGGGG
TTGGAGTGGATAGGAAACAAAATTTCTAAATTCATTGACTGGATGAAATCAA---TGTTA
CCACAAGCACAACTTAAAGTTAAGTATTTGAGTGAACTTAAAAAATTGAATCTCCTAGAA
AAGCAGATAGAACATCTCCGGGCTGCGGATTCCGCTACACAAGAAA---AAATTAAATGT
GAAATAGATACAC----------TACATGACCTCTCTTGTAAATTCTTGCCATTGTATGC
TAGTGAGGCAAAAAGAATCAAAGTCCTTCACAACAAATGTAATGTGGTTAT------TAA
ACAAAAGAAGAGATGTGAACCTGTAGCTGTCGTCATCCATGGTGAACCAGGAACAGGAAA
ATCAATGACAACTAATTTCCTTGCAAGAATGATAACCAATGATAGTGAT------ATTTA
CTCATTACCTCCTGACCCTAAATACTTCGATGGGTATGATCAGCAAAGTGTGGTCATAAT
GGATGATATCATGCAAAATCCCAGTGGAGATGACATGACTTTATTCTGTCAAATGGTTTC
AAGTGTTACTTTCATACCCCCAATGGCTGATTTACCAGATAAAGGAAAACCTTTTGATTC
TAGATTTGTTTTGTGTAGTACTAATCATAGTCTGTTAACACCCCCTACCATCACATCATT
ACCTGCTATGAATAGGAGATTTTTCATGGACTTAGATATTATAGTTTGTGATAAATATAA
GGATGCACAAGGAAAACTCAATGTATCTGCAGCCTTTAAACCCTGTGATGTTGACACAAA
AATTGGTAAT---GCACGCTGTTGTCCATTTATATGTGGCAAAGCAGTAATGTTTAAAGA
CAGAAACACTTGCCGAACATATACCTTGGCACAAATTTACAACCAAATTCTTGAAGAGGA
CAAAAGACGTAGACAGGTGATTGATGTCATGTCTGCAATCTTCCAGGGACCTA-------
-----------TTTCCT---TAGAAGGCCCTCCCCCAGCTGCTATTAGTGATCTCCTTCA
ATCAGTTAGGACTCCTGAAGTTATCAAATATTGTGAGGCCAACAAATGGATAATCCCCGC
TGAGTGTAAAG---TAGAAAGAGATTTGAATATAGCTAACACAATTATAACAATTATAGC
AAACATTATCAGTATATCAGGAATAATCTATGTTATTTACAAACTCTTTTGCACATTACA
AGGACCTTACTCA-GGAGAACCCA---AGCCCAAAACTAAAATGCCAGAA---AGAAGGG
TTGTAGCTCAAGGGCCAGAGGAAGAGTTTGGTAGATCACTTATAAAACACAACTCATGTG
TAGTGACAACACAAA---ATGGCAAATTCACGGGTTTGGGTATCTATGACAGAACATTGA
TTATCCCAACTCATGCTGATCCAGGGAAGGAAGTCCAAATTGATGGTATTGCCACAAAAG
TAGAAGACTCATATGATCTATTTAACAAAGATGGTGTAAAATTAGAAATTACTGTATTGA
AATTAAAGAGAAATGAAAAGTTTAAGGACATTAGGAAATATATACCAGAAAACGAGGATG
ATTACCCAGATTGTAAT---------TTAGCTTTATCTGCAAACCAACCAGAAACTACAA
TA------ATCAATGTAGGGGATGTCATATCATATGGTAATATTTTACTTAGTGGAACTC
AGACAGCTAGAATGCTTAAGTATAACTAYCCAACAAAATCAGGGTATTGTGGTGGAATCT
TATACAAAATTGGGCAAGTTCTAGGGATACATGTGGGTGGTAATGGAAGAGATGGATTTG
CTGCCATGTTGTTAAGATCTTA--CTTCTCTGAGACACAAGGTCAAATAATCAATTCAAA
ACCCACGGATAAATGTGGCTTACCAAGTATCCATACACCAAGTAAAACCAAGCTACAACC
TAGTGTCTTTTATGACATATTCCCAGGCAACAAGGAACCAGCTGTTCTTTCAAATAAGGA
CCCTAGATTAGAAGTTGATTTTGAAAAAGCTCTTTTCTCTAAATATAAAGGGAATGAACA
CTGTGTTATGAATGATCATATTAATGTAGCTATCTCTCATTACTCAGCACAATTAGCTAC
CTTAGATAT---CAACCCACAACCTATCTCTATAGAAGAAAGTGTCTTCGGCATGGATGG
TTTGGAAGCACTTGATTTGAACACTAGCGCAGGTTTTCCTTATGTCACCATGGGTATTAA
GAAAAGGGATTTGATTAACAAGCAAACCAAGGATATAACTAAACTCAAAATGGCACTAGA
TAAATATGGTGTTGATCTACCCATGGTTACTTTTCTTAAGGATGAACTCAGAAAGAAGGA
AAAAATTTCTGCTGGAAAGACCCGTGTTATCGAGGCTAGCAGTGTAAATGATACTGTTTT
GTTCAGAACAACATTTGGCAATCTTTTCTCCAAATTTCACCTAAACCCAGGCATAGTTAC
AGGCTCTGCTGTAGGGTGTGATCCTGAAGTATTTTGGTCAAAAATACCAGTGATGCTAGA
TGGGGATTGCATAATGGCATTTGATTACACAAATTATGATGGTAGTATACACCCAATCTG
GTTCCAAGCATTAAAGCAAGTCCTGACTAATTTATCTTTTGAA---GCCAGTTTAATAGA
CAGATTGTGCAAATCAAAACATATTTTTAAGAACATATACTATGAAGTTGAAGGGGGTGT
GCCATCAGGGTGTTCTGGGACTAGTATTTTTAATACAATGATTAACAATGTTATAATTAG
AACATTGGTTTTAGATGCTTACAAGAACATAGATTTAGATAAATTAAAAATAATAGCCTA
TGGTGATGATGTAATCTTCTCCTACAAATACCAACTTGATATGGAGGCAATTGCAAATGA
AGGTACTAAATATGGATTAACAATAACGCCTGCAGACAAATCCACATGTTTTAAACAACT
TGACTACAGTAATGTGACATTCTTAAAGAGAGGGTTCAAGCAGGATGAGAAGCATCAATT
CCTAATACATCCAACATTTCCAATTGAGGAGATACATGAATCCATTCGATGGACTAAAAA
TCCATCTCAGATGCAGGAGCATGTTCTGTCACTGTGCCATCTAATGTGGCATAATGGTAG
AGATGTGTAC-AAGCAGTTTGAGAAGCGGATACGCAGTGTTGGCGCTGGTCGCGCACTGT
ATATTCCT-CCTTATGATCTGCTTCTGCATGAATGGTATGAAAAATTT----TA------
-AATTG-----------TTTAGATATAGA-AATAT---TAA--ACAGTT--AG--TTTTT
TA----------------GTTTTAT-----------------------------------
----------------------------

#HRV-A22|FJ445122
--------------------TTAAAACTGGATCTGGGTTGTTCCCACCCAGATCACCCAA
GTGGTGTAGTGCTCTGTTATTTCGGTAACCTTGCACGCCAGTTTTA--------------
--TCACCCCTTCCCCAC-------------------------------GTAAC----TTA
GAAG---CTTTTAAACACA-----GACCAATAGG-GAGCGACAAA-CCAGTCGTG--AAA
GGTCAAGCACTTCT-GTYT-CCCC-GGT-CAATGT-TGATATGCT--CCTCCAGGGCAAA
AACAACAGCGATCGTTACCCGCAAGATGCCTACGCAAAGCTTAGTAATATCTTCG--AAG
ATACTTGG--TTGG----TCGCTCATGTG------CAACCCC--AGCATTAGACCTGGCA
GATGAGGCTAGAAATTCCCCACTGGCGACAGTGTTCTAGCCTGCGTGGCTGCCTGCACAC
CCTAACG----GGT--------GTGAAGCCCAG-TATTGGACAAGGTGTGAAGAGCCCCG
TGTGCT-CATCTTGAGTCC-TCCGGCCCCTGAATGCGGCTAACCTTAARCCTGCAGCCAT
TGCTCACAATCCAGTGAGTCTATGGTCGTAATGAGCAATTGCRGGATGGGACCGACTACT
TTGG------GTGTCCGTGTTTC--TC--TTTTTTCCTTATA--------TTTGAGCT-T
ATGGTGACAA-TATATA----GTGATATATA------TTG-GCATCATGGGCGCTCAGGT
ATCTAGACAGAATGTTGGTACACACTCAACCCAAAACACTGTATCAAATGGTTCTAGTTT
AAATTTCTTCAACATCAACTACTTTAAGGACGCAGCCTCTAGTGGGGCGTCTAAATTAGA
GTTTTCACAAGATCCAAGCAAATTTACAGATCCTGTTAAAGATGTTCTGGAAAAAGGTAT
ACCCACTTTACAATCACCAACCGTTGAAGCTTGTGGATACTCTGACAGGATTATTCAAAT
TACAAGAGGAGACTCTACCATAACATCACAAGATGTTGCAAACGCAGTTGTTGGGTACGG
AGTTTGGCCTCATTATTTAACTCCTGAGGATGCAACAGCAATAGACAAACCAACTCAACC
TGACACATCTTCYAACAGATTTTACACATTAGAAAGCAAAATATGGGCATCTAATTCAAA
GGGTTGGTGGTGGAAATTACCAGATGCCCTTAAAGACATGGGTATATTTGGTCAAAACAT
GTATTATCATTTCTTGGGCAGAAGTGGATATACAATTCATGTTCAGTGCAATGCAAGCAA
ATTTCACCAGGGGACTTTAATAGTGGCTGCCATACCAGAACACCAATTGGCTAGTGCGGG
CAGAGGCAATGTGGCTGCTGGATATAATTACACACACCCTGGTGAGATTGGTAGGGA---
--------------TGTTGGCAAGGAAAATCGGGAACAAGCAAACAACCAACCTAGTGA-
------------TGACAATTGGCTTAATTTTGATGGAACACTTTTGGGAAATATAACCAT
ATTCCCCCATCAATTCATTAATTTGAGAAGCAACAATTCTGCAACCTTAATACTTCCATA
TGTTAATGCTGTGCCCATGGATTCCATGCTCAGACATAATAACTGGAGCTTAGTTATAAT
CCCAATATGTCCCTTAGAGGCTAGCGGTGCTGATGTAACA------GTGCCCATAACAAT
ATCCATCAGTCCCATGTTTGCTGAGTTCTCTGGAGCTC-GTGCAAGAAGC----------
-----------CAGGGGTTGCCCGTTCTACTGACACCTGGATCTGGTCAATTTTTAACAA
CAGATGACTACCAATCCCCTAGCGCACTACCTTGGTTCCACCCCACAAAGGAAATATTTA
TACCAGGTCAAGTTCGGAACCTATCAGAGTTATGTCAAGTTGACACTATTATCCCAATCA
ACCACACA---ACGTCAACT---ACCTCTAGTGTGAACATGTACACAATTCAATT-----
----AACAAAACAGCAACCAGGG---------ACTGAAGTTTTTGCTATGAGAGTTGATG
TTGCATCACAACCTTTGGCAACTACATTAATAGGGGAAATCTCCAGCTACTTTACAAACT
GGACTGGTAGCCTACGTTTCAGTCTTATGT---TTTGTGGCTCTGCAGGAACAACGCTTA
AGATGTTAGTTGCTTACACTCCTCCAGGAATAGCAAAGCCAGAAACCAGAAAGGATGCAA
TGTTAGGCACTCATGTCGTGTGGGATGTCGGTCTGCAGTCCACTATATCAATGATAGTGC
CTTGGATTAGTGCTWGTCACTTTAGAAACACCACACCAGACACTTTCTCACAAGCAGGAT
ACATAACATGCTGGTATCAAACTTCCCTTGTAACACCCCCTAGCACACCTGAAACAGCTA
---GAATGTTATGCTTTGTGTCGGGATGCAAAGACTTTTGCTTACGTATGGCTAGGGATA
CAAACTTGCACAAGCAAATAGGGGCCATC--ACCCAA----AACCCTGTAGAGAAATACA
TTGATGGTGTATTGAATGAAGTATTGGTTGTTCCAAACACAAATGAAAGTYAMCCCAGTA
CATCAAATGCTGCACCAGCACTAGATGCTGCTGAAACTGGACACACAAGCAATGTGCAGC
CAGAAGACATGATAGAAACACGCTATGTGTTAAATTCACAAACTAGAGATGAAATGAGTA
TTGAGAGCTTCCTGGGAAGATCTGGT---TGCA------TACATATATCACAC------T
TAGAAGTAAAATACAC---------------------------------AGGGTATAATG
AAGAGGGTAATAACTTTAACATATGGCAAATTAACCTTAAAGAGATGGCTCAGATAAGAA
GGAAGTTTGAGCTATTTACATATCTCAGGTTTGATTCTGAAATCACTTTGGTACCATGCA
TTGCTTCACAAAGTAAAA------ACATTGGTCATGTGGTCATGCAATACATGTATGTTC
CGCCTGGAGCTCCTAAACCTGAAAAGAG---AGATGACTACAC---ATGGCAATCTGGCA
CTAATGCATCTGTTTTCTGGCAGCATGGTCAACCTTATCCCCGATTCTCACTCCCTTTCC
TCAGTGTAGCTTCAGCATATTACRTGTTTTATGATGGGTATG---ATGGAGGTCCC----
-----GGATC---ACGTTATGGAGCAGTGGTAACAAATGATATGGGCACACTGTGCTCTA
GGATTGTGACTGAAGA-ACACCAGACACAAGTCAAAATTACAACTAGAGTGTACCACAAA
GCAAAACATGTAAAGGCATGGTGCCCACGTCCTCCAAGAGCTGTTGGATATACACACACA
CATGTGACAAACTAC---------AAACCATCTGTAG---------------------GG
GATTACACACTACCTATCCCAACAAGA------GCC---AACCCTA--------------
-GACAAATTTTG--------AA----TGTAGGGCCAAGTGACATGTACGTGCATGTTGGC
AATCTAATTTATAGAAATCTACACCTCTTTAATTCTGATA---TTCATGATTCTGTGCTA
GTCTCCTATTCTTC------AGATTTAGTCATCTACCGAACAAACACTACAGGTGATGAT
TACATTCCAACATGTGACTGTACTGATGCAACCTACTATTGCAAACACAAAAATAGGTAC
TACCCAATTA-AAGTAACAAGTCATGATTGGTATGAAATTCAAGAGAGTGAGTACTATCC
AAAACATATCCAATACAATTTGTTGATTGGTGAGGGACCCTGTGAACCTGGAGACTGTGG
TGGTAAATTACTGTGTAAACATGGAGTAATAGGTATCATTACAGCTGGTGGTGAGGGACA
TGTGGCATTCATAGATTTAAGACATT------TTCACTGTG-CAGAGGAG-----CAGGG
---CATTACAGACTACATTCATATGTTAGGGGAAGCCTTTGGTAATGGATTTGTTGACAG
TGTTAGGGA---GCAAGTTAATGCAATCAA------CCCAATCAATAATATCAGCAAGAA
ATTGGTTAAGTGGTTACTTAGAATAGTTTCTGCTATGGTAATAATAATAAGGAACAGTTC
AGATCCACAAACAGTTATAGCCACGCTCACATTAATTGGGTGTTCGGGGTCTCCTTGGCG
TTTTCTTAAAGAAAAATTCTGTAAATGGACCCA-GCTTAATTATGTGCA----------T
AAAGAATCA---GATTCATGGCTAAAAAAATTTACTGAAATGTGCAATGCTGCAAGGGGT
CTTGAATGGATTGGGAATAAAATATCTAAATTTATAGACTGGATGAAATCTA---TGCTG
CCACAGGCCCAGCTCAAGGTTAAGTATCTCAGTGAATTAAAGAAATTAAATTTACTAGAG
AAACAAATTGAAAATCTGCGAGGTGCGGATTCAAAAACTCAGGAAA---AGATTAAATTA
GAAATAGATACTC----------TCCATGATTTATCATGTAAATTTCTTCCTCTTTACGC
TAGTGAAGCAAAGAGAATTAAGGTTTTAYATAACAAGTGTAACAATGTAAT------CAA
ACAGAAGAAAAGGAGTGAACCAGTTGCCGTGATGATACATGGCCCACCAGGCACTGGAAA
ATCTATAACCACTAGTTTTTTGGCTAGAATGTTAACAAATGAGAGTGAT------ATATA
TTCACTTCCCCCGGATCCTAAGTATTTTGATGGATATGATCAACAGAGTGTTGTTATAAT
GGATGACATCATGCAAAATCCAGATGGGGAGGATATGTCCTTGTTTTGCCAAATGGTCTC
AAGTGTTACCTTTATTCCTCCAATGGCTGATCTACCAGACAAGGGCAAACCTTTTGACTC
TAGATTTGTCTTTTGCAGTACTAATCACTCACTTTTAGCTCCCCCAACTATTACTTCATT
GTCTGCAATGAATAGAAGATTTTTCTTGGACTTGGATATTGTTGTACATRAAAAKTACAA
AGACAACTTAGGGAAATTGGACGTGCCAAAATCTTTCAGACCATGTGACGTGGATAACAA
GATTGGCAAC---GCTAAGTGTTGTCCATTTATATGCGGCAAAGCCGTATCATTTAAAGA
TAGAAATACTTGCCAAGAATACTCACTCAGTCRGATCTACAATATGATCATAGAGGAAGA
TAAACGCCGCAGRAATGTGGTGGATGTCATGACAGCAATATTCCAAGGCCCAA-------
-----------TTTCAA---TGGATGYACCACCTCCTCCAGCCATTGMTGATCTCTTACA
ATCAGTTCGAACACCAGAAGTGATTAAATATTGTGAGGRAAATAAGTGGATAATCCCAGC
AGAATGTAAAA---TTGAAAGAGATTTAAATTTAGCAAATAACATAATAACTATTATAGC
AAATGTGATTAGTATAGCAGGCATTATATTTGTGATCTACAAATTATTTTGTACTCTTCA
AGGTCCATATTCT-GGTGAACCCA---AACCCAAAACTAAAATTCCTGAA---AGAAGGG
TTGTTGCCCAAGGTCCAGAAGAGGAGTTTGGGCGCTCTTTAATAAAACACAACACATGTG
TGGTCACCACAGACA---ATGGAAAGTTTACAGGCTTAGGTATCTATGACAGGGTCATGA
TACTACCAACACATGCTGATCCTGGAAAGATAATTCAAGTGAATGGAATTAATACTACTG
TTTGTGACTCTTATGATTTGTATAACAAAAATGGAATCAAATTAGAAATAACTGTTGTCA
AATTGGATAGAAATGAAAAATTCAGAGATATACGGAAGTATATACCAGAGAGAGAAGACG
ATTACCCAGACTGTAAC---------CTGGCTTTGGTTGCAAACCAACCTGAACCAACCA
TA------ATAAATGTGGGTGATGTTGTATCCTATGGAAACATACTTCTTAGTGGAGACC
AAACAGCCAGAATGCTCAAGTATAACTACCCCACTAAATCAGGATATTGTGGAGGAGTTT
TATACAAAATTGGTAACATCTTAGGTATACATGTGGGTGGTAATGGAAAAGATGGTTTTT
CTGCTACACTACTTAGATCCTA--TTTCAGTGAAACACAGGGACAAATTACAAAGACAAC
AAGTGTCAGGGAGTGTGGTCTACCAACTATACACACACCAAGTAAAACTAAGTTACAACC
CAGTGTCTTTTATGAAGTGTTTGAGGGCACTAAAGAACCAGCAGTGTTAACAGATAAAGA
CCCACGTTTGGAAACTGACTTTAAAACAGCTCTGTTTTCTAAATACAAAGGTAATCTGCC
ATGTGAAATGAATGACCATGTGAAAGTTGCTGTTGCACACTACTCAGCTCAATTAATGAC
ACTAGAAAT---TGATTCAAGAAACATGAGCTTGGAAGATAGTGTTTTTGGAACTGAAGG
TCTTGAAGCGCTTGATTTAAACACTAGCGCAGGATTTCCCTATATTAGTATGGGTATTAA
AAAGAGAGATCTAATAAATAACAGCACAAAAGACATATCTAAACTTAAATTGGCTTTGGA
TAAATATGGAGTAGACTTACCCATGGTCACTTTCCTCAAAGATGAACTGAGAAAGAAGGA
AAAGATTGCAGCTGGAAAAACTCGAGTCATTGAAGCTAGTAGTGTGAATGATACAGTGGC
TTTCAGAATGGTCTATGGTAACCTATTCTCAGCTTTCCACAAAAATCCTGGGATTGTTAC
AGGTTCTGCAGTGGGGTGCGATCCTGAAACTTTCTGGTCAAAAATTCCTGTAATGCTAGA
TGGTGATTGCATAATGGCCTTTGATTATACAAATTATGATGGTAGTATTCATCCAATGTG
GTTTGAAGCACTCAAAATGATTTTACATAATCTTGAATTTGAA---CCCAAATTGATTGA
TAGACTTTGCAACTCTAAACACATTTATAGAGACTCATACTATGAAGTAGAAGGAGGTGT
TCCATCTGGATGCTCGGGCACTAGCATTTTTAACACAATGATAAATAATGTGATCATAAG
AACTTTAGTTTTAGATGCATATAAGCACATAGACTTAGACAAGCTCAAAATTATAGCATA
TGGGGATGATGTGATCTTTTCATACAAGTACGCACTYGATATGGAGGCGATTGCATCGGA
GGGTACAAAATATGGTTTAACCATAACACCAGCAGATAAATCTGAAACCTTTAAGGAACT
TAATTATGATACTGTCACATTTCTTAAAAGAGGCTTTAAACAGGATATAAAATACCCATT
TTTAGTCCACCCAACATTTCCTGTAAAAGAAATTCATGAGTCAATCAGGTGGACAAAGAA
ACCATCTCAAATGCAGGAACATGTACTCTCATTGTGTCACTTAATGTGGCATAATGGTAG
AGATGTTTAC-AGCGAGTTTGAACGGAAGATACGCAGTGTCAGCGCAGGTCGCGCACTGT
ACATCCCG-CCTTATGAGCTGTTACTGCATGAGTGGTATGAAAAATTT----TA------
--------------ATTATCAGATATAGA-AATAA---CAA--ATAATT--AG--TTTGT
TA----------------GTTTTAT-----------------------------------
----------------------------

#HRV-A25|FJ445123
--------------------TTAAAACTGGATCCAGGTTGTTCCCACCTGGATCTCCTAC
ATGGAGTTGTACTCTATTATTCCGGTAATCTTGTACGCCAGTTTTAT-------------
--ACCCCCTAACCCCTT-------------------------------GTAAC----TTA
GAAG------TTAAGCACATA---GACCAATAGG-CGGTGGCCAC-CCAGGTCGCT-AAC
GGTCAAGCACTTCT-GTTT-TCCC-GGT-TAAGAT-TGATACGCT--CCAACAGGGCGAA
AACAGTCTGAATCGTTAACCGCAAAGTGACTACGCAAAGYTTAGTAATGCCTTGA--AGA
ATTTATGA--CTGG----TCGTTCCGCTA------TAACCCC----TAGTAGACCTGGCA
GATGAGGCTAGAAATACCCCACTGGTAACAGTGTTCTAGCCTGCGTGGCTGCCTGCACAC
CCTTTCG----GGT--------GTGAAGCCATA-TATTTGACAAGGTGTGAAGAGCCCCG
TGTGCT-CACTTTGAGTCC-TCCGGCCCCTGAATGTGGCTAACCTTAACCCTGCAGCTAG
TGTATGTAATCCAACATATGGCTAGTCGTAATGAGCAATTGCGGGATGGGACCAACTACT
TTGG------GTGTCCGTGTTTC--AC--TTTTTCCTTTTAT----------TTTGCT-T
ATGGTGACAA-TATATA---TATTATATATA------TTG-GCATCATGGGCGCACAAGT
ATCTAGACAGAATGTTGGAACCCACTCCACTCAGAACTCAGTTTCAAATGGGTCAAGTTT
GAATTATTTTAACATAAATTATTTTAAGGATGCTGCATCCAGTGGAGCCTCAAAACTTGA
ATTTTCACAAGACCCCAGCAAATTTACCGATCCAGTCAAAGATGTCTTGGAGAAAGGAAT
TCCAACACTACAATCCCCAACTGTAGAGGCATGTGGTTATTCAGATAGAATAATGCAGAT
TACAAGAGGTGATTCTACAATAACATCACAAGATGTAGCCAATGCAGTTATAGGTTATGG
AATCTGGCCACATTACCTGAGTGCCGAAGATGCTACTGCTATTGACAAACCCACACAACC
AGACACTTCATCTAATAGGTTTTATACTTTAGAGAGTAAAACATGGCATGCTGATTCTAA
GGGATGGTGGTGGAAGTTACCAGATGCACTTAAAGATATGGGTATATTTGGAGAGAATAT
GTACTACCACTATCTTGGTAGAAGTGGATATACAGTGCACGTTCAGTGTAATGCTAGTAA
GTTCCACCAAGGGACATTACTGGTTGTAATGATACCAGAACACCAATTGGCAAATGCAGA
TTCTACTAAGGTGGGAGCTGGGTATAATTATACACATCCTGGTGAACGAGGAAGACA---
--------------GGTTGGTGACGCACGTGATCCTATCACCGCAGTGCACCCAAGTGA-
------------TGATAATTGGCTTAATTTTGATGGTACTATGCTTGGTAATGTTCTTAT
ATTTCCACACCAATTTATTAATCTTAGGAGCAACAACTCTGCAACAATAATAGTTCCTTA
TGTAAATGCTGTTCCAATGGATTCAATGCTCAGACACAACAATTGGAGTTTAGTGATAAT
ACCAGTTAGTAAGCTGCAAGCTGATAATACTAGTGTTGTA------GTTCCAATCACTAT
ATCAATAAGTCCAATGTTTGCTGAGTTCTCTGGAGCGC-GAGCAAGGCCTAC------AA
GAGCTGCTTCACAAGGCTTACCAACATTTATAACACCAGGTTCAGGACAATTTATGACAA
CTGATGATTTCCAATCACCTTCAGCCTTACCATGGTATCATCCAACTAAGGAAATCTTAA
TTCCAGGAGAAGTCAAAAATCTAATAGAGATGTGCCAAGTTGACACACTTATCCCCATTA
ACAACACA---AATAACAAT---TTAAGAAAGGTAAACTTATATACCGTGGAGCT-----
--------AACCAATCAACCAAT--GCCAGCTCAAAAGATTTTTTCTATTAAAGTGGATA
TTGCCTCACAACCTTTAGTAAACACTATGCTTGGCCAAATTGCCAGCTATTTCACACACT
GGACTGGTAGCTTGCGCTTTAGTTTTATGT---TTTGTGGCACGGCAAACACAACCCTTA
AACTGCTTTTAGCATACACACCACCGGGCATTGGAGAGCCACAAGATAGAAAACAAGCTA
TGCTTGGTACACACATAGTCTGGGATGTCGGGTTACAATCAACAGTATCTTTAGTAGTTC
CATGGGTTAGTTCTAGTCACTTTAGATACACCTCTAGAGATGAACATTCAGCAGCTGGAT
ATATAACATGTTGGTACCAAACAAGTCTTGTTTTTCCCCCTAATACCCCCAGCACAGCTG
---ATATGTTATGCTTTGTGTCAGCTTGTAAAGACTTTTGTTTGCGCATGGCTAGGGACA
CAGACATGCATGTTCAGAGTGAAGCTATT--GAACAA----AATCCAATTGAAAATTATG
TAGATCAAGTACTTAATGAGGTTCTAGTCGTACCAAATATTAAAGAAAGTCACCCAAGCA
CATCAAATTCTGCCCCAATTCTAGATGCTGCTGAAACTGGACATACTAGCAATGTGCAAC
CAGAGGATACCATTGAAACTCGTTATGTTCAAACCACACAAACTAGAGATGAAATGAGTA
TTGAAAGTTTTCTTGGTAGGTCAGGG---TGTG------TACATACTTCAACA------A
TTGAAACAAAACT---------------------------------------------TA
AACATGATGAAAGATTTAAAACATGGAATATCAATTTACAAGAAATGGCTCAAATTAGGA
GAAAGTTTGAGATGTTTACATATGTGAGATTTGATTCAGAGATAACCCTAGTTCCATCTA
TTGCAGGACGTGGTGCAG------ATATAGGTCACATAGTTATGCAATATATGTATGTGC
CACCTGGAGCCCCATTGCCAACAGACAG---AAAACACTTTGC---ATGGCAATCAAGTA
CTAATGCATCAATATTTTGGCAACATGGACAACCCTTCCCTAGATTTTCATTGCCATTTC
TGAGTGTTGCATCTGCTTATTACATGTTTTATGATGGCTATA---ATGGTGATGAT----
-----CACACAGCGAGATATGGTACCACTGTGGTTAACCGTATGGGAGCACTGTGCATGA
GAATTGTCACAAATAA-ACAAGTCCATGATGTTGAGGTTACAACTAACATTTACCATAAA
GCTAAGCATGTAAAAGCATGGTGCCCTAGACCACCTAGAGCTGTCCCATATAAATATGTT
GACTTCAATAATTAT------------GCAGCCAGTG---------------------AT
AATGTTGACATCTTTATACAACCAAGA------AAC---AGTTTAA--------------
-AA-----------------AC----AGCTGGACCAAGTGACATGTATGTCCATGTTGGC
AATTTGATATACAGAAATCTCCATCTTTTCAATTCAGAAA---TGCATGATTCAATCCTA
GTGTCACATTCCTC------AGATCTAGTCATTTACCGAACAAACACAACAGGTAATGAC
TATATTCCTACTTGTGATTGCACTGATGCTACGTATTACTGTAAACATAAGGATAGATAT
TATCCCATTA-AAGTCACTAGTCATGATTGGTATGAAATACAAGAGAGTGAGTATTACCC
TAAACATATCCAGTATAATCTTTTGATTGGTGAGGGGCCATGTGAACCAGGTGATTGCGG
TGGAAAACTACTATGCAAACATGGAGTAATTGGGATAGTAACTGCAGGTGGAGAGGGACA
TGTGGCTTTTATTGATCTTAGACAGT------TTCACTGTG-CAGATGAA-----CAAGG
---AGTGACTGATTATATCCATATGTTAGGTGAAGCTTTTGGTGCAGGTTTTGTTGACAG
TGTTAAAGA---GCAAATAAATGCTATTAA------TCCAATTAATAACATTAGCAAGAA
AATAATTAAATGGCTTCTTAGAATAATTTCTGCAATGGTTATAATTATTAGAAATTCTTC
TGATCCACAAACAATTATAGCCACATTAACTCTGATTGGATGTTCAGGTTCCCCTTGGAG
ATTTCTCAAGGAAAAATTTTGTAAATGGACCCA-ATTAAATTACATACA----------T
AAAGAATCT---GATTCATGGCTTAAGAAATTTACTGAGATGTGCAATGCAGCCAGGGGA
TTGGAATGGATTGGAAATAAAATATCAAAATTTATTGAATGGATGAAATCTA---TGCTT
CCTCAAGCTCAACTTAAGGTTAAGTATTTGAGTGAGCTTAAAAAATTAAACTTTCTTGAG
AAGCAGATGGAACACCTTAGAGTTGCTGACTCTCAAACTCAGGAAA---AAATTAAGCAT
GAGATTGACACTT----------TACATGATCTTTCTTGTAAATTTCTCCCACTTTATGC
TAGTGAAGCAAAGAGAATTAAGATATTGCATAATAAGTGTAGTACAATAAT------CAA
ACAGAGAAAAAGATGTGAACCAGTTGCAGTTGTCATACATGGGGAACCTGGCACTGGCAA
ATCCATGACCACAAATTTCCTTGCTAGAATGATAACAAATGATAGTGAC------ATATA
CTCTTTGCCACCTGATCCCAAGTATTTTGATGGATATGATCAGCAAAGTGTGGTTATTAT
GGATGATATCATGCAGAATCCAAGTGGTGAGGATATGACCTTATTTTGTCAAATGGTGTC
TAGTGTTACATTCATACCCCCAATGGCTGACTTACCTGATAAAGGTAAGCCTTTTGATTC
AAGATTTGTGTTATGTAGTACCAATCATAATATGTTAGCACCACCTACAATTACCTCATT
ACCTGCTATGAATAGAAGATTCTTTTTTGACCTAGATATTGTAGTGTGTGACAAGTACAA
AGACCCACAAGGGAAACTCAATGTGTCAGCTGCCTTTCGACCATGTGATATTGACACAAA
AATTGGGAAT---GCCCGTTGCTGTCCCTTCATTTGTGGTAAAGCTGTCGTTTTCAGAGA
TCGCAATACTTGCCAAACTTATACCTTGGCACAGGTGTATAACCAAATACTTGTTGAAGA
CAAAAGGCGCAGGCAAGTTATTGATGTGATGGCAGCAATTTTCCAAGGCCCTA-------
-----------TTACTA---TTGAAGGACCACCACCTGCAGCAATAAATGATTTGTTAAA
ATCAGTTAGAACTCCAGAAGTAATTAGATATTGTGAAGAGAATAAATGGATAGTGCCAGC
TGAGTGTAAAA---TTGAAAGAGACCTTAATATAGCAAATACAATTATTACAATCATAGC
CAATATTATTAGTATATCTGGGATAATTTATGTAATTTACAAACTTTTCTGTACATTGCA
AGGACCATACTCA-GGTGAGCCTA---AACCAAAAACTAAAATACCAGAG---AGGAGAG
TTGTGGCTCAGGGTCCAGAAGAAGAATTTGGCAGATCACTTATTAAACACAATTCATGTG
TGGTATCAACACAGA---ATGGTAAATTTACAGGTTTAGGGATTTATGATAGAACATTAA
TCTTACCAACACATGCAGATCCTGGTAATGAGATACAGATTGATGGAATTGCAACTAAAG
TAGAAGATTCCTATGACTTATATAATAAAGATGGAGTAAAGTTAGAAATTACAGTCTTGA
AACTTAAGAGAAATGAGAAGTTCAAAGATATTAGGAAATATATACCAGAAAATGAAGATG
ACTACCCAGATTGTAAT---------TTGGCCTTATCTGCTAATCAACCAGAAACGACTA
TA------ATTAATGTAGGAGATGTAGTATCTTATGGTAATATCTTACTTAGTGGAAACC
AAACAGCTAGAATGCTTAAATACAATTACCCAACAAAATCAGGTTATTGTGGTGGTATTC
TGTATAAAATTGGTCAAGTCCTTGGAATCCATGTTGGAGGAAACGGGAGGGATGGATTCG
CTGCCATGCTGTTACGATCTTA--CTTTTCTGAAACACAGGGTCAAATAATCACCTCCAA
ATCTACAAGTGAGTGTGGTTTGCCTAGTATTCACACACCAAATAAAACAAAATTGCAACC
TAGTGTTTTTTATGATGTGTTTCCTGGTAGTAAAGAACCAGCTGTCCTCACAAGTAATGA
TCCTAGATTAGAGGTAGACTTTAAAGAGGCTTTGTTTTCTAAATATAAAGGAAATAATCA
GTGCACTATGAATGATCATATTAAAGTAGCCATTTCTCACTATTCAGCACAACTGATGAC
ACTAGATAT---TGATCCCAAACCTATATCCTTAGAAGAGAGTGTTTTTGGTATAGAAGG
CCTGGAGGCATTAGATCTTAACACTAGTGCAGGATTTCCTTATGTATCTATGGGTATTAA
GAAAAGAGATTTAATTAATAAACAAACCAAAGACCTGACAAAACTAAAGGTAGCATTGGA
CAAGTATGGTGTTGATTTACCCATGGTAACTTTCCTTAAGGATGAGCTTAGAAAGAAGGA
GAAGATCCGTGCTGGAAAGACCCGTGTAATTGAAGCTAGCAGTGTAAATGATACTATATT
GTTTAGAACAACTTTTGGCAACCTTTTCTCAAAATTTCACTTAAACCCAGGTATTATCAC
TGGTTCTGCTGTGGGATGTGACCCAGAAACATTTTGGTCAAAAATACCAGTCATGTTGGA
TGGAGAGTGTATAATGGCCTTTGACTACACAAATTATGATGGAAGTATACATCCTATTTG
GTTTCAAGCCTTGAAAGAAGTGTTAATCAACTTATCATTTGAG---CCAACCTTAATAGA
CAGGTTGTGTAGATCCAAACATATCTTCAAAAACACATATTATGAGGTTGAGGGTGGGGT
TCCATCAGGTTGTTCTGGTACTAGCATATTTAATACCATGATTAATAATATAATTATAAG
AACCTTAGTGCTAGATGCTTACAGGAACATTGATCTGGACAAGTTAAAGATTTTGGCTTA
TGGGGATGATGTAATTTTTTCCTACAAATATCAACTTGACATGGAAGCAATTGCCAAAGA
AGGTATCAAATATGGGCTAACAATAACACCTGCTGATAAATCTAATGATTTCAAGCAACT
TAATTACAATAATGTAACATTTCTGAAAAGAGGATTTAGACAGGATGAGAAACATCAATT
CCTGATACACCCAACATTTCCAATTGAAGAAATTCAAGAGTCCATACGATGGACAAAGAA
ACCATCTCAAATGCAGGAACACGTGCTATCATTGTGTCACTTAATGTGGCATAATGGCAG
AGATGTGTAC-AAGAAATTTGAGGAGCGTATACGTAGTGTTGGCGCTGGTCGTGCACTAT
ATATTCCT-CCTTATGATTTATTGCTGCATGAGTGGTATGAAAAATTT----TA------
-AATTG-----------TTTAGATATAGA-AATAT---TAA--ACATTT--AG--TTTTT
TA----------------GTTTTAT-----------------------------------
----------------------------

#HRV-A29|FJ445125
--------------------TTAAAACTGGATCTGGGTTGTTCCCACCTGGATCTCCTAC
ATGGAGTTGTACTCTATTATTCCGGTAATCTTGTACGCCAGTTTTA--------------
--TACCCCTTTCCCTTTT------------------------------GTAAC----TTA
GAAG------TTAAACACACA---GACCAATAGG-TGATGGCTAT-CCAAGTCATT-AAC
GGTCAAGCACTTCT-GTTT-CCCC-GGTTTAAATT--GATACGCT--CCACCAGGGCGAA
AACAATTTAAATCGTTATCCGCAAAATGACTACGCAAAGCCTAGTAACATCTTGA--AGA
ACTTATGG--TTGG----TCGTTCCACTA--------AACCC--CATAGTAGACCTGGCA
GATGAGGCTAGAAATACCCCACTGGAGACAGTGTTCTAGCCTGCGTGGCTGCCTGCACAC
CCTATG-----GGT--------GTGAAGCCATA-TTTTTGACAAGGTGTGAAGAGCCCCG
TGTGCT-CATTTTGAGTCC-TCCGGCCCCTGAATGTGGCTAACCTTAACCCTGCAGCTAG
TGCATGCAATCCAGCATGTTGCTAGTCGTAATGAGCAATTGCGGGATGGGACCAACTACT
TTGG------GTGTCCGTGTTTC--AC--TTTTTCCTTTTAT-----------TTGCT-T
ATGGTGACAA-TATATA-TAGTACATATATA------TTG-GCATCATGGGCGCTCAAGT
ATCCAGACAAAATGTTGGAACTCATTCTACCCAAAATTCAGTTTCAAATGGATCGAGTTT
AAATTATTTTAACATAAATTACTTTAAGGATGCTGCATCAAGTGGAGCCTCAAAACTTGA
ATTTTCTCAAGATCCTAGCAAATTCACTGACCCGGTGAAAGATGTTTTAGAAAAAGGTAT
TCCAACACTACAATCCCCTACGGTGGAGGCATGTGGTTATTCAGATCGGATAATGCAAAT
TACAAGAGGTGACTCCACAATAACATCTCAAGATGTGGCTAATGCAGTTATAGGTTATGG
AGTCTGGCCACACTATCTGAGTGCTGAAGATGCTACTGCTATTGATAAACCTACCCAGCC
AGACACCTCATCAAATAGATTTTACACCTTGGAGAGTAAGACATGGAATAGGCAATCCAA
AGGATGGTGGTGGAAATTGCCAGATGCACTTAAAGATATGGGCATATTTGGAGAAAATAT
GTATTATCATTACCTTGGCAGGAGTGGTTATACAGTACATGTCCAATGCAATGCTAGTAA
GTTTCATCAAGGAACATTACTGGTAGTGATGATACCTGAGCACCAACTGGCAAGTGTAGG
TACTGATAAAGTCGGACCTGGATATGCTTTCACGCATCCCGGTGAGGCAGGTAGACA---
-----GAT------------TGGCAATGTGAGTGAACCGACTTCAAAGCATCCAAGTGA-
------------TGACAATTGGCTCAACTTTGATGGCACCTTACTGGGTAATGTTCTTAT
ATTCCCACACCAATTTATCAATTTAAGGAGCAATAATTCTGCAACAATAATAGTTCCTTA
TGTGAATGCTGTCCCAATGGATTCAATGTTAAGACATAATAATTGGAGTTTAGTGATAAT
TCCAATCAGTGAATTACAAGCAGAGAATGCCACTAATGTCACG---GTCCCTATTACTGT
ATCAATTAGTCCAATGTTTGCTGAATTTTCTGGAGCAC-GTGCAAGGCCAGC------AA
GAGCTACTACACAGGGATTACCTATATATATGACACCAGGTTCAGGCCAGTTTATGACAA
CTGATGATTTCCAATCACCTTCAGCCTTACCATGGTATCACCCAACCAAAGAAATTTTAA
TTCCAGGAGAAGTAAAAAATTTAATAGAAATATGTCAAGTCGACACATTAATCCCTATCA
ACAATGTA---AGTAGCAAT---TTGAGAAAGGTAAATCTTTACACTGTACAATT-----
----AACCAGTCAA---ACAACA---CCAGCCCAGCAGGTTTTTGCCATTAAAGTGGATA
TTGCTTCACAACCTTTAGCAAATACAATGCTTGGGCAAATTGCTAGTTACTTCACACACT
GGACTGGAAGCTTGCGCTTTAGCTTTATGT---TCTGTGGAACAGCAAATACCACTCTCA
AGCTACTTTTAGCATACACACCACCTGGTATTGGGAAGCCAGAAACTAGAAAACAGGCTA
TGCTTGGTACACATATAGTTTGGGATGTTGGGTTGCAATCAACAGTATCTTTAGTTGTCC
CATGGGTTAGTGCTAGTCACTTTAGGTACACCTCTAGTGACGAACATTCAGCAGCTGGAT
ACATAACATGTTGGTATCAAACACAACTTGTCTTCCCTCCAAACACTCCAAATACAGCTG
---ATATGTTGTGTTTTGTATCAGCTTGCAAAGATTTCTGCTTACGTATGGCTAGAGACA
CAGACATGCATATTCATAATGAAATTATC--ACACAG----AACCCAGTTGAAAACTATG
TGGATGAGGTGCTTAATGAAGTTTTAGTTGTGCCTAACATCAGGGAGAGCCACCCAAGCA
CGTCCAACTCTGCACCAATCTTGGATGCTGCTGAGACTGGACATACTAGTAATGTACAAC
CAGAAGATACCATTGAGACTCGTTATGTACAAACCTCACATACTAGAGATGAAATGAGCA
TTGAAAGTTTTCTTGGTAGATCAGGA---TGTA------TACATGTTTCAACA------A
TAAAAGCAAATCAGGC--------------------------------------------
-ACATGACGCCAAGTTCGATAAATGGAATGTTAACTTACAAGAAATGGCTCAAATTAGGC
GCAAATTTGAAATGTTCACATATGTGAGATTTGACTCAGAAATAACTCTGGTTCCATGCA
TTGCAGGACGTGGTAATG------ATATAGGTCACATAGTTATGCAGTACATGTATGTAC
CACCTGGAGCTCCAGTACCAAATGACAG---AAATCATTTTGC---ATGGCAATCAGGGA
CTAATGCATCAATATTCTGGCAACATGGTCAGCCTTTCCCAAGATTTTCATTACCATTCC
TAAGTGTTGCATCTGCTTATTACATGTTTTATGATGGTTACA---ATGGAGGTGAT----
-----CATACAGCAACTTATGGCACCACAGTGGTTAACCGGATGGGGACGCTTTGTGTCA
GAATTGTTACAGGCAA-ACAAGCTCATGATGTTCAAGTTACAACAAGTATCTATCATAAA
GCTAAACATGTAAAGGCGTGGTGTCCTAGACCACCAAGAGTTGTCCCATACAAGTATGTT
GGCCTAACTAATTAC---------ACACTTAAAGAAG-----------------------
----AAGATACAGTTGTGGAATCCAGA------CCA---AGCTTAA--------------
-TG-----------------AC----AGCTGGACCAAGTGACATGTATGTCCACGTTGGT
GACTTAATATATAGAAATCTTCACCTTTGTAACTCAGAAA---TGCATGATTCAATCCTA
ATATCATATTCATC------AGATTTAGTCATTTATCGAACAAACACCACAGGTAATGAC
TATATCCCTACTTGTGACTGTACTGATGCAACTTATTACTGTAAACATAAGGATAGGTAT
TATCCCATCA-AAGTCACTAGTCATGATTGGTATGAGATACAAGAAAGTGAATACTATCC
AAAACACATCCAGTATAATCTTTTAATTGGTGAAGGGCCATGTGAACCAGGTGATTGTGG
AGGAAAATTACTATGTAAACATGGAGTAATTGGAATAATTACTGCAGGTGGGGAGGGTCA
TGTAGCATTCATTGATCTCAGGCAAT------TCCATTGTG-CAGATGAA-----CAAGG
---AATAACTGATTACATCCACATGTTAGGTGAAGCTTTTGGAACAGGTTTTGTTGATAG
TGTCAAGGA---ACAAATAAATGCCATTAA------CCCAATTAACAATATTAGCAAGAA
AATAATTAAATGGCTCCTTAGGGTAATTTCTGCAATGGTTATAATAATTAGGAACTCTTC
TGATCCACAAACAATCATAGCCACATTAACTTTAATTGGATGCTCAGGCTCCCCTTGGAG
ATTTCTTAAAGAGAAATTCTGTAAATGGACCCA-ATTAAATTATATACA----------T
AAGGAGTCT---GACTCATGGCTTAAGAAATTTACTGAGATGTGCAATGCAGCTAGAGGT
TTAGAATGGATTGGAAATAAAATATCAAAATTTATTGAGTGGATGAAATCTA---TGCTC
CCTCAAGCTCAGCTTAAGGTAAAATACTTAAGTGAGCTTAAAAAATTAAGTTTCCTTGAG
AAGCAGATGGAACATCTAAGAGTAGCAGACACTCAAACTCAGGAAA---AAATTAAACAT
GAAATTGACACTC----------TTCATGATCTTTCTTGTAAATTCCTCCCACTTTATGC
TAGTGAAGCAAAGAGAATCAAGATATTGCACAATAAGTGTAGTACAATAAT------TAA
ACAAAGGAAAAGATGTGAACCAGTTGCTGTTGTTATACATGGTGATCCTGGTACTGGTAA
ATCTATGACTACAAGCTTCCTAGCTAGAATGATAACGAACGAAAGTGAC------ATATA
CTCCTTACCACCTGACCCCAAATATTTTGATGGATATGACCAACAAAGTGTGGTTATAAT
GGATGATGTTATGCAAAATCCAAGTGGAGATGACATGACTTTGTTTTGTCAGATGGTGTC
TAGTGTTACCTTCATACCTCCCATGGCTGATCTACCTGATAAAGGTAAACCTTTTGACTC
ACGATTTGTACTATGTAGTACTAATCATAATATGTTAGCACCTCCCACAATCACTTCATT
GCCAGCCATGAACAGAAGATTCTTTTTTGATCTGGATATTGTGGTGTGTGACAAGTACAA
AGATTCACAAGGAAAGCTTAATGTATCAGCTGCCTTTCAACCCTGTGATGTGGATATAAA
GATTGGAAAT---GCTCGTTGTTGTCCATTTATCTGTGGCAAAGCTGTTAATTTCAGGGA
TCGCAATACCTGTCAGACTTACACTTTAGCACAGGTATATAACCAAATACTTGCTGAAGA
CAAAAGGCGTAGACGAGTTATTGATGTTATGGCAGCAATTTTCCAGGGTCCCA-------
-----------TTACTC---TTGAAGGGCCTCCACCTGCAGCAATAAATGATCTATTAAA
ATCAGTCAGAACTCCAGAAGTGATAAAGTACTGTGAGGAAAACAAATGGATAATACCAAC
TGAGTGTAAAG---TTGAGAGAGATCTTAATTTAGCAAACACCATCATTTCAATTATTGC
TAATATCATCAGTATTTCTGGAATTATTTATGTAATATATAAACTTTTCTGTACACTACA
AGGGCCATACTCA-GGTGAACCAA---AACCGAAAACAAAGGTACCGGAG---AGGAGGG
TTGTAGCCCAAGGACCGGAAGAAGAATTTGGTAGGTCACTTATTAAACATAATTCATGTG
TTGTGTCAACTCAGA---ATGGTAAATTTACAGGTTTAGGAATTTATGATAGAACACTAA
TCTTACCAACACATGCAGACCCTGGTAGTGAGGTGCAAATTGATGGAATTACAACTAAAG
TAGAGGATTCTTTTGATTTATATAATAAAGATGGGGTTAAGCTGGAGATCACAGTCTTAA
AACTTAAGAGGAATGAGAAGTTCAAGGACATTAGAAAATACATACCAGAAAATGAAGATG
ACTATCCAGATTGCAAT---------TTGGCCCTATCTGCCAATCAACCAGAGACTACTA
TA------ATTAATGTAGGGGATGTAGTGTCTTATGGCAACATTCTACTAAGTGGTAATC
AGACTGCTAGAATGCTTAAATATAATTACCCAACAAAATCAGGTTACTGTGGTGGTATTT
TGTATAAGATTGGTCAAGTTCTTGGCATTCACGTAGGTGGAAATGGGAAAGATGGGTTTG
CTGCTATGTTATTAAGATCATA--CTTTTCTGAAACACAAGGGCAGATAATTACTTCCAA
ATCTACAAGTGAATGTGGTCTGCCTAGCATTCACACACCAAGCAAAACCAAGTTGCAGCC
TAGTGTCTTTTATGATGTCTTTCCAGGTAACAAAGAACCAGCTGTCCTCTCTAGTAATGA
TCCTAGGTTAAAAGTAGATTTTAAAGAGGCCTTATTTTCAAAATATAAAGGTAACAATCA
GTGTACTATGAATGATCATATCAGGGTGGCCATCTCCCATTATTCAGCACAACTGATGAC
ATTAGACAT---TGATCCCAAACCTATATCTTTAGAAGAAAGTGTCTTTGGTATAGAGGG
CTTAGAAGCTTTAGATCTTAATACTAGTGCAGGGTTCCCTTACATATCCATGGGTATCAA
GAAAAGAGATTTAATCAACAAACAAACTAAGGATGTGACAAAACTCAAAATGGCATTAGA
TAAATATGGTGTTGATCTACCTATGGTTACTTTTCTCAAGGATGAACTCAGGAAGAGGGA
AAAAATTTGTGCTGGAAAGACTCGTGTGATTGAAGCCAGTAGTGTAAATGATACTATACT
GTTCAGGACAACTTTTGGCAATCTCTTCTCAAAATTTCACTTAAATCCAGGTGTTGTCAC
CGGTTCTGCAGTGGGGTGTGATCCAGAAACATTTTGGTCAAAAATACCAGTGATGCTAGA
TGGGGAATGTATAATGGCTTTTGATTACACAAATTATGATGGAAGTATACACCCTATCTG
GTTCCAAGCTTTAAAGGAAGTGTTAGCAAATCTATCATTTGAA---CCAGCTTTAATAGA
TAGACTGTGTAGATCTAAGCATATTTTTAAAAATACATATTATGAGGTTGAAGGAGGAAT
CCCATCAGGTTGCTCTGGAACTAGCATTTTTAACACTATGATCAATAATGTGATCATTAG
AACCCTTGTTTTAGATGCTTATAAAAACATTGATTTGGACAAATTAAAGATTCTAGCCTA
TGGGGATGATGTGATCTTTTCTTATAAATATCAGCTTGATATGGAGGCAATTGCTAAAGA
AGGCACAAAGTACGGATTAACAATAACACCCGCTGATAAATCTGATTGTTTCAAACAACT
TAATTATAATAATGTGACATTTTTGAAAAGGGGATTTAGACAGGATGAAAAACATAATTT
TCTAATACACCCTACATTTCCAGTAGAAGAGATCCAAGAGTCCATTCGATGGACAAAAAA
GCCATCTCAGATGCAGGAACATGTGCTATCGCTGTGTCATTTAATGTGGCATAATGGTAG
AGACGTGTAC-AAGCMGTTTGAGGATCGGATACGTAGTGTCAGCGCCGGTCGTGCACTAT
ATATCCCT-CCTTATGACTTGCTTTTGCATGAGTGGTACGAAAAATTT----TA------
-AATTG-----------TTTAGATATAAA-AGTAT---TAA--ACAGTT--AG--TTTTT
TA----------------GTTTTAT-----------------------------------
----------------------------

#HRV-A31|FJ445126
--------------------TTAAAACTGGGTGCGAGTTGTTCCCACTCGCACTTCCTAC
GTGGAGTAGTACACTATTATTACGGTAATTTTGTACGCCAGTTTTA--------------
--TAACCCTTCCCCTTTT------------------------------GTAAC----TTA
GAAG-----TTTGAACTTGA----GACCAATAGG-TGGTGATCAA-CCAGATCGCC-AAA
GGTCAAGCACTTCT-GTTT-CCCC-GGT-CAACAT-TGATATGCT--CCACCAGGGCAAA
AACAATTGCGATCGTTACCCGCAAAGTGCCTACGCAAAGCTTAGTAATATCTTGA--ACG
ATATATGG--TTGG----TCGCTCCACTA--------ATCCC--CATAGTAGACCTGGCA
GATGAGGCTGGAAACTCCCCACTGGCGACAGTGTTCCAGCCTGCGTGGCTGCCTGCGCAC
TCTCACG----AGT--------GCGAAGCCATA-TATTTGACAAGGTGTGAAGAGCCCCG
TGTGCT-CACTTTGAGTCC-TCCGGCCCCTGAATGTGGCTAACCTTAACCCTGCAGCTAG
TGCATACAAACCAGTATGTGGCTAGTCGTAATGAGCAATTGCGGGACGGGACCAACTACT
TTGG------GTGTCCGTGTTTC--AC--TTTTTCTTTTATG---------GTTTGCT-T
ATGGTGACAG-TATATA-----GTGTATATA------TTG-TTACCATGGGTGCACAAGT
CTCCAGACAGAATGTTGGTACGCATTCCACACAGAATATGGTTTCAAATGGATCCAGTTT
AAATTACTTCAACATAAATTATTTTAAGGATGCAGCCTCTAGTGGTGCTTCAAGATTGGA
TTTTTCACAAGACCCAAGCAAATTCACTGACCCAGTCAAGGATGTTCTTGAAAAGGGAAT
CCCAACTTTACAATCTCCTACAGTAGAAGCATGTGGTTACTCAGACAGAATAATGCAAAT
TACAAGAGGTGATTCTACAATAACATCACAGGATGTTGCAAATGCAGTGGTAGGTTATGG
AATATGGCCACACTACTTAAGTGCAAAAGATGCTACTGCCATTGATAAACCCACGCAGCC
AGACACCTCATCAAATAGATTTTATACACTAGAGAGTAAAATATGGACACGAGATTCTAA
GGGATGGTGGTGGAAGTTACCAGATGCACTAAAAGACATGGGTATATTTGGGGAAAACAT
GTATTACCATTATCTTGGTAGAAGTGGTTATACTGTGCACGTTCAGTGCAACGCTAGTAA
ATTCCACCAAGGGACTTTATTAATTATGATGATACCTGAGCATCAGCTAGCAAATGAAAA
CCGTACTAGAGCAGATGCTGGATATAACTTCACACATCCTGGTGAGTTAGGTAGGGA---
-----------------AGTTGGTAACAGACGCAACCCCCATGACAACCTTCCAAGTGA-
------------TGACAATTGGCTTAACTTTGATGGTACTTTATTAGGCAATGCTCTTAT
ATATCCTCACCAATTCATTAACTTAAGGAGTAATAATTCTGCAACATTGATAGTCCCTTA
TGTGAATGCTGTTCCAATGGATTCAATGCTTAGACATAATAATTGGAGTTTAGTGATAAT
TCCAATTTGTGAGTTACTAGTAGACTCTACAGTCAATGCTATA---GTCCCCATCACTAT
ATCAATAAGTCCAATGTTTGCTGAATTCTCTGGAGCAC-GTGCAAAACCAGA--------
-AGCTGCCTCACAAGGCCTCCCAATTTATATGACACCTGGCTCAGGCCAGTTCATGACAA
CTGATGACTTTCAATCACCTTCAGCCTTACCATGGTATCATCCAACCAAGGAGATTTTGA
TTCCGGGAGAAGTCAAAAATTTAATAGAAATGTGTCAAGTTGATACCTTAATCCCTATTA
ACAATACA---ATGCAGAAT---TTAAGGAAGGTAAATATGTACACCATACAATT-----
----GTCCAGTCAA---ACAGAA---ATGGCCCAAGAGATCTTTGCTATTAAAGTAGACA
TTGCCTCACAACCTTTGGCAAACACCATGCTTGGAGAAATTGCAAGTTACTTCACACACT
GGACTGGTAGTTTGCGTTTCAGCTTTATGT---TTTGTGGCACAGCAAACACCACCCTCA
AATTACTTTTGGCATACACACCACCAGGCATTGGTAAACCAAGCAGTAGGAAACAAGCTA
TGCTTGGGACACACATAGTTTGGGACGTTGGATTACAATCTACAGTATCTCTAGTTGTCC
CATGGGTTAGTGCCAGCCATTTTAGATACACATCTAGGGATGAACATTCAGCAGCTGGGT
ATATAACGTGTTGGTATCAAACAAATTTTGTTTTTCCCCCAAATACTCCTAATACAGCCA
---ACATGTTGTGTTTTGTATCAGCTTGCAAGGATTTCTGTTTACGTATGGCTAGAGACA
CAGATATGCATATTCAAGATGATGCTATC--ACACAA----AATCCAGTTGAAAACTATG
TGGAAGAGGTTCTTAATGAAGTCTTAGTAGTACCTAATATCAAAGAAAGCCATCCAAGCA
CATCTAATTCTGCCCCAATCCTGGACGCTGCTGAAACTGGACACACTAGTAATGTACAAC
CAGAAGATACAATTGAAACTCGCTACGTGCAAACATCACAAACAAGAGATGAAATGAGCA
TTGAAAGTTTCCTTGGTAGGTCAGGA---TGTG------TACATACTTCAATA------A
TAGAACCAGATGGACT--------------------------------------------
-CCATGATAGCAAATATAAAGTATGGCACATTAATTTACAAGAGATGGCCCAGATTAGGC
GAAAATTTGAAATGTTCACATATGTAAGATTTGATTCAGAAGTGACCATAGTTCCATGCA
TTGCAGGACATGGTAGTG------ACATAGGCCATATAGTCATGCAATACATGTATGTAC
CACCTGGGGCCCCAGTACCAACAAATAG---AAAACATTTTGC---ATGGCAATCAGGTA
CTAATGCATCGATTTTCTGGCAACATGGACAACCCTTTCCAAGATTTACATTACCCTTTT
TGAGTGTCGCATCCGCTTATTACATGTTTTATGATGGTTATG---ATGGAGACAAAAGT-
-----GGAGC---CAAGTATGGTACTACAGTAGTTAATCGCATGGGTGCACTATGCATGA
GAGTTGTCACTAACAA-ACAAGCTCATAAAGTTGAAATCACAACCAATATTTACCATAAG
GCCAAACATGTAAAGGCATGGTGTCCTAGGCCACCTAGAGCAGTTCCATACAGGTATGTT
GGATCAACAAACTAC---------AAACCTGATGAAA---------------------AT
GAAGTTACAATCTTTGTTAAACACAGG------GAT---AATCCAA--------------
-AGATTATC-----------AC----AGCAGGACCAAGTGATCTGTTTGTACATGTAGGT
AATCTAATATATAGAAATTTACACTTGTTCAACTCAGAAA---TGCATGATTCAGTGTTA
GTATCATATTCCTC------AGACTTAGTCATTTACCGCACAAACACTACAGGCAATGAC
TATATTCCTACATGTGATTGTACCCAAGCTACTTACTATTGTAAACATAAAGATAGGTAT
TATCCAATTG-TTGTCACCAGTCATGATTGGTATGAAATTCAAGAGAGTGAATACTACCC
AAAACATATTCAATATAATCTTTTAATTGGTGAAGGACCATGTGAGCCAGGAGACTGTGG
AGGAAAGCTATTGTGTAAACATGGAGTGATTGGAATAATAACAGCAGGTGGGGAAGGGCA
TGTGGCATTCATCGATCTCAGACAAT------TCCACTGTG-CAGATGAA-----CAGGG
---AATAACTGACTACATTCACATGTTAGGTGAAGCTTTTGGATCGGGATTCGTTGATAG
TGTCAAAGA---TCAAATAAACGCTATCAA------CCCAATTAATAACATCAGTAAGAA
GATAATCAAGTGGTTACTCAGGATAATTTCTGCAATGGTTATAATCATTAGAAATTCTTC
TGACCCACAAACAATTGTGGCTACACTAACATTGATTGGTTGCTCAGGTTCCCCTTGGCG
ATTCCTTAAAGAGAGGTTTTGTAAATGGACTCA-ACTAAATTACATACA----------T
AAGGAATCT---GATTCATGGCTTAAGAAGTTTACTGAAATGTGTAATGCAGCTAGAGGT
TTGGAATGGATTGGAAATAAAATATCAAAATTTATTGAGTGGATGAAGTCTA---TGCTC
CCCCAAGCTCAACTTAAAATCAAGTATCTGAGCGAGCTTAAGAAACTCAGCTTTCTAGAA
AAACAAATAGAATATCTGAGGGTTGCTGATTCCCAAACACAGGAAA---AGATTAAATGT
GAGATTGATACTT----------TACATGACCTCTCTTGCAAATTTTTGCCACTCTATGC
TAGTGAAGCCAAAAGAATAAAAATTCTACATAATAAATGTAACACAATTAT------CAA
ACAAAGGAAAAGGTGTGAACCAGTTGCAGTTGCTATACATGGTGAGCCCGGTACTGGTAA
GTCCATGACCACAAACTTTCTTGCTAGAATGATAACCAATGATAGTGAT------ATTTA
TTCTTTACCACCTGACCCCAAATATTTTGATGGATACGATCAACAGAGTGTGGTTATCAT
GGATGATATTATGCAAAATCCAAGTGGGGAGGATATGACCTTGTTTTGCCAAATGGTATC
CAGTGTTACATTTATACCACCAATGGCTGACCTACCTGACAAGGGCAAACCTTTTGATTC
TAGATTTGTATTGTGTAGCACTAATCATAACTTGTTAGCACCACCTACAATCACTTCATT
ACCGGCTATGAACAGAAGGTTCTTTTTAGATTTAGATATTRTAGTATGTGATAAATATAA
AGATCCACAAGGAAAGTTAAATGTGGCTGCTGCTTTTCGACCTTGTGATGTGGATACAAA
AATTGGAAAT---GCTCGCTGTTGTCCTTTCATTTGTGGTAAAGCTGTTATTTTTAGGGA
TCGCAATAATTGTCAAACTTATACTCTGGCACAAGTGTACAATCAAATACTTGCTGAAGA
CAAGAGACGTAGGCAAGTTGTGGATGTCATGGCAGCAATCTTTCAGGGGCCTA-------
-----------TTACTC---TTGAAGGGCCCCCACCTGCAGCAATAAATGATCTATTGAA
ATCAGTTAGAACTCCAGAGGTCATTAAATATTGTGAGGATAACAAATGGATAGTGCCAAC
TGAGTGTAAGA---TTGAGAGAGATCTTAATATTGCTAATACCATTATTACAATTATTGC
TAATATTATTAGTATTTCTGGAATAATTTATGTTATATATAAGCTTTTCTGTACATTACA
AGGACCATATTCA-GGTGAGCCCA---AGCCTAAAACCAAGATACCAGAA---AGAAGAG
TGGTAGCTCAAGGTCCAGAGGAAGAATTTGGTAGATCACTCATCAAACACAATTCATGTA
TTGTAACAACACAAA---ATGGTAAATTTACAGGTCTGGGTATCTATGATAGAACGCTAG
TCTTACCAACACATGCAGATCCAGGTAATGAAATACAAATAGATGGTATCACAACTAAGG
TAGAAGATTCTTACGATCTGTTCAATAAAGATGGGATCAAATTGGAAATCACAGTGCTCA
AACTCAAGAGAAATGAAAAGTTTAAGGATATTAGGAAGTATATCCCAGAAAATGAAGATG
ATTATCCAGATTGCAAT---------TTGGCTTTATCTGCTAATCAACCAGAAACCACAA
TA------ATCAATGTTGGGGATGTAGTGTCATATGGAAATATTTTACTTAGTGGAAATM
AAACAGCAAGAATGCTCAAATATAATTATCCAACAAAATCAGGTTATTGTGGTGGAATTT
TGTACAAAATTGGACAAGTCTTAGGGATTCATGTTGGTGGTAATGGAAGGGATGGATTTG
CAGCCATGCTACTAAGATCATA--TTTTTCAGAAACACAAGGCCAAATAGTTGTCACTAA
ACCTACTATTGAGTGCAATTTACCTAGTATCCACACACCCAGTAAGACTAAGTTACAACC
TAGTGTATTTTATGATGTTTTCCCTGGTAGTAAAGAACCAGCTGTACTTTCAGAACACGA
CTCTAGGTTAGAAGTTGATTTCAAACAAGCTTTATTTTCTAAATATAAAGGTAATAGTCA
GTGTGAAATAAATGATCATGTTAAAGTGGCAATTTCTCATTATTCAGCACAACTAATGAC
ATTGGATAT---TGACCCAAATCCAATCTCATTAGAGGATAGCGTTTTTGGTGCGGAAGG
TTTAGAAGCACTTGACCTTACTACCAGTGCTGGATTTCCCTATGTGTCCATGGGTATTAA
GAAGAGAGATTTGATTAACAAGCAAACAAAAGACATCACAAAACTTAAAATGGCACTAGA
TAAGTATGGTGTTGACTTGCCCATGGTCACATTTCTTAAAGATGAACTTAGGAAAAAAGA
GAAAATTGCCACTGGAAAGACACGTGTCATTGAAGCCAGCAGTGTAAATGACACTATTCT
GTTTAGAACAACTTTTGGGAATCTCTTTTCAAAATTTCACCTAAATCCTGGCATTGTTAC
TGGTTCTGCAGTAGGTTGTGACCCAGAAACTTTTTGGTCAAAAATACCAGTAATGTTAAA
TGGCGAGTGCATAATGGCATTTGATTATACAAATTATGATGGCAGCATACATCCAATTTG
GTTTGAAGCTCTTAAAGAAGTGCTATCCAATTTAGGGTTCCAG---TCTGATCTAATAGA
TAGATTATGCAGGTCTAAACACATTTTTAAAAATGTATATTATGAGGTAGAAGGGGGGGT
GCCATCAGGTTGTTCTGGAACAAGCATATTTAATACAATGATTAACAATATTATCATTAG
GACACTAGTTCTGGATGCATATAAGAACATTGATTTAGATAAGCTTAAGATAATAGCTTA
TGGAGATGATGTTATCTTTTCTTATAAATATCAATTAGACATGGAAGTGATTGCAAAGGA
AGGCATTAAGTATGGACTTACAATCACTCCAGCTGATAAATCAAGTGAATTTAAGAAATT
GGATTATAATAGTGTGACTTTCTTGAAGAGAGGGTTTAAGCAAGATGAAAGGTATTCATT
TCTGATACATCCAATTTTTCCAATTGATGAAATTCATGAGTCCATTCGATGGACTAAGAA
ACCATCTCAGATGCAAGAACACGTTCTGTCACTGTGTCATTTAATGTGGCATAATGGTAG
GGATGTGTAT-AAGCAGTTCGAACAAAAGATACGCAGTGTGAGCGCTGGTCGCGCACTGT
ATATCCCA-CCGTATGATCTGCTTTTGCATGAATGGTATGAAAAATTT----TA------
-AGTTG-----------TTTAGATATAGA-AATAA---TAA--ACAATT--AG--TTTTT
TA----------------GTTTTAT-----------------------------------
----------------------------

#HRV-A32|FJ445127
--------------------TTAAAACTGGATCCGGGTTGTTCCCACCCGGATCTCCCAC
GTGGAGTTGTACACTATTATTACGGTAATTTTGTACGCCAGTTTTA--------------
--TATCCCTTACCCCAA-------------------------------GTAAC----TTA
GAAG------ATAAACACACA---GACCAATAGG-AGGTGGTCAT-CCAGATCACT-AAG
GGTCAAGCACTTCT-GTTT-CCCC-GGT-CAAGGT-TGATATGCT--CCAACAGGGCAAA
AACAGCTGAGATCATTATCCGCAAAGTGCCTACGCAAAGCCTAGTAACTACCTCG--AAA
GTACTTGA--CTGG----TCGCTCCGC--------CATACCC--CATGGTAGACCTGGCA
GATGAGGCTAGAAATCCCCCACTGGTGACAGTGTTCTAGCCTGCGTGGCTGCCTGCACAC
CCTTTG-----GGT--------GTGAAGCCAAG-TAATGGACAGGGTGTGAAGAGTCGAG
TGTGCT-CACTTTGAGTCC-TCCGGCCCCTGAATGTGGCTAACCCTAACCCTGCAGCTAG
GGCACACAATCCAGTGTGTATCTAGTCGTAATGAGCAATTGCGGGATGGGACCAACTACT
TTGG------GTGTCCGTGTTTC--TT--GTTTTTCATTTAT---------AATTGCT-T
ATGGTGACAA-TATATA----GTATTATATA------TTG-GCGTCATGGGCGCTCAGGT
ATCCAGGCAAAACGTTGGAACTCACTCTACACAGAATTCAGTCACAAATGGGTCTAGTTT
AAATTATTTTAACATAAACTACTTCAAAGATGCTGCATCAAGTGGTGCATCCAAACTTGA
ATTTTCACAGGACCCAAGCAAATTTACTGATCCGGTTAAAGATGTTCTTGAAAAGGGAAT
ACCTACTTTACAATCACCCACTGTTGAAGCGTGTGGATATTCTGATAGAATAATCCAAAT
CACAAGAGGAGATTCAACAATCACTTCACAAGATGTAGCTAATGCAGTTGTTGCTTATGG
AGTTTGGCCCCATTACCTCACCCCACAGGACGCAACTGCCATTGATAAACCTTCTCATCC
AGACACTTCATCAAATAGGTTTTACACTCTTGAAAGTAAAAATTGGGATAGTGAGTCAAA
AGGTTGGTGGTGGAAACTGCCTGATGCATTAAAGGATATGGGGGTCTTTGGCCAAAATAT
GTACTACCATTTCCTTGGCAGGAGTGGGTATACAGTTCATGTGCAGTGCAACTCAAGCAA
ATTCCATCAAGGAACCCTAATTGTGGCTATGATACCTGAACACCAATTGGCAGCGGCAGA
GAGGGGAAATGTCACCGCTGGATACAATTTCACACATCCTGGTGAAATTGGAAGGGA---
--------------TGTTGGAAAAACTGAACGCCAACATACAAGCAAGCAACCCAGTGA-
------------TGACAACTGGCTCAATTTTGATGGAACACTGTTGGGTAATATTACCAT
CTTTCCACACCAGTTTATTAACTTAAGAAGTAATAACTCAGCAACAATAATAGTGCCATA
TGTTAATGCTGTACCTATGGATTCCATGCTTAGACATAATAACTGGAGTTTGGTGATTAT
ACCTATCTGTCCACTACAATCTGAAGGAACTGTATCAACTACT---ATTCCAATTACTAT
TTCTATCAGTCCTATGTTTGCTGAGTTCTCTGGTGCAC-GTGCAAAGAGT----------
-----------CAAGGTTTACCAGTACTAATGACACCAGGATCTGGCCAATTCATGACCA
CTGATGACTTTCAGTCACCTAGTGCGTTACCATGGTTTCACCCTACCAAGGAGATATCCA
TACCTGGACAGGTTAGAAATTTAATAGAAATGTGTCAGGTGGATACCATCATACCAATAA
ATAACACT---GGTAATAAC---ACCACAAGCATTAATATGTACACAGTACGGCT-----
----TGAAAGGCAG---ACAAAT---TTAATGGGTGAAGTTTTTGCCATAAACGTGGACA
TAGCCTCTCATCCTTTAGCAACTACATTATTAGGGGAAATTGCTGGTTATTATACCCATT
GGACAGGCAGTTTACGTTTTAGCTTTATGT---TTTGTGGGTCTGCTAGTACTACCTTAA
AGCTTCTGTTGGCATACACTCCACCAGGAATCTCAAAACCTACAACCAGGAAGGAAGCAA
TGTTGGGTACTCATGTGGTTTGGGATGTTGGCTTACAATCAACTATTTCTATGATAGTAC
CTTGGGTTAGCGCTAGCCATTTTAGAAACACAACACCAGATAAGTACTCCTTAGCAGGAT
TCATTACCTGTTGGTATCAAACAAATCTTGTAGTTCCTGCAGATACACCAGCCACAGCCA
---ACTTACTATGTTTTGTGTCCGCTTGCAAAGACTTTTGCTTGCGAATGGCTAGAGATA
CCAACTTGCACAAACAAAGTGGTCCAATA--ACCCAA----AATCCTGTGGAGAATTACA
TAGATCAAGTTTTAAATGAAGTTTTGGTAGTTCCAAACATCAAAGAAAGCAATCCCACAA
CCTCTAATTCAGCCCCAGCCTTAGATGCTGCCGAAACAGGTCATACCAGTAATGTTCAAC
CTGAAGACATGATTGAAACACGTTATGTGCAAACAACACACACTAGAGATGAGATGAGTC
TTGAGAGCTTCTTAGGGAGGTCAGGA---TGTG------TACATATATCCAAA------T
TAGATATTGATTATAC---------------------------------CAATTACAATA
AAAGTGTTAAGAATTTCACAATTTGGAAGATAAATATAAAAGAAATGGCCCAGATTAGGA
GAAAATTTGAGTTGTTTACATACACAAGGTTTGATTCTGAAATAACATTAGTACCTTGTA
TAGCTGCAGAAAGTGACA------GCATTGGTCATGTTGTTATGCAGTACATGTATGTAC
CACCAGGGGCTCCTCTACCACAAGCAAG---AGATGACTACAC---ATGGCAATCTGGCA
CGAATGCATCTATCTTTTGGCAGCATGGACAGGCATATCCCAGGTTTTCACTTCCATTTC
TAAGTATTGCCTCTGCATACTACATGTTTTATGATGGTTATG---ATGGTGGGCCA----
-----GATTC---ACAATATGGAACAATTGTAACAAATGATATGGGTTCCCTGTGTTCTC
GTATAGTCACCGAAGA-GCACGGATCCCGTGTTGATATTTCAACTAGGGTATATCACAAA
GCTAAACACGTCAAAGCTTGGTGCCCACGACCACCTAGGGCAGTTGAATATACACATACA
CATGTTACAAATTAC---------AAACCAAGCACAG---------------------GT
GATTACACCACAGCCATACAAACCAGA------GAG---CATGTTA--------------
-GAGCAGTCAAA--------AA----TGTAGGTCCTAGTGACATGTATGTCCATGTAGGT
AATCTTATATATAGAAACCTTCATTTATTCAACTCAGAAG---CAAGTGATTCAGTGTTA
ATATCACATTCATC------TGATTTAGTCATATACCGCACAAACACAACAGGTGATGAC
TACATACCAACTTGTGACTGTACAGATGCCACTTACTATTGCAGACACAAGAATAGATAT
TACCCCATTA-AGGTCACTAGTCATGATTGGTATGAAATACAAGAAAGTGAATATTACCC
AAAACACATTCAATATAACTTATTAATAGGTGAAGGACCTTGTGAGCCTGGTGATTGTGG
TGGAAAATTATTGTGCAAGCATGGTGTAATAGGTATAATTACAGCTGGTGGTGAGGGTCA
TGTTGCATTTATAGATTTGAGACATT------TTCACTGTG-CTGAAGAA-----CAGGG
---AATTACTGACTATGTACATATGCTAGGTGAAGCTTTTGGAAATGGTTTTGTAGATAG
TGTTAGGGA---TCAAGTTAATGCAATAAA------TCCTATAAATAGTATAAGTAAGAA
AATAATTAAATGGATGCTTAGAATAATATCAGCTATGGTTATTATAATTAGGAATAGTTC
TGACCCGCAAACAATAATTGCTACATTAACTCTAATAGGATGTTCTGGTTCACCGTGGCG
ATTCTTAAAAGAAAAATTCTGCAAATGGACACA-ACTAAATTATGTACA----------C
AAAGAATCA---GATTCTTGGCTTAAGAAATTTACTGAGATGTGCAATGCTGCCAGAGGT
CTTGAATGGATAGGGAATAAAATATCCAAATTTATTGATTGGATGAAATCAA---TGTTG
CCACAAGCACAACTTAAAGTTAAATATTTGAGTGAGCTAAAGAAACTTAATTTATTAGAA
AAACAGATTGACAATTTACGTTGTGCTGATACAAAGGTGCAGGAAA---AAATAAAATTT
GAAATAGATACAC----------TTCATGATTTGTCTTGCAAGTTTCTGCCATTATATGC
AAGTGAAGCAAAGAGAATAAAAACATTGCATAACAAATGCTGCAATATAAT------AAA
GCAAAAGAAAAGGAGTGAGCCAGTTGCCATTATGATACATGGACCTCCTGGCACTGGTAA
ATCCATAACAACCAGCTTTCTTGCCAGGATGATAACAAATGAAAGTGAT------ATCTA
CTCACTTCCACCGGATCCTAAATATTTTGATGGTTATGATCAACAGAGTGTTGTCATAAT
GGATGATATCATGCAGAACCCTGGTGGTGAAGATATGTCTCTGTTTTGTCAAATGGTTTC
CAGTGTAACTTTTATACCTCCAATGGCAGATTTACCTGATAAAGGAAAACCCTTTGATTC
AAGATTTGTTTTTTGCAGCACCAATCATTCACTTCTTGCCCCTCCTACCATTACCTCACT
TTCTGCAATGAATAGAAGGTTTTATTTAGATTTAGATATTGTAGTAAATGAAAATTACAA
AGATACCCAAGGAAAATTGWATGTCCCAAAATCTTTTAAACCGTGTGACATAGATAATAA
GATTGGAAAT---GCAAAATGTTGCCCCTTTATATGTGGAAAAGCAGTCGTGTTCAAGGA
TCGGAACACGTGTCAAACATATACACTGTGTCAAATCTATAACATGATCATTGAGGAAGA
CAAACGACGCAGAAGCGTTGTTGATGTTATGTCTGCAATTTTCCAAGGTCCCA-------
-----------TATCTA---TGAATTCCCCACCTCCACCTGCCATAGCTGATTTATTACA
ATCAGTAAGAACTCCAGAGGTTGTTAAGTATTGTGAATATAATAAGTGGATAATTCCAGC
TGAATGTAAAA---TAGAGAGAGATTTAAATCTTGCAAACAACATAATAACAATTATTGC
AAATATCATTAGTATAGCAGGTATTATATTTGTTATTTATAAATTATTTTGCTCATTGCA
AGGACCATATTCA-GGTGAGCCTA---AGCCAAAAACCAAGATTCCTGAA---AGAAGGG
TAGTAGCACAAGGACCTGAGGAAGAATTTGGACGTTCATTAATAAAACACAATACATGTG
TGATTACAACAGATA---ATGGAAAATTTACTGGATTGGGTATTTATGATAAATACATGA
TCATTCCAACACATGCTGATCCGGGCAAGACTGTCCAAATCAATGGTATTATTACAAATG
TTATTGACTCTTATGATTTACATAACAAAGATGGAGTTAAACTTGAAATTACAGTCATTA
AGCTAGATAGAAATGAAAAATTCAGAGATATACGCAAGTATATACCAGAGAGGGAAGATG
ATTATCCTGATTGTAAT---------TTAGCACTTGTAGCAAATCAACCTGAACCAACTA
TT------ATCAATGTAGGTGATGTGATTTCTTATGGAAACATATTACTTAGTGGAAACC
AAACAGCTAGAATGTTAAAGTACCATTACCCAACTAAATCTGGATATTGTGGTGGTGTTT
TATACAAGATAGGTAGTATAATAGGAATTCATGTAGGTGGTAATGGTAGAGACGGCTTCT
CAGCAATGCTACTTAGATCATA--CTTTAGTGAAACACAAGGTCAAATCACTAGCTCAAG
AAATGTTAAGGATCTTGGATACCCGACTATACACACCCCTAACAAGACTAAACTACACCC
AAGTGTCTTTTATGATGTGTTCAAGGGCACTAAAGAACCTGCTGTTTTGTCGGAGAAGGA
TCCACGTTTAGAAACTGATTTTAAAACTGCTTTATTCTCTAAATATAAAGGGAATGTTAA
TTGTGAATTGAATGATCATATGAGAGTTGCTATAGCGCACTACTCAGCTCAATTAATGAC
CCTTGATAT---TGATCCAAGCAACATGACAATGGAAGAAAGTGTGTTTGGAACTGATGG
TTTGGAAGCATTAGACCTAAATACAAGTGCAGGGTTTCCATATATAAGTATGGGGATTAA
AAAGAGAGATCTTATCAACAACAGTACAAAGGATATATCTAAACTTAAAATAGCATTAGA
TAAATATGGAGTGGACTTGCCTATGGTTACCTTCTTAAAAGATGAGCTTAGGAAAAAAGA
AAAGATCCCATCTGGAAAAACTAGGGTTATAGAGGCTAGTAGTGTTAATGACACCATAGC
ATTTAGAATGACATATGGAAATTTGTTTGCATGTTTCCACAAAAACCCTGGAGTTGTAAC
TGGTTCAGCAGTAGGGTGTGATCCTGAAACTTTTTGGTCAAAAATACCTGTGATGTTAGA
TGGTGATTGTATAATGGCATTTGATTACACAAATTATGATGGCAGTATACACCCTGTGTG
GTTTGAAGCACTGAAGGAAATCTTAAAAGACTTACAGTTTGAA---CATAGGTTAATAGA
TAGATTGTGTAACTCCAAACATATATTTAAAGATTCTTATTATGAAGTTGAGGGAGGGGT
GCCTTCAGGTTGTTCAGGAACTAGCATATTCAACACAATGATTAATAATGTGATTATAAG
AACCTTAGTCCTAGATGCCTATAAGCATATAGATCTAGATAAACTTAAGATAATAGCTTA
TGGAGATGATGTTATTTTCTCTTACAAATACCCTTTGGAAATGGAGGCAATTGCAATAGA
AGGCAAGAAATATGGTCTAACTATTACCCCTGCAGACAAATCTGATACTTTCAAGAAATT
GGATTATGATAGTGTCACATTCTTAAAAAGAGGATTCAAACAAGATTCCAAATACCCATT
CTTGATACATCCCACTTTTCCAGTAAGTGAAATTCATGAATCAATCAGATGGACAAAGAA
ACCATCCCAAATGCAGGAACATGTTCTTTCATTGTGTCACTTAATGTGGCATAATGGACG
TGATGTTTAC-AAAGAGTTTGAACGTGGGATTCGCAGCGTTAGCGCTGGACGTGCGTTGT
ATATCCCA-CCCTATGAACTTTTACTGCATGAGTGGTATGAGAAATTT----TA------
-ACTTT-----------CATATATATAGA-AGTAG---TGA--ATACTT--AG--TTCAT
TA----------------GTTTTAT-----------------------------------
----------------------------

#HRV-A33|FJ445128
--------------------TTAAAACTGGATCTAGGTTGTTCCCACCTAGATCTCCTAC
ACGGAGTTGTACTCTGTTATTCCGGTAACTTTGTACGCCAGTTTTAT-------------
--ACCCCCTTCCCCCTTT------------------------------GTAAC----TTA
GAAG------CTGAACATACT---GACCAATAGG-CGGCATTCAA-CCAGAATGTC-AAA
GGTCAAGCACTTCT-GTTT-CCCC-GGT-TAAAGC-TGATATGCT--CCAACAGGGCAAA
AACAGCCTTAATCGTTATCCGCAAGACAACTACGCAAAGCCTAGTATCATCTTTG--AAA
GTATGTGG--TTGG----TCGCTCCGCTA------TAAACTC--AATAGCAGACCTGGCA
GATGAGGCTAGAAACTCCCCACTGGCGACAGTGTTCTAGCCTGCGCGGCTGCCTGCGTGC
CCTATACG---GGT--------ACGAAGCCATA-TATTTGACAAGGTGTGAAGAGCCCCG
TGTGCT-TGTCTTGAGTCC-TCCGGCCCCTGAATGTGGCTAACCTTAACCCTGCAGCTGG
TATGCACAATCCAGTACATGGCCAGTCGTAATGAGCAATTGCGGGATGGGACCAACTACT
TTGG------GTGTCCGTGTTTC--CT--ATTTTACCTTTAT---------ATTTGCT-T
ATGGTGACAA-TATATA-TATAACATATATA------TTG-GCATCATGGGCGCTCAAGT
TTCAAGACAGAATGTTGGTACGCACTCCACACAGAATGCAGTTTCAAATGGATCAAGTCT
GAACTATTTCAATATAAATTATTTTAAGGATGCTGCCTCCAGCGGTGCATCAAAACTTGA
ATTCTCACAGGATCCAAGTAAATTTACAGACCCAGTCAAGGATGTATTGGAAAAAGGAAT
CCCCACTCTACAATCCCCTACTGTAGAAGCATGTGGATATTCAGATAGAATCATACAAAT
CACAAGAGGAGATTCTACAATAACATCACAAGATGTTGCAAATGCTGTTGTTGGTTATGG
CGTGTGGCCTCATTATTTGACACCTCAAGATGCTACAGCTATAGACAAACCTTCTCGACC
AGATACTTCCTCTAATAGATTTTACACTTTGGCAAGTAAGGAATGGGACTTTAATTCTAA
AGGATGGTGGTGGAAGTTGCCTGATGCTCTTAAGGATATGGGAATTTTTGGTGAAAACAT
GTTTTACCATTTCCTTGGTAGAAGTGGTTATACAGTACATGTGCAGTGTAATGCAAGCAA
GTTTCACCAAGGTACTTTGATTGTTGCCATGATACCTGAGCATCAATTGGCAAGTGCAAC
AACCGGGAATGCCACAGCTGGGTACAACCTTACGCATCCTGGAGAGGCAGGTAGAGA---
--------------TGTCAGCCCAAAGACTCGTGAAAATATTGATAAACAGCCCAGTGA-
------------TGATGCATGGCTCAATTTTGATGGCACACTGCTAGGTAACATAACTGT
ATATCCACATCAGCTTATTAACTTAAGAAGCAACAATTCAGCCACAATTATTGTTCCTTA
TGTGAATGCAGTTCCTATGGATTCAATGCTAAGACACAACAACTGGAGTTTGGTTATAAT
ACCAATTTGTCCACTAGAATCTGTACCAGCTTCAACT---------GTACCTATTACTAT
CTCTATAAGCCCTATGTGTGCTGAGTTTTCTGGTGCCC-GCGCTGCTGCGAG--------
-------AAACCAAGGCTTACCAGTATTTATAACACCAGGATCTGGTCAATTTATGACAA
CAGATGATTTTCAATCACCCAGTGCTCTGCCCTGGTTTCATCCCACCAGAGAAATTTCAA
TCCCAGGTCAAGTTAAAAACCTTGTTGAACTTTGCCAAATAGATACACTGATTCCCATAA
ACAGCACA---ACTGCAAAT---AATGATAACACAAGTATATACACTGTGACTTT-----
----GGAAAAACAG---ACTAAT---TTAGCACAAGAAGTATTTGCAATTAAAGTTGATA
TTGCATCTAATCCTCTTGCCACTACCTTAATTGGTGAAATAGCTAGTTATTTTACTCACT
GGACAGGCAGCGTCCGATTTAGTTTTCTTT---TCTGTGGTACTGCAAACACTACTCTTA
AATTGTTGTTAGCCTACACACCCCCTGGAATACGTAAACCTATTAGCAGAAAGGAAGCAA
TGCTTGGTACTCATGTGGTGTGGGACGTTGGTCTGCAATCAACAATGTCCATGGTTGTTC
CCTGGGTTAGTGCTAGTCATTTTAGAAATACCACACCAGATACATATTCCTTAGCTGGGT
ATGTGACCTGCTGGTACCAGACCAGCCTGGTGGTACCAAGCAGTACACCAATCACTGCCA
---AGATGTTGTGTTTTGTTTCGGGCTGTAAAGACTTTTGTCTAAGAATGGCACGAGATA
CAAATTTACATTTACAAAGTGGCATTATA--ACACAA----AATCCAGTAGAGAATTATA
TAGAAGAGGTGTTGAATGAGGTTTTAGTAGTGCCTAATATCAGAGAGAGTCAAGCAACCA
CATCAAATTCAGCACCTGCCTTAGATGCAGCTGAGACTGGACACACTAATAATGTACAAC
CAGAAGATATGATTGAAACAAGATATGTACAAACATCACAAACTCTTGATGAGATGAGTG
TGGAAAGCTTCTTAGGAAGGTCTGGT---TGCA------TTCACATGTCAAAA------T
TAGTAGTGAAATA------------------------------------TGAAGACTATA
ATGAGAAAAAGAATTTTATGACATGGAAAATAAATCTACAAGAGATGGCACAGATTAGGA
GGAAATTTGAAATGTTTACATATGCCAGATTTGATTCAGAGATCACCCTAGTCCCTTCTA
TAGCTGCCCAGGGAGATG------ATGTTGGTCATGTTGTAATGCAGTACATGTATGTCC
CACCAGGTGCACCAGCTCCAGAAAAGAG---AGATGATTACAC---ATGGCAATCAGGAA
CAAATGCATCTGTCTTTTGGCAATATGGACAAACATATCCTAGGTTCTCATTACCTTTCC
TTAGCATAGCTTCAGCATATTACATGTTCTATGATGGATATG---ATGGGGACCAACCC-
-----AATTC---CAGGTATGGTAATATGGTTACCAATGACATGGGCACTTTATGCTCTA
GAATAGTTACAGATAA-TCATAAGCATCCAATAGAAGTTACAACAAGAGTATACCATAAA
GCAAAACATGTCAAAGTCTGGTGCCCAAGACCACCTAGAGCTGTGGAATACACCCATACT
CATGTTACAAATTAT---------AAATCAACAACTC---------------------GT
GAAGTGAAGACAGCTATTAGACCAAGA------GCA---ACAATCA--------------
-AG-----------------AC----TGCAGGACCAAGTGACATGTATGTACATGTTGGT
AATCTCATATATAGAAATTTGCACCTTTTCAATTCAGACA---TTCATGACTCCATATCA
GTATCATACTCATC------AGATTTAGTCATATACCGAACAAACACTACAGGTGATGAC
TACATACCAACTTGTGACTGTACTGATGCAACTTACTTTTGCAAGCACAAAAACAGATAT
TATCCAATAA-AAGTCACTAGTCATGATTGGTATGAAATTCAGGAAAGTGAGTATTACCC
AAAACACATACAGTACAACTTATTAATAGGTGAGGGCCCATGTGAACCTGGTGATTGTGG
TGGTAAACTGCTGTGCAAACACGGAGTTATTGGAATAATAACTGCAGGTGGTGAGGGACA
TGTGGCATTCATAGATTTAAGACATT------TCCATTGTG-CTGAAGAA-----CAGGG
---GATTACCGATTACATACACATGCTTGGTGAGGCATTTGGTAGTGGGTTTGTTGATAG
TGTCAAAGA---CCAAATAAATGCCATAAA------CCCAATTAACAATATAAGTAGGAA
AATTGTAAAATGGATTCTAAGAATAATATCAGCAATGGTTGTGATTATTAGAAATTCATC
TGATCCCCAGACAATAATAGCCACATTAACTTTAATTGGTTGCTCTGGATCACCATGGAG
ATTTCTTAAAGAAAAGTTCTGTAAATGGACACA-ACTAAATTACATCCA----------C
AAAGAGTCA---GATTCCTGGCTAAAGAAATTTACTGAAATGTGCAATGCAGCTAGAGGT
CTAGAGTGGATTGGTAACAAGATATCCAAATTTATTGAGTGGATGAAATCAA---TGCTA
CCACAGGCACAACTTAAAATCAAATACCTTAATGAACTCAAGAAGTTGAACCTTTTAGAA
AAGCAAATTGAGCACTTGAGAATAGCTGATTCTAGTACTCAAGAGA---AAATTAAGTGT
GAGATAGACACTT----------TACATGATTTATCATGCAAATTTCTTCCCTTATATGC
TAGTGAGGCTAAAAGAATTAAAGTCTTATATAATAAGTGTAATGTAATTAT------CAA
ACAGAAGAAGAGATGTGAACCGGTGGCAGTCGTCATACATGGGGAACCTGGAGCCGGAAA
ATCTATGACAACAAACTTCCTAGCAAGAATGATAACTAATGATAGTGAC------ATATA
CTCACTCCCACCAGATCCCAAATACTTTGATGGCTATGATCAGCAGAGTGTGGTTATAAT
GGATGATATCATGCAAAACCCAAGTGGTGATGACATGACTCTTTTCTGCCAGATGGTGTC
TAGTGTCACATTTATCCCACCTATGGCTGATCTTCCAGACAAAGGCAAACCTTTTGACTC
CAGATTTGTTTTGTGTAGTACAAATCATAGTATGTTGGCACCACCAACTATCACATCTTT
GCCAGCAATGAATAGGAGATTCTATCTAGATTTGGATATTGTAGTTAGTGAAAAATACAA
AGACCAGCAAGGGAAGCTTAATGTTGCTGCCGCATTCCAACCTTGTGATGTCAATGCAAA
AATTGGCAAT---GCACGCTGTTGTCCATTCATATGTGGAAAGGCAGTAATGTTCAAGGA
TAGAAACACTTGTCAATCCTACACATTGGCACAGGTGTACAACCATATACTTGAAGAGGA
CAGAAGGCGCAGACAAGTTGTAGATGTTATGTCTGCAATTTTCCAAGGACCAA-------
-----------TCTCTT---TGGAARGACCACCACCAGCTGCAATAAGTGATCTGCTGCA
ATCAGTAAGAACTCCAGAAGTCATCAAGTACTGTGAGGACAACAAATGGATAATCCCTGC
TGGGTGTAGAA---TAGAAAGAGATTTAAATATTGCCAACACCATAATTACAATCATAGC
AAATGTAATTAGCATTTCTGGGATTATTTATGTGATATACAAGCTATTTTGTACATTACA
AGGACCTTACTCT-GGTGAACCCA---AACAAAGGACAAAAATTCCTGAG---AGGAGAG
TTGTTGCACAAGGCCCTGAGGAGGAATTTGGGAGATCACTAATTAAGCACAACTCATGTG
TGGTCACCACGCAAA---ATGGAAAGTTCACAGGTCTAGGAATTTATGATAGAACAATCA
TAATTCCAACACATGCAGACCCAGGTAAAGAAGTTCAGATTGATGGCATTTCTACAAAAG
TTGAGGATTCTTATGACTTATACAATAAAGATGGTATCAAATTGGAAATTACTGTTCTCA
AACTTCAAAGAAATGAAAAATTTAGGGATATTAGGAAGTACATACCTGAAAAAGAAGATG
ACTACCCTGAATGCAAC---------CTGGCTTTGTCTGCCAATCAACCTGAGACCACCA
TA------ATCAGTGTTGGAGATGTTGTATCATATGGAAATATTCTACTTAGTGGCAATC
AAACAGCTAGGATGCTTAAATACAATTATCCAACAAAATCAGGATATTGTGGTGGTATAC
TATATAAAATTGGTCAAGTTCTTGGCATTCATGTTGGTGGTAATGGTAGAGATGGATTTG
CAGCAATGTTGTTGAGATCCTA--CTTTTCTGAGACACAGGGCCAGATTACCATTTCAAA
ACCAGTAGTTGAACTTGGCTTACCTAGTATCCACACACCAAGCAAGACAAAATTGCAACC
TAGTGTTTTCCATGATGTTTTTCCTGGAAGTAAAGAGCCAGCTGTTCTCTCTGATAATGA
TCCCAGATTAGAAGTAGATTTCAAACAAGCACTGTTTTCTAAGTATAAAGGTAACAATGA
ATGTGCAATGAATGAACATATCAAAGTTGCCGTTTCCCACTACTCGGCACAATTACACAC
ACTAGATGT---TGACCCTAGGCCCATAACCGTAGAAGACAGTGTCTTTGGTGTAGAAGG
CTTAGAAGCTCTTGATCTTAACACAAGTGCAGGGTATCCCTATGTAACTATGGGCATTAA
AAAGAAAGACTTGATAGACAACCGTGCCAAAGACTTGACCAAACTAAAAATAGCAATGGA
TAAATATGGAGTTGATTTACCCATGGTCACTTTCCTCAAGGATGAGCTTAGAAAGAAAGA
AAAAATTTCTGCTGGAAAAACTCGTGTCATTGAAGCCAGTAGTGTAAATGATACTGTGTT
ATTTAGATCAGTCTATGGCAATCTTTTCTCAAAATTTCATCTAAACCCTGGTATCATCAC
CGGTTCTGCAGTAGGATGCGATCCAGAGACTTTTTGGTCAAAAATACCTGTAATGTTAGA
TGGTGAGTGTATAATGGCTTTTGACTACACAAATTATGATGGTAGTATACACCCAGTTTG
GTTTGATGCACTTAAGTTAGTCCTGGCAAACCTTTCATTTAGA---ACTGATTTGATAGA
CAGATTGTGTAAGTCAAAGCACATATTCAAAGGCACATATTATGAGGTAGAAGGTGGGGT
CCCATCAGGATGCTCTGGCACAAGTATATTTAATACAATGATTAACAATGTGATTATTAG
AACACTAGTGCTAGATGCTTACAAAAACATTGATTTGGATAAACTCAAAATTATTGCTTA
TGGAGATGATGTCATTTTCTCTTACAAATATCAGCTTGATATGGAGGCAATTGCTTTGGA
GGGTGTTAAGTATGGATTAACAATAACCCCTGCAGATAAATCCAGTATCTTCAAGAAGCT
TGATTATAGTAACATAACTTTTCTAAAGAGAGGCTTTAGGCAAGATGAGAAGCATAATTT
CCTYATTCACCCAACTTTTCCAATTGATGAAATTCATGAGTCAATCAGGTGGACCAAGAA
ACCATCTCAGATGCAGGAGCACGTCCTGTCATTGTGTCATTTGATGTGGCATAATGGTAG
AGATGTGTAT-ACTCAATTTGAAAGGAGGATACGTAGTGTCAGCGCTGGTCGTGCACTAT
ATATACCT-CCTTATGACCTGCTTCTGCATGAGTGGTATGAAAAATTT----TA------
-AACTG-----------TTTAAATATAGA-AATAT---TAA--ACATTT--AG--TTTTT
TA----------------GTTTTAT-----------------------------------
----------------------------

#HRV-A40|FJ445129
--------------------TTAAAACTGGATCCAGGTTGTTCCCACCTGGATTTCCTAC
ATGGAGTTGTACTCTGTTATTCCGGTAACCTTGTACGCCAGTTTTA--------------
--TATCCCCCCCCATT--------------------------------GTAAC----TTA
GAAG------TTATGCATACA---GACCAATAGG-TGGTGATCCT-CCAGATCACT-AAC
GGTCAAGCACTTCT-GTTT-CCCC-GGTTTGAATT--GATACGCT--CCAACAGGGCGAA
AACAGTTTAAATCGTTATCCGCAAAGTGCCTACGCAAAGCCTAGTAGCACTTTAG--AAA
ATCTATGG--TTGG----TCGTTCAGCTA------TACCCCC----TAGTGGACCTGGCA
GATGAGGCTAGAAGTACCCCACTGGCGACAGTGTTCTAGCCTGCGTGGCTGCCTGCACAC
CCTTATG----GGT--------GTGAAGCCATA-TATTTGACAAGGTGTGAAGAGCCCCG
TGTGCT-CACTTTGAGTCC-TCCGGCCCCTGAATGTGGCTAACCTTAACCCTGCAGCTAG
TGCATGTAATCCAACATGTTGCTAGTCGTAATGAGCAATTGCGGGATGGGACCAACTACT
TTGG------GTGTCCGTGTTTC--AC--TTTTTCCTTTTAA----------TTTGCT-T
ATGGTGACAA-TATATA-TATAACATATATA------TTG-GCATCATGGGCGCACAGGT
TTCTAGACAGAATGTTGGAACGCACTCCACTCAAAATTCAGTTTCTAATGGGTCTAGTTT
AAACTACTTTAACATCAATTATTTCAAAGATGCTGCATCAAGTGGGGCATCAAAGCTTGA
ATTCTCACAAGATCCAAGCAAATTTACTGATCCAGTTAAAGATGTTCTAGAAAAAGGAAT
ACCGACTTTGCAATCTCCAACAGTAGAGGCTTGTGGTTATTCAGACAGGATTATACAAAT
CACTAGAGGTGATTCGACCATAACATCTCAAGATGTGGCAAATGCTGTAGTTGGGTATGG
AGTATGGCCCCATTATTTGACACCACAGGATGCTACAGCGATTGACAAACCTAGCCAGCC
TGATACATCATCAAATAGATTTTATACCCTAGAGAGTAAAGAATGGACTAATTCTTCCCA
GGGATGGTGGTGGAAATTGCCTGATGCATTAAAAGATATGGGGATATTTGGAGAGAATAT
GTTCTATCACTTTCTTGGTAGATCAGGTTACACAGTACATGTACAGTGTAATGCAAGCAA
ATTTCATCAGGGCACTTTGTTAATAGTTATGATTCCTGAACACCAGTTAGCTAGTGCAAC
TACAGGCAATGTTACAGCAGGTTATAATTACACACACCCAGGAGAACTTGGTAGAAC---
--------------TGTGGGTCAGAGAAGATCTGAAGTGAATATCAAACAACCCAGTGA-
------------TGACAATTGGTTAAATTTTGATGGGACCTTTCTTGGCAATCTATTGAT
CTTCCCACACCAATTTATCAACTTGAGAAGCAATAATTCGGCAACAATCATTGTTCCGTA
TGTCAATGCAGTACCAATGGACTCAATGCTTAGACACAACAACTGGAGTCTATTGATTAT
CCCAATCAGTCCTCTCAAGAGTGATATGTCAGCTACATCTAAA---GTCCCCATAACAAT
ATCAATAAGTCCAATGTGCGCTGAATTTTCTGGTGCAA-GGGCAAGACCCAG--------
-CGCAACCACGCAGGGTTTACCAGTATATTTGACACCAGGTTCAAATCAATTCATGACTA
CAGATGATTTCCAATCCCCATGTGCTTTACCTTGGTACCATCCAACTAAGGAAATTTTTA
TACCTGGAGAGGTTAAAAATCTTATTGAAATGTGTCAAGTGGATACTCTAATACCAATAA
ACAACACC---ATGCCAAAT---CTACGAAACATCAATAAATATACTGTGCAATT-----
----AACAAGCCAA---ATGGAT---TTAGCTCAAGAAATTTTTGCACTTAAAGTAGATG
TAGCTTCTCAACCTTTATCTAGTACACTCTTGGGAGAAATATGTTCATACTACACACATT
GGACTGGTAGTTTACGCTTTGGTTTTATGT---TCTGTGGTACTGCTAATACAACTCTTA
AACTTTTGATTGCTTATACACCACCTGGAATAAAGAAGCCGGAGAATAGAAAACAAGCCA
TGCTTGGTACACACATAGTATGGGATGTAGGATTGCAATCAACAATATCTTTAGTAGTAC
CTTGGGTGAGTGCTAGTCATTTTAGATATACAACACCAGACACATACACTGCTGCTGGGT
ATATAACATGTTGGTACCAAACAAATTTTGTATTTCCACCAAACACACCTGCCACAGCTG
---ACATGTTATGCTTTGTTTCTGCTTGTAAAGATTTTTGCCTGCGCATGGCTAGAGACA
CTGATATGCATGTGCAAAATGTGCCAATC--ACCCAG----AACCCCGTTGAAAGGTATG
TTGATGAGGTTCTTAATGAAGTTCTGGTAGTTCCAAATATCAGAGAGAGCCATCCAACTA
CATCAAATTCGGCCCCTGCCTTGGATGCAGCAGAGACTGGACATACAAGCAACATACAAC
CTGAAGATACAATAGAAACAAGATTTGTGCAGACATCACAAACTAGAGATGAAATGAGCA
TAGAGAGTTTCTTGGGAAGATCTGGG---TGCA------TTCATATATCCACA------A
TTACAGTGGATAA------------------------------------CAGTTTGGAAT
ATGATGACCACCACTTTGATAAGTGGCAGATAACCATACAAGAGATGTCACAAATTAGGA
GAAAATTTGAATTCTTTACATATGCTAGGTTTGATTCAGAAATTACCTTAGTTCCTTGTA
TAGCCGGTAAGGGTGAAG------ACATTGGACACATTGTGATGCAATATATGTATGTAC
CCCCTGGCGCACCCATACCAAAGAAAAG---AAATGATTACAC---ATGGCAGTCAGGCA
CTAATGCTTCTGTATTCTGGCAACATGGTCAAACTTTCCCTAGATTTTCTTTACCTTTCC
TAAGCATAGCTTCAGCATACTACATGTTTTATGATGGATACG---ATGGTGATACATCG-
-----ACCTC---AAGATATGGCACATCAGTCACTAACCATATGGGAACGCTATGCTCAA
GAATAGTCACCAACAA-GCAGCAGCATGAAGTTGAGATTACCACACGTATATATCACAAG
GCCAAGCATATTAAAGCATGGTGTCCAAGGGCCCCAAGAGCAGTACCTTACACACATACA
CACTCAACAAATTAT---------AAACCTCAAGAAG---------------------GT
GAAGTCCAGATTTTCCTCAAAGAGAGA------GCC---AGCCTAA--------------
-CA-----------------AC----AGTTGGACCTAGTGATATGTATGTGCATGTTGGG
AATCTAATATATAGGAACTTACATCTTTTTAACTCTGAAA---TGCATGATTCAATTTTG
GTATCACATTCTTC------TGACTTAGTCATATACCGCACAAACACAATAGGTGATGAC
TACATTCCCACATGTGATTGCACAGAGGCTACCTACTACTGTAAGCATAAAAACAGATAT
TACCCAATTA-AAGTAACAAGTCATGACTGGTATGAAATTCAGGAGAGTGAATATTACCC
AAAGCACATACAATACAATCTTTTGATTGGAGAAGGGCCATGTGAACCAGGTGATTGTGG
AGGGAAATTGTTATGTAAACATGGCGTGATTGGCATAATTACTGCTGGTGGGGAAGGGCA
TGTTGCTTTCATTGACCTTAGACATT------TCCATTGTG-CTGAAGAA-----CAGGG
---CATAACTGATTACATCCATATGCTCGGTGAAGCTTTTGGCACAGGTTTTGTTGATAG
CGTCAAAGA---CCAGATAAGTGCTATTAA------TCCAATTAACAACATTAGTAAGAA
AGTAATCAAGTGGCTTCTTAGAATCATATCAGCTATGGTGATAATCATAAGAAATTCATC
TGATCCTCAAACAATAATAGCTACGCTAACTTTAATTGGTTGTTCAGGTTCCCCTTGGAG
ATTTCTCAAAGAAAAATTTTGTAAATGGACTGA-ATTAACATATATCCA----------T
AAAGAGTCT---GACTCATGGCTTAAGAAATTTACAGAAATGTGCAATGCTGCAAGGGGT
TTAGAATGGATTGGCAATAAAATATCTAAATTTATTGACTGGATGAAGTCTA---TGTTA
CCTCAAGCCCAACTTAAGGTTAAATACCTAAGTGAATTGAAGAAATTGAGTTTCCTTGAG
AAGCAAATGGAGCATCTAAGAGTGGCTGATTCCCAGACACAAGAAA---AGATAAAACAT
GAAATTGACACTC----------TTCATGATCTTTCATGCAAGTTTCTCCCACTTTATGC
AAGTGAAGCAAAAAGAATCAAAGTTCTACACAATAAATGCAGTGCAATTAT------TAA
ACAAAAGAAAAGATGTGAACCTGTTGCTGTTGTTATTCATGGTGAGCCTGGTACTGGCAA
ATCAATGACCACAAACTTCTTAGCTAGGATGATAACAAGTGATAGTGAC------ATTTA
CTCTTTGCCTCCAGATCCTAAGTATTTTGATGGATATGATCAGCAAAGTGTAGTCATTAT
GGATGATGTTATGCAGAATCCAAGTGGGGATGACATGACTTTATTTTGTCAAATGGTTTC
TAGTGTTACTTTCATACCACCTATGGCTGATCTACCAGATAAAGGAAAACCCTTTGATTC
TAGATTTGTATTATGTAGTACAAACCACAACTTACTAGCACCACCCACAATAACCTCTCT
TCCAGCCATGAATAGAAGATTTTTCCTTGATCTGGACATTATAGTGTGTGATAAATATAA
GGTTGCACAAGGAAAGTTGAATGTATCTGCTGCATTTAAACCATGTGATGTTAACACAAA
AATTGGAAAT---GCCAAATGTTGTCCATTCATATGTGGTAAAGCTGTCATTTTTAGGGA
TCGTAATACATGCCAAACATACACTCTAGCACAAGTATATAACTTGATACTTGATGAAGA
CAAGAGACGTAGGCAGGTTATTGATGTAATGGCAGCAATATTTCAAGGGCCCA-------
-----------TTTCTC---TTGAAGGACCACCACCAGCAGCAATAAGTGATCTTTTGCA
ATCAGTCAGAACTCCTGAAGTGATTAAATACTGTGAAGATAATAAATGGATAATACCAGC
TGGGTGTAAGG---TAGAAAGAGATTTAAACATTGCAAATACTATTATCACAATTATTGC
AAACATCATCAGTATTTCTGGAATTATCTATGTTATATATAAACTTTTTTGCACACTTCA
AGGCCCATATTCG-GGTGAACCTA---AACCAAAGACAAAAATACCGGAG---AGAAGAG
TGGTGGCCCAAGGTCCAGAGGAAGAATTTGGTAGATCACTCATCAAACATAACTCTTGTG
TGGTAACTACCTCCA---ATGGTAAATTTACAGGATTAGGCATTTATGATAGAACATTGA
TTATACCAACACATGCTGACCCAGGTAAAGAGGTGCAAATAGATGGCATCACAACTGAAG
TACAAGATTCCTATGATCTGTACAACAAAGATGGGATAAAATTGGAAATCACAGTTCTTA
AACTTAAAAGGAATGAGAAATTTAAGGATATTAGAAAGTATATTCCAGAAAATGAAGATG
ACTACCCAGATTGCAAT---------TTGGCTTTATCTGCTAACCAACCAGAAACTACAA
TA------ATTAATGTTGGTGATGTAGTGTCATATGGTAATATTCTGCTTAGTGGAAGTC
AAACAGCAAGAATGCTCAAATACAATTATCCAACAAAATCGGGGTACTGTGGTGGAATTT
TATACAAAATAGGCCAAGTCCTGGGCATTCATGTCGGTGGTAATGGAAGAGATGGTTTTG
CAGCAATGTTGTTAAGATCTTA--TTTTACAGAAACACAAGGTCAGATAATTACTTCCAA
ATCCACTATTGAATGCAATTTGCCTAGTATCCACACACCAAGCAAAACCAAATTACAACC
CAGTGTCTTCTATGATGTCTTTCCTGGTAACAAAGAACCAGCAGTGCTTTCAGAGCATGA
TCCTAGATTAAAAGTTGATTTTAAAGAAGCCCTGTTTTCAAAGTACAAAGGAAATAACCC
ATGTGAAGTGAATGATCACATTAAAGTAGCAATCTCTCACTACTCAGCACAATTAATGAC
ATTGGATAT---TGATTCAAATCCTATTTCATTAGAAGATAGTGTTTTTGGTATAGAAGG
ATTAGAAGCACTTGATCTTAACACCAGTGCAGGTTTTCCTTATGTTTCCATGGGTATCAA
GAAGAGAGATTTGATTAATAAACAAACAAAGGATATTACAAAATTAAAAGCAGCACTAGA
TAAATATGGTGTTGACTTGCCCATGGTTACATTCCTTAAAGATGAACTTAGGAAAAAAGA
GAAAATCTCCGCTGGAAAGACACGAGTTATAGAGGCTAGTAGTGTGAATGATACTGTATT
ATTTAGAGCAACTTTTGGAAATCTCTTTTCAAAATTTCATCTGAACCCTGGAATTGTGAC
TGGATCTGCTGTGGGTTGTGATCCAGAGACATTCTGGTCAAAGATACCAGTAATGCTGGA
TGGTGAGTGTATAATGGCATTTGATTACACAAATTATGATGGTAGCATACACCCAATATG
GTTTCAAGCTCTTAAAGCAGTGTTATCCAATCTAGGGTTTAAT---TCTAATCTAATAGA
TAGACTATGTAGATCTAAGCATATCTTCAAAAATGTGTATTATGAAGTTGAAGGAGGAGT
GCCATCAGGGTGTTCAGGTACAAGTATATTCAATACAATGATCAACAATATTATAATTAG
GACATTAGTTTTAGATGCATATAAGAATATTGATTTGGATAAGCTTAAAATAATAGCATA
TGGAGATGATGTTATATTCTCATACAAATACCAATTGGATATGGAAGCAATAGCTAAAGA
AGGTTCTAAATATGGTCTTACCATAACTCCCGCAGATAAGTCAAATGAATTCAAGCAGCT
GAATTATAACAATGTAACTTTCTTGAAAAGAGGATTTAAGCAGGATGACAAGTACCAGTT
TTTAATACACCCAACTTTTCCAATTGATGAGATACATGAGTCCATAAGATGGACAAAGAA
ACCATCTCAGATGCAGGAACATGTTCTATCACTGTGCCATCTAATGTGGCATAATGGTAA
GGATGTATAC-AAACAGTTTGAGCAGAGAATACGCAGTGTTAGCGCTGGTCGTGCACTGT
ATATTCCT-CCATATGAACTGCTCCTGCACGAATGGTATGAAAAATTT----TA------
-AATTG-----------TTTAGATATAGA-AATAA---TAA--ATAATT--AG--TTTTT
TA----------------GTTTTAT-----------------------------------
----------------------------

#HRV-A43|FJ445131
--------------------TTAAAACTGGGTCCAGGTTGCTCCCACCTGGATCACTCAC
TGAGTGTTGTATACTGTTATTACGGTAACTTTATACGCCAGTTTTAT-------------
--CTCCCCTTACCCCAAT------------------------------GTAAC----TTA
GAAG----TTTGTA-CATACC---GACCAATAGT-GAGCAATCAT-CCAGATTGTT-TAA
GGTCAAGCACTTCT-GTTA-CCCC-GGT-CAGCGT-TGATATGCT--CCAACAGGGCAAA
AACAACAATGATCGTTATCCACAAGATGCCTACACAGAGCCTAGTAACATTCTAG--AAA
AATTCTGG--TTGG----TCGCTCAATTG------CAAACCC--AGCAATAGACCTGGCA
GATGAGGCTGGACATTCCCCACTGGCGACAGTGGTCCAGCCTGCGTGGCTGCCTGCACAC
TCCTTTGG---AGT--------GTGAAGCCATA-ATTTGGACAGGGTGCGAAGAGCCGCG
TGTGCT-CATCTTGAGTCC-TCCGGCCCCTGAATGCGGCTAACCTTAAACCTGCAGCCAT
TGTTTGCAATCCAGCAGATRTATGGTCGTAATGAGCAATTGCGGGATGGGACCGACTACT
TTGG------GTGTCCGTGTTTC--CT-TTATTTCCATTTAT-----------ATGCT-T
ATGGTGACAA-TATATG-------ATATATA------TTG-ACACCATGGGCGCTCAAGT
GTCTAGACAAAATGTTGGCACACACTCAACACAGAATACGGTCTCAAATGGATCAAGCTT
GAATTATTTCAACATCAATTATTTTAAAGATGCGGCATCTAGCGGTGCCTCTAAATTAGA
GTTCTCACAGGATCCTAGTAAGTTTACTGACCCAGTCAAGGATGTTTTGGAAAAGGGAAT
ACCAACTTTACAATCTCCAACTGTAGAAGCATGTGGTTATTCAGATAGAATTATTCAAAT
AACTAGAGGAGATTCAACAATCACATCCCAAGATGTTGCAAACGCAGTAGTGGCTTATGG
GGTGTGGCCACACTATTTGACACCACAGGATGCAACTGCTATTGACAAACCATCACAACC
AGAAACTTCATCAGATAGATTTTACACTTTGGAGAGTAGGTCATGGGATTCTACATCAAA
GGGTTGGTGGTGGAAATTGCCTGATGCACTGAAGGACATGGGCATATTCGGACAGAATAT
GTATTATCACTTTCTTGGTAGGAGTGGTTATACAGTGCATGTGCAATGTAACGCTAGCAA
GTTCCATCAGGGTACTCTGATTGTGGCAATGATTCCAGAGCATCAGTTGGCTAGTGCAAC
ACATGGTAATGTTACAGCTGGATATAATTTCACCAACCCTGGGGAAGCTGGAAGAAA---
--------------TGTTGGACAAATTAGAAATGAACRCCTTACTAAACAACCAAGTGA-
------------TGATAATTGGTTAAATTTTGATGGCACGCTGCTTGGCAACATTACTAT
CTTTCCTCATCAGTTTATCAATTTGAGAAGCAATAATTCAGCCACTATAATTGTCCCATA
TGTGAATGCTGTTCCTATGGATTCCATGCTTAGGCATAACAATTGGAGTTTAGTTATTAT
TCCTATATGTGAATTGCAAGTAGAGGGGGGTGTTCCACGCACT---GTGCCAATAACTAT
ATCAATAAGTCCAATGTATGCTGAGTTCTCAGGTGCTA-GAGCAAAAAGT----------
-----------CAGGGCATACCTACCATGTTAACACCTGGCTCTGGGCAGTTTATGACAA
CTGATGACTTTCAATCACCAAGTGCATTACCTTGGTACCACCCTACAAAAGAAATATCCA
TCCCAGGTCAGGTTAGAAACTTGATAGAGATGTGCGAGGTTGATACCCTAATACCTATAA
ACAATGTA---GGCACAAAT---GTTAAAAATGTTAATATGTATACAGTGCTTCT-----
----AGAGAGACAA---GACAAC---CTAGCACAGGAAATTTTTGCAATTAGAGTAGATA
TTGCTTCTCAACCCCTTGCTACTACACTGATAGGAGAAATTGCCAGTTATTACACACACT
GGACTGGTAGTCTTCGATTTAGTTTCATGT---TCTGTGGATCTGCTAGCACAACACTTA
AACTCTTATTAGCATACACACCACCAGGAATAGCAAAGCCTACTACAAGGAAGGATGCCA
TGTTAGGCACGCATGTAGTGTGGGATGTGGGTCTACAGTCTACAATTTCTATGATTGTTC
CATGGATTAGTGCTAGTCATTTCAGAAACACAACTCCAGACGCTTACTCATTAGCAGGAT
ATATCACTTGTTGGTACCAAACAAATTTGGTTGTTCCACCCAATACACCATCAACTGCTA
---AAATGCTTTGCTTTGTATCGGGTTGCAAGGATTTTTGTTTAAGAATGGCAAGGGATA
CAAATCTACATAAACAGAGTGGTGCCATT--GTACAA----AATCCTGTTGAAAATTATG
TTGATGAAATTTTAAATCAAGTTCTTGTAGTCCCAAACACTGTAGAAAGTCATTCAACAA
CATCCAATGCAGCCCCTGCACTTGATGCAGCTGAAACTGGGCATACTAGCCAGGTGCAAC
CTGAAGACATGGTAGAGACAAGGTCAGTACATAATTTCCAAACCAGAGATGAAATGAGTA
TTGAAAGTTTCTTGGGCAGATCTGGT---TGCA------TACATATTTCAACA------C
TTGAAGTAAATTATGA---------------------------------TGATTATAATG
GGACAGGCAAAAATTTTACCCAATGGCCAATCAACTTGCAAGAAATGGCACAAATTAGAA
GAAAGTATGAATTGTTCACATACTTAAGGTTTGATTCTGAAATTACCCTTGTTCCTTGCA
TTGCAGCAAAAAGCAATG------ATATAGGCCATGTGGTAATGCAGTACATGTATGTAC
CACCAGGTGCGCCAATTCCAAAAACTAG---GAAAGATTATGC---ATGGCAATCTGGCA
CAAATGCATCTGTTTTCTGGCAACATGGTCAAACATTTCCAAGATTTTCCTTACCTTTTC
TGAGCATAGCATCAGCATATTACATGTTTTATGATGGATATG---AAGGTGACCAA----
-----AAAACATCCCGTTATGGCACAATTGCAAGCAACCACATGGGAACATTATGTTCTA
GGATAGTTACAGAAGA-ACACCAAAATCAAATCGAGATAACTACCAGGATATATCATAAA
GCCAAGCATATCAAAGCTTGGTGCCCAAGACCACCCAGAGCTGTTGAATACACACACACA
CATGTCACAAATTAT---------AAAAGAGAAGGAA---------------------AG
GAGGTAGAAACAGCCATAGTATCTAGG------AGG---GATATCA--------------
-AAATTGTC-----------AA----TGCAGGCCCAACAGACATGTATGTGCATGTGGGA
AATTTGATATATAGAAATTTACATCTCTTTAATTCAGAAA---TGCATGAGTCTGTATTA
GTCTCTTACTCCTC------TGACTTAGTCATATACCGAACAAACACTGTAGGTGATGAC
TATATTCCAACATGTGATTGCACAGATGCCACATATTACTGCAAACACAAAAATAGATAC
TACCCAATCA-AAGTGACCAGTCATGATTGGTATGAGATACAAGAAAGTGAATATTATCC
CAAGCATATACAGTACAATTTATTAATAGGTGAGGGCCCATGTGAACCAGGTGATTGTGG
TGGTAAATTGTTGTGTAAGCACGGTGTAATAGGTATCATAACTGCAGGTGGAGAGGGTCA
TGTTGCATTCATAGACCTTAGACATT------TTCACTGTG-CTGAAGAA-----CAGGG
---CATAACAGATTACATCCATTTACTTGGGGAAGCTTTTGGCAATGGATTTGTTGAAAG
TGTTAAGGA---ACAGGTAAATGCAATAAA------TCCAATTAATAATATCAGCAAAAA
GATGGTCAAATGGATGCTCAGAATAATTTCAGCAATGGTTATTATTATTAGAAATAGTTC
TGACCCACAAACAATCATTGCTACTTTAACATTAATTGGCTGCTCTGGATCACCATGGCG
CTTCTTAAAAGAAAAATTTTGCAAATGGACTCA-GCTTAATTACATCCA----------T
AAAGAATCA---GACTCTTGGTTAAAGAAGTTTACTGAAATGTGTAATGCAGCCAGAGGT
TTAGAATGGATTGGTAACAAAATTTCAAAATTTATAGAGTGGATGAAGTCCA---TGTTA
CCCCAAGCTCAACTTAAAGTTAAATACCTTGCTGAGCTCAAGAAGTTAAACTTGTTGGAG
AAGCAAATTGAAAATTTGAGGGGAGCTGATACAAATACACAGGAGA---AGATAAAACTT
GAGATTGATACAC----------TGCATGATTTATCATGTAAATTTCTACCTCTGTATGC
AAGTGAAGCAAAAAGGATAAAAGTTTTACATAACAAATGTAACAATATAAT------TAA
GCAGAGAAAGAGAAGTGAACCAGTAGCCATAATGATACATGGACCCCCGGGTACTGGCAA
GTCAATCACTACAAGTTTCCTAGCTAGAATGATAACAAATGAAAGTGAT------GTATA
CTCTCTACCCCCTGACCCAAAATATTTTGATGGGTATGATCAACAGAGTGTGGTCATAAT
GGATGATATCATGCAAAATCCTGATGGAGAGGATATGTCATTATTCTGTCAAATGGTATC
CAGTGTGACATTTATACCCCCAATGGCTGATTTACCTGATAAAGGTAAACCCTTTGACTC
GAGGTTTGTATTCTGCAGTACAAATCAAACTCTGTTAGCACCGCCTACTATAACATCCTT
ACCAGCTATGAATAGGCGTTTCTTCTTAGATCTAGATATAGTAGTCCATGATAATTACAA
GGATGCCCAAGATAAGCTTAATGTTCCAAAAGCATTCAAACCATGTGATGTAGACAATAA
AATAGGAAAT---GCTAGGTGCTGCCCATTCATATGTGGAAAAGCTGTCTCATTCAAAGA
TCGAAACACATGTCAAAGCTATGCTTTATGTCAGATTTATAACAAAGTGTTGGAGGAAGA
CAAACGCCGCAGGAATGTGGTTGATGTCATGTCTGCGATATTTCAAGGACCTA-------
-----------TCACAT---TGGATGCACCACCCCCTCCTGCAATCACTGATTTGTTACG
TTCTGTCAGAACCCCAGAGGTTATTAAATACTGTGAGGACAACAAATGGATGATACCAGC
AGGTTGTAAGA---TAGAAAGAGATCTGAACCTGGCTAACAATATCATCACCATAATAGC
TAATATAATAAGTATAGCAGGCATAATTTTTGTAATATACAAACTCTTTTGTTCACTACA
AGGACCATACTCA-GGTGAGCCTA---AACCTAAAACTAAGGTGCCAGAA---AGAAGGA
TAGTAGCACAAGGTCCAGAGGAAGAATTTGGACGTTCTCTTATCAAACATAATACATGTG
TTGTCACAACTGATA---ATGGAAAGTTTACAGGTTTAGGTATATATGATAAATTAATGA
TTTTACCTACACATGCTGACCCTGGGAAAGAAATTTATATAAATGGGATAAAAGTTAAAG
TTAGTGATTCATATGATTTATATAATAAAGATGGTGTGAAATTGGAAATCACTGTAGTCA
AGTTAGATAGAAATGAGAAATTTAGGGATATTAGGAGATATATTCCAGAGAAAGAAGATG
ATTACCCTGAATGTAAT---------TTAGCTCTTGTGGCAAATCAACCAGAACCAACCA
TA------ATAAATGTAGGGGATGTAGTATCATATGGTAATATTTTATTGAGTGGAAATC
AAACAGCAAGAATGCTCAAGTATAACTACCCAACAAAATCAGGATATTGTGGTGGTGTTT
TATACAAGATAGGAAATGTTTTGGGAATTCATGTAGGTGGGAATGGCAGAGATGGTTTTT
CCGCTATGCTATTAAGATCATA--CTTTAATGAGACCCAAGGGAAAATCATCACAGAAAA
AAGTGTCAGAGAGTATGGATTTCCTACCATACATACCCCAAGTAAAACAAAGTTGCAACC
CAGTGTCTTCTTTGACGTGTTTGATGGTAGCAAAGAGCCAGCTGTGTTATCAGATAAAGA
CCCACGCCTTGAAACTGATTTTAAAACAGCATTATTCTCCAAGTACAAGGGTAATAAAGA
ATGTGAAATGAATGACCATATAAAAGTTGCTGTTGCTCACTACTCAGCTCAATTAATGAC
ATTAGATAT---TGACCACAGCAACATGTCTCTAGGAGATAGTGTCTTTGGTATAGAAGG
TCTTGAAGCACTAGACTTGAATACAAGTGCAGGGTTTCCTTATATTAGTATGGGAATTAA
AAAGAGGGATTTGATAAACAAAAACACTAGAGACATTTCCAAGCTTAAAGCAGCATTAGA
TAAATATGGAGTAGATCTACCAATGGTAACCTTTTTAAAAGATGAACTCAGAAAGAAAGA
GAAGATTTCAGCTGGAAAAACTCGTGTGATTGAAGCTAGTAGTGTTAATGATACAGTAGC
CTTTAGAATGATTTATGGCAACTTATTTGCTGCTTTTCATAAAAACCCTGGAATAGTGAC
AGGCTCTGCAGTAGGGTGTGATCCAGAAACTTTCTGGTCAAAAATACCTGTAATGTTAGA
TGGTGAATGTATTATGGCCTTTGATTATACAAACTATGACGGTAGCATACATCCTGTTTG
GTTTCAAGCCCTTAAATCTGTACTTGAGAATTTACAATTTGAA---CCCAAACTAGTAGA
TAGATTATGCAATTCTAAACACATTTATAGAGATTCTTATTATGAGGTGGAAGGAGGGGT
TCCATCAGGGTGTTCTGGAACTAGCATATTCAATACAATGATTAATAATGTAATTATTAG
AACTTTGGTTTTGGATGCCTATAAACACATAGATCTAGATAAATTGAAGATAATAGCCTA
TGGGGATGATGTTATATTCTCCTATAAGTATACATTAGACATGGAGGCTATTGCAAATGA
GGGTATAAAATATGGATTAACAATTACACCTGCAGATAAATCTGAAACATTTACCAAACT
TGATTATAATAACGTCACCTTTCTTAAGCGGGGTTTCAAACAGGATGTAAAATATCCTTT
TCTTATACACCCAACTTTTCCAGTACAAGAGATTCATGAATCAATTAGATGGACAAAGAA
ACCATCACAAATGCAGGAGCATGTACTGTCACTGTGCCACTTAATGTGGCACAATGGACA
AGATGTCTAC-AAGGAATTTGAGCGGAGAATTCGTAGTGTAAGCGCTGGTCGTGCACTAT
ATATTCCT-CCCTATGAAATGCTTCTGCATGAGTGGTATGAAAAATTT----TA------
-------------------AAGATATAGA-AATAA---CAA--ATATTT--AG--TTTGT
TA----------------GTTTTAT-----------------------------------
----------------------------

#HRV-A45|FJ445132
--------------------TTAAAACTGGGTCGTGGTTGTTCCCACCACGACTATCTAC
G-GATGTAGTGCTCTTGTATTCCGGTACGCTTGCACGCCAGTTTTGT-------------
--CACCCCCCCCTACATT------------------------------GTAAC----TTA
GAAG------ATTAACACAAA---GACCAATAGG-CGGCAATGAA-CCACATTGTC-AAC
GGTCAAGCACTTCT-GTTT-CCCC-GGT-CAATCT-AGATATGCT-TTACCAAAGGCAAA
AACTGGAGCGATCGTTATCCGCAAGGTGCCTACGGGAAACCCAGTAGCATTCTTT--ATT
TGATCTGG--TTGG----TTGCTCAGCCG------TTAAACCCAAACGGTAAACCTGGCA
GATGAGGCTGGAAGATCCCCACCAGCGATGGTGTTCCAGCCTGCGTGGCTGCCTGCACAC
CCGAAAG----GGT--------GTGAAGCCTTT-TCAAAGACAGGGTGCGAAGAGTCTAC
TGTGCT-CACCTTGATTCC-TCCGGCCCCTGAATGTGGCTAATCCTAACCCCGTAGCTGT
GGTGTGCAATCCAGCACATTCGCAGTCGTAATGGGTAACTGCGGGATGGAACCAACTACT
TTGG------GTGTCCGTGTTTC--TC--TTTTTCCTTT--TATATAT-------GCT-T
ATGGTGACAATTATACG--------GATATA-----GTTG-TCATCATGGGCGCTCAAGT
CTCAAGGCAGAATGTTGGTACCCACTCTACACAAAACACAGTTACAGGAGGATCCAGTCT
TAATTATTTTAATATTAATTACTTCAAAGATGCTGCTTCATCTGGAGCGTCAAGGTTGGA
CTTTTCTCAAGACCCAAGTAAATTTACAGACCCAGTCAAAGATGTTTTAACCAAGGGTAT
CCCAACCCTACAGTCACCTACAGTAGAAGCTTGTGGGTATTCAGATAGAATAATACAAAT
TACCAGAGGAGACACAACAATAACATCCCAGGACATTGCAAACGCTGTAGTTGGATATGG
AGTTTGGCCTACTTATTTAGATTCAAAGGATGCCTCAGCTATAGATAAGCCCACACAACC
AGATACTTCTGCAAATAGGTTTTACACACTGGAAAGTAAGGAATGGACTCCAGATAGTAA
AGGATGGTGGTGGAAATTACCAGATGCACTCAAAGATATGGGTGTTTTTGGTGAAAACAT
GTTCTACCATGCACTTGGTAGGTCTGGTTACCTAATTCATGTTCAGTGCAATGCAAGTAA
ATTTCATTCAGGGACCCTTCTTGTTGTTGCTATCCCAGAGCACCAGTTGGCATATATAGG
CACAGGAAATGTAACAGTAGGATACAAACACACCCATCCTGGAGAGACTGGAAGAGT---
-----CAT-------------------------AGCAACAACCACAGACAAACAGACAAG
ACAGCCATCGTTTGACAGTTGGCTCAATTGTAATGGTACCCTTTTAGGCAATGCCTTAAT
ATTTCCACATCAATTTATCAATTTGAGAACAAACAATGCTGCCACCTTGATCCTGCCGTA
CGTAAATGCAACTCCCATGGATTCCATGTTAAGACATAATAATTGGTCATTACTAATAGT
GCCTGTATCAGAACTAAGAGGTGACACCAGT---------------ATACCAATTACTGT
ATCAATCTCTCCCATGGCAGCTGAATTTTCTGGAGCAC-GGAACCGCAGTGC--------
----ACGTGTGGAAGGTTTACCAGTGATGTTAACACCAGGATCAGGACAATTCTTGACAA
CTGATGACATGCAATCACCATCAGTTTTACCTTACTTCCACTCAACACAAGAAATCTTCA
TACCAGGAGAAGTTAAAAATCTTATTGAATTGTGCCAAGTGGACACCATGGTACCATTAA
ACAACTTG---CACATAAAT---AAAAACAAGATTGGAATGTATGCTCTACCACT-----
----TACACGACAGAATACA------CCAGCTGCTGAACTCTTTGCAATGCCAGTCGACA
TTACATCTTCACCTTTAGCAACCACGCTTTTAGGAGAGATTGCTTCTTATTACACCAACT
GGACAGGTAGTATAAGATTGAGTTTCATGT---TTTGTGGCAGTGCAAACACCTCACTCA
AGCTTCTTCTAGCATATACTCCACCTGGAGTGAGTAAACCAACCAGTAGGAGAGAAGCTA
TGCTGGGCACCCATCTTGTATGGGATGTAGGTCTTCAATCCACATGTTCTTTAGTCATCC
CGTGGATATCAGCATCACATTTTCGGAATACCACGCCAGACACCTACTCAAAAGCTGGTT
ATGTGACATGCTGGTATCAGACAAATTTCATCACAGCACCAAACACACCACCTACAGCTG
---ACATTATTTGTCTGGTTTCAGCATGTAAGGATTTTTGCTTACGCATGGCTAGAGATA
CTAACCAGCACACTCAGCTTGGAGCAATA--GAGCAA----AACCCTGTTGAACAATTTG
CAGAAGCAGTCCTTGATCAAGTATTAGTAGTTCCAAACACTCGACCCAGCGATGGGTTGA
TTGCAAACTCAGCCCCAGCTTTGGATGCAGCTGAAACTGGACACACCAGTTCAGTGCAGC
CTGAGGACCTTATAGAGACTAGATATGTGATTGCAGACCAAACCAGACATGAAACCTCCA
TTGAATCTTTTTTGGGTAGGGCTGGA---TGTG------TGGCCACTATTAGT------T
TAGACAT------------------------------------------TAACCATGATG
ACTACCAAAAGAATTACAAAAATTGGGCAATTAGTTTACAAGAAATGTCACAAATTAGGA
GGAAATTTGAAATGTTTACATATGTCAGATTTGATTCCGAAATAACAATAGTACCATGTG
TTGCTGCCACAGAAGGTA------ACTTGGGACACATTGTTGTGCAATACATGTTTGTAC
CACCAGGAGCACCTCTCCCTGTTAGTAG---AACTGACAACAC---TTGGCAATCTAGCA
CAAATGCATCAGTCTTTTGGCAGGTTGGTCAAACTTATCCCAGATTTTCTATACCTTTCT
CAAGTATAGCTTCAGCTTACTACATGTTTTATGATGGATACGACACTGATGGCACA----
-----GATGC---AGTGTATGGTGTTAGTGTGACTAACGATATGGGGACTATATGTGTTA
GAATTGTTACAGACCA-ACAACAACATAGAGTTAAGATCGACTCCATGGTATATCTAAAA
GCTAAACACATCAAGGCATGGTGTCCCAGACCTCCAAGAGCAGTCACATATAACCATACA
TATAATCCAAATTAT------------GTTAGGGCTG---------------------AT
GAAACAGCCACAAAAGTCCAAACTAGA------GCA---AATGTCA--------------
-CA-----------------AC----AGTAGGTCCATCAGACATGTTTATTCACGCCTCA
GAGTTTTTATACAGAAATTACCATCTCACTCCAGAAAAGGAACTGAAAGAAGCATGCCAA
ATTGTATATACTGC------AGATCTAGTTATACACCGCACAAGAGACAAAGGTGATGAC
TATATCCCACAATGCAATTGTACAGATTGCTGTTACTACTGTGCCCACAAAGACAGGTAT
ATTCCCATCA-AAGTAGAATACCATAGCTACTACACCATCCAGAAATCAGATTATTATCC
AAAACATATACAGTATGATATACTAATTGGTGAGGGACCTTCGCAACCAGGTGATTGTGG
AGGAAAACTTTTATGCAGACATGGTGTTATTGGTATGGTGACAGCTGGAGGGGAAGGACA
TGTAGCATTTACTGATTTGAGGAAGTATAGAATGGTAGAGG-CTGAGGAG-----CAAGG
---TATAACAGATTATGTTAAATCCTTAGGTGATGCTTTTGGAGTAGGATTTGTAGATCA
AATTAAAGA---ACAAATTAATAATATAAA------CCCATTAAATAAAATCAGTGCTAA
AGTGATCAAATGGCTAATCAGAGTAATATCAGCACTAGTGATAGCAGTGCGTAGCCAAGG
GGATCCAGCAACACTATCAGCTACTCTACTTTTACTTGGGTGCTCTAATTCCCCGTGGCG
GTTCCTGAAACAGAAGGTGTGTACATGGTTGGG-GCTTAGATACATACA----------C
AAAGAATCA---GATGGTTGGATCAAGAAATTTACTGAAATGTGCAATGCAGCCAGAGGC
TTAGAATGGATAGGGTGTAAGATTTCAAAATTCATTGACTGGCTGAAATCCA---TGCTA
CCTCAAGCACAGAACAAAATCAAGTTTCTCCACTTCATGAAACAATTGCAGCTAAAAGAA
AAACAGATCGATGGTTTACCTTATGCAACAGTTAAGCAACAAGAAG---ATTATCTCAAA
GAAATGGAAGAGA----------TGTTGGACATTTCAAATAAACTATTACCACTATACCC
AAAGGAGAATAAGATTATAAAAGATCTACTCAAACAAGCTAAAAGCATGAC------AAC
AACATCAAAGAGAGTTGAACCAGTTGCAATCATGTTTCATGGAGATCCAGGGTCAGGGAA
ATCAGTGTGCACAAACATCCTTGCCCGCATGATAACTAATCCATCAGAC------ATATA
TTCCCTACCCCCAAATCCAAAGTATTTTGATGGATACCATCAACAGACTGTAGTAATAAT
GGATGATGTGATGCAAAACCCAGATGGGGAAGACATGAGCACCTTCTGCCAAATGGTTTC
CTCAGTTAATTATGTAGTGCCAATGGCTGATCTACCAGATAAGGGTACCCTGTTTTCATC
AGATTATGTCTTTTGCAGTACAAATCAGCATGTTTTGATTCCTCCAACCATATCTACCAT
ACCCGCCCTGAATCGGCGATTGTTCTTCGATCTAACTGTTAAGGTGAACCCCAGATATCA
GGA---AGCAGGAAAACTAAATCTGGACTGTGCATTAAAACCATGCAATCATGAGTTAAA
GGTTGGAAAT---GCAAGGTGTTGTCCTCTCATTTGTGGTAAGGCTATAACCTTCATTAA
CAGACACAACAATGAAGAATTGACACTGTCCCAAATATACAATCAAGTAGTAAATGAACA
CAACCGCAGATTAAACGTGTCAAAACACATGGAAGCAATTTTCCAGGGACCTA-------
-----------TTGATA---TGCAAGCACCTCCCCCACCAGCAATAGTTGATTTACTTAG
ATCCACCAGAAATGAAGATGTCATCAACTACTGCAAAAACCAAAATTGGATTATTCCTGC
TGACATCAGTA---TTGAGAGAGAATTGAATCTGGTAAATCTTTCAATATCAATTCTGGC
AAATCTAATTAGTGTGATAGGAATCATTTACATTATATATAAATTATTTGTATCATTACA
AGGACCTTATAGT-GGACTACCCACCAAG---AAAAAAGTGATTCCAGAG---AAAAGAG
TGGTAGTACAAGGTCCTTCTACTGAATTTGGCCTAAGTTTAATAAAACATAACACATGTA
TTGTAGAAACAGAAA---ATGGTAAGTTTACAGGTTTAGGAATATACGATAACCTATTAG
TCATCCCCACACATGCTGATCCCAGTAGAACTGTCAAGGTGGATGGAGTGGAAACAGAAG
TGTTGGACTCTTACGATTTGTACAACAAAGAAGGAGTAAAATTAGAAATCACAGTTCTGA
TCTTATCCAGAAATGAAAAGTTTAGGGATATTAGAAAATACATACCAAATTCTGAGGATG
ATTATGTCAACTGTAAT---------CTGGCTTTAGTTGCAAACCAAGATATGCCACAGA
TA------CTGGAGGTCGGAGATGTTGTCTCTTATGGCAATATACTCTTGAGTGGTAATA
ACACCGCCAGAATGCTCAAATATGAATACCCTACAAAATCGGGTTTTTGTGGAGGTGTTT
TGTACAAGGTGGGTCAAGTAATTGGCATACACGTAGGTGGCAATGGAAGACAAGGATTCT
CAGCCATGTTACTTAAAAGATA--TTTCAACCAACAACAAGGTCAGATAATTCTAAAGAA
ACCAGTCAAGGAAGTTGATTATCCCAGTATACATACCCCTACTAAGACAAAACTCCAACC
AAGTGTTTTCCATGATATTTTTCCCGGAGTTAAGGAACCTGCAGTTCTAACAGAAAAAGA
CCCCCGGTTGGAAGTAGACTTGAACTCCTCTCTTTTTTCAAAATATGCTGGAAATGTTAA
TTTAGAAATGAATGAGTACATGATTGTTGCAGCATCCCATTATGCATCACAACTTGAAAC
ACTAGACAT---ATCCAACCAGCAAATGTCTATTGAGGAATGTGTGTATGGAACAGATAA
CTTAGAAGCCTTGGATTTAAATACTAGTGCAGGATTTCCCTATGTGGCTTTGGGAATTAA
GAAGAAGGACTTAATAAATAGAGAGACTAGAGATGTCAGTAAAATTAAAAATTGCTTAGA
CACTTATGGTGTAGATTTACCAATGATAACATATTTAAAAGATGAGCTCAGAACACCAGA
AAAAATAAAGTTAGGAAAAACTAGGGTAATAGAAGCAAGTAGTTTAAATGATACTATTCA
TATGAGAATGCTCTTTGGAAACTTGTTTAAAGCCTTTCACGCAAATCCAGGCATAGTAAC
AGGGTGTGCAGTTGGTTGTGATCCAGAAACATTTTGGTCTAAAATTCCTCCAATGCTGGG
TGATGGGTGTGTGATGGCATTTGATTATACAAATTATGATGGAAGTTTACATCCAATATG
GTTTAGGCTACTTGAAAGAGTGCTGGATAGGTTGGGATTCCCA---GGCTGTGCAGTTAG
AAAATTATCACACTCCACCCATATATACAAAGGAATGTACTATGAAGTTGATGGAGGAAT
GCCATCTGGGTGTGCAGGTACTTCAATCTTCAACTCAATGATCAATAACATCATAATCAG
AACAATAATTCTACATGCTTACAAGAATATAGACCTGGATCAGTTGAGGATACTTACATA
TGGTGATGATATAATTTTTACTTACCCAGATAAACTAGACATGGCTTATTTAGCCCAAAT
TGGAGAAAAATATGGTTTAAAAATGACACCTGCAGACAAGTCAGATACATTTAAGGATTT
GGATCTGAGTACAGCAACTTTCCTAAAAAGAGGCTTTAAACCTGACTCAAAACACCCATT
TTTAGTCCATCCCATATATCCAATCCAGGATATCTATGAATCAATCAGATGGACAAAGAA
TCCCAGATGTTTACAGGAGCATGTGCTCAGTTTGGCTCACTTATGCTGGCATAGTGGACC
AGAGCAGTAT-GCTGATTTTGTCAAGAGAATCAGATCAACATCTGTTGGGAAGAACCTAT
ACATACCA-TCTTATGATGTACTACTTTATGAGTGGTATGAGAAATTT----TA------
-AGTTA----------------ATATATA---------CAGTTACTATTTAGG--TAGTT
TG----------------GGTGTAT-----------------------------------
----------------------------

#HRV-A47|FJ445133
--------------------TTAAAACTGGGTGTGGGTTGTTCCCACCCACACCTCCCAC
GTGGAGTAGTACACTGTTATCACGGTAATTTTGTACGCCAGTTTTAT-------------
--AACCCCTTTCCCTTTT------------------------------GTAAC----TTA
GAAG-----TTTGAACTTGA----GACCMATAGG-CGGTGGTCAA-CCAGATCACT-AAA
GGTCAAGCACTTCT-GTTT-CCCC-GGT-CAACGT-TGATATGCT--CCAGCAGGGCAAA
AACAGYTGCGATCGTTATCCGCAAAGTGCCTACGCAAAGCTTAGTAACATCTTGA--ATG
ATATATGG--TTGG----TCGTTCCACTA--------AACCC--CATAGTAGACCTGGCA
GATGAGGCTGGAAATTCCCCACTGGCGACAGTGTTCCAGCCTGCGTGGCTGCCTGCGCAC
TCTTATG----AGT--------GCGAAGCCATA-TATTTGACAAGGTGTGAAGAGCCCCG
TGTGCT-CACTTTGAGTCC-TCCGGCCCCTGAATGTGGCTAACCTTAACCCTGCAGCTAG
TGCATACAATCCAGTGTGTAGCTAGTCGTAATGAGCAATTGCGGGATGGGACCAACTACT
TTGG------GTGTCCGTGTTTC--AC--TTTTCCTTTTATG---------ATTTGCT-T
ATGGTGACAG-TATATA-----GTTTATATA------TTG-TTGCCATGGGCGCACAAGT
TTCCAGACAGAATGTTGGTACACACTCCACACAGAACATGGTTTCAAATGGATCTAGTTT
AAATTACTTTAATATAAATTACTTTAAGGATGCGGCCTCCAGTGGTGCTTCAAAATTGGA
ATTTTCACAAGATCCAAGTAAATTCACTGACCCAGTCAAAGATGTTCTTGAGAAGGGAAT
CCCAACATTACAATCTCCTACAGTAGAAGCATGTGGTTACTCAGATAGAATAATGCAAAT
TACAAGAGGTGATTCTACAATAACATCACAGGACGTTGCAAATGCAGTGGTGGGCTATGG
AGTATGGCCACATTATTTAAGTGCAAAAGATGCCACTGCCATTGACAAACCCACACAACC
AGACACTTCATCAAATAGATTCTACACACTGGAAAGCAAAATATGGAAACCAGATTCCAA
GGGATGGTGGTGGAAGTTACCAGATGCACTGAAGGACATGGGTATATTCGGAGAAAATAT
GTATTACCATTACCTTGGTAGAAGTGGTTACACTGTGCATGTTCAATGTAATGCTAGTAA
ATTTCATCAAGGAACTTTGCTAATTATGATGATACCTGAACACCAGTTAGCAAATGAAAA
TTCTACTAGGGCAGATGCTGGATACAATTACACCCATCCTGGCGAGCGAGGCAGAGA---
-----GGT------------TGGTGGTGAGCGTATTTCTCATGCTAACCTTCCAAGTGA-
------------TGATAATTGGCTCAACTTTGATGGCACTTTATTAGGTAATGCTCTTAT
ATTTCCCCATCAGTTCATTAATTTGAGAAGTAACAATTCTGCAACACTGATAGTCCCTTA
TGTGAATGCTGTCCCAATGGATTCAATGCTTAGACATAATAATTGGAGTTTAGTGATAAT
CCCAATTTGTGAGTTATTAGCAGATTCCAAAGCTAGTGCTGTG---GTTCCAATCACTAT
ATCAATAAGTCCAATGTTTGCTGAATTCTCTGGAGCGC-GTGCAAAACCAGT--------
-AGCTGCTCCACAAGGCCTACCAATTTATATGACACCTGGTTCAGGTCAATTTATGACGA
CTGATGACTTCCAATCACCTTCAGCCTTACCATGGTATCACCCAACCAAGGAGATCTTGA
TTCCAGGGGAAGTAAGAAATTTAATAGAAATGTGCCAAGTAGACACCTTAATCCCTATTA
ATAATACA---GCACAAAAT---TTAAGAAAGGTGAACATGTATACCATACAATT-----
----ATCTAATCAA---ACAGAA---ATGGCCCAAGAGATTTTTGCTATCAAGGTAGATA
TTGCCTCACAGCCTTTGGCAAGCACCATGCTTGGAGAAATTGCAAGTTACTTTACACATT
GGACTGGTAGTTTGCGTTTTAGCTTTATGT---TTTGTGGCACGGCAAATACTACCCTCA
AATTGCTTTTGGCATACACACCACCAGGCATTGGTAAACCAAGAGACAGAAAGCAAGCTA
TGCTTGGAACACATATAGTTTGGGATGTTGGGTTGCAATCAACAGTGTCTTTAGTTGTCC
CATGGGTTAGTGCTAGTCATTTTAGATACACATCTAGAGATGAACATTCAGCAGCTGGGT
ATATAACATGTTGGTATCAAACAAATTTTGTTTTTCCCCCAAACACTCCTAATAGGGCTG
---ACATGTTGTGTTTTGTATCAGCATGCAAGGATTTTTGCTTGCGTATGGCTAGAGATA
CAGATATGCATATTCAAAATGATGCTATT--ACACAA----AACCCAGTCGAAAATTATG
TGGAAGAGGTACTTAATGAGGTCTTAGTTGTACCAAATATCAAAGAAAGTCATCCAAGTA
CATCCAACTCTGCCCCGATTTTAGATGCTGCTGAAACTGGACACACTAGCAATGTACAGC
CAGAAGATACAATTGAAACTCGATATGTACAAACAGCACAAACAAGAGATGAAATGAGCA
TTGAGAGCTTCCTTGGCAGGTCAGGA---TGTG------TGCATTCCTCAACA------A
TACA---------------------------------------------ATCAAATGAGC
AACACATTAATAAATTTAAAGTATGGCACATTAATTTACAAGAAATGGCCCAGATCAGGC
GTAAATATGAAATGTTTACATATGTAAGATTTGATTCAGAAGTAACCATGGTTCCATGTA
TTGCAGGGTATGGTGATG------ACATAGGTCACATAGTTATGCAATACATGTATGTGC
CGCCTGGGGCTCCAGTGCCAACAAGTAG---AGAGCACTTTGC---ATGGCAGTCAGGTA
CCAATGCATCAATTTTCTGGCAACAAGGGCAACCCTTTCCAAGATTTTCATTACCATTTT
TGAGTGTTGCATCTGCTTATTACATGTTTTATGATGGCTATA---ATGGTGACAGAAGT-
-----GGAGC---CAAGTATGGCACCACAGTGGTCAATCGCATGGGTGCATTGTGTATGA
GAGTTGTAACAAACAA-GCAACTCCATAAAGTTGAAATCACAACTAACATCTACCATAAA
GCCAAGCATGTGAAAGCATGGTGTCCTAGACCACCTAGAGCTGTTCCATATAGATATGTT
GGATCAACAAATTAC---------AAACCTGATCAAG---------------------GA
GAAGTTGCAATTTTCATTGAGCATAGA------GAA---AATCCAA--------------
-AATTCATT-----------AC----AGCAGGGCCAAGTGATCTGTTTGTACATGTGGGT
AATTTGATATACAGAAATTTACATTTATTTAATTCAGAAG---CACATGATTCAGTGTTA
GTATCATATTCCTC------AGATTTAGTCATCTACCGCACAAACACTACAGGCAATGAC
TATATTCCTACATGTGATTGCACTCAAGCAACTTATTATTGTAGACACAAAGATAGGTAT
TACCCAATTG-ATGTCACCAGTCACGATTGGTATGAAATTCAAGAGAGTGAATACTATCC
AAAACACATTCAATACAATCTTTTAATTGGTGAAGGACCATGTGAACCAGGAGACTGTGG
AGGAAAGCTATTGTGCAAACATGGAGTGATTGGAATAATAACAGCAGGTGGAGAAGGTCA
CGTGGCATTCATTGATCTCAGACAAT------TTCACTGTG-CAGATGAG-----CAAGG
---AATAACTGACTACATCCACATGTTGGGTGAGGCTTTTGGATCAGGATTTGTTGATAG
TGTTAAAGA---TCAAATAAATGCTATCAA------TCCAATTAACAATATCAGCAAAAA
GATAATTAAATGGTTGCTTAGGATAATATCTGCAATGGTTATAATCATCAGAAATTCCTC
TGATCCACAAACAATCATAGCTACATTAACACTAATTGGTTGCTCAGGTTCTCCTTGGCG
GTTTCTTAAAGAAAAGTTTTGTAAATGGACCCA-ATTAAATTATATACA----------T
AAGGAATCT---GATTCATGGCTAAAGAAATTTACTGAAATGTGCAACGCAGCCAGGGGC
CTAGAGTGGATTGGAAACAAAATATCAAAATTCATTGAATGGATGAAATCTA---TGCTC
CCTCAAGCTCAGCTTAAAGTCAAATATTTGAGTGAGCTTAAAAAACTTAGTTTTTTAGAG
AAGCAAATAGAACACTTGAGAGTTGCTGATTCACAAACACAGGAAA---AGATCAAATGT
GAGATTGATACCT----------TACATGATCTCTCTTGCAAATTTTTGCCACTCTATGC
CAGTGAAGCTAAAAGAATAAAGATTCTACATAACAAGTGTAATACAATTAT------TAA
GCAGAAGAAAAGGTGTGAACCAGTTGCAGTTGCCATACATGGTGAACCTGGTACTGGCAA
ATCTATGACTACAAATTTTCTTGCTAGAATGATAACTAATGATAGTGAC------ATTTA
CTCCCTACCACCTGACCCTAAATATTTTGATGGATATGACCAGCAGAGTGTAGTTATCAT
GGATGACATTATGCAGAACCCAAGTGGGGAAGATATGACCCTATTCTGTCAAATGGTATC
TAGTGTTACATTTATACCACCAATGGCTGACCTACCTGATAAGGGCAAACCTTTTGATTC
CAGATTTGTATTGTGCAGTACTAACCATAATTTATTAGCACCACCCACGATTACTTCGTT
GCCAGCCATGAACAGAAGATTCTTTTTAGATTTAGATATTGTGGTGTGTGATAAATATAA
GGATCCACAGGGAAAATTAAATGTAGCTGCTGCTTTTCAACCTTGTGATGTAAATACAAA
AATTGGAAAC---GCTCGCTGCTGTCCTTTTATTTGTGGTAAAGCTGTTATTTTCAGAGA
TCGTAATAATTGTCAAACTTACACTCTGGCACAAGTGTATAATCGAATACTTGTTGAAGA
CAAAAGGCGTAGGCAAGTTGTGGATGTTATGGCAGCAATCTTTCAGGGACCTA-------
-----------TTACTC---TTGAGGGGCCTCCACCTGCAGCAATAAATGATCTATTGAA
ATCAGTCAGAACTCCAGAAGTCATTAAATATTGTGAGGATAATAAATGGGTAGTGCCAGC
TGAGTGTAAGG---TTGAGAGAGATCTCAATATAGCCAATACAGTTATTACAATTATTGC
TAACATTATTAGTATCTCTGGAATAATTTATGTTATATATAAACTTTTCTGTACATTGCA
AGGGCCATATTCA-GGTGAACCCA---AGCCTAAAACCAAGATACCAGAA---AGGAGAG
TAGTGGCTCAAGGGCCAGAAGAAGAATTTGGTAGGTCGCTTATTAAACACAACTCATGTA
TTGTAACAACACAGA---ATGGCAAATTCACAGGTTTAGGGATTTATGATAGAACATTAA
TCTTGCCAACACATGCAGATCCAGGTGGTGAAATACAAATAGATGGTATTACAACTAAAG
TAGAAGATTCCTATGATTTGTTTAATAAAGATGGGATCAAGCTAGAAATTACAGTGCTTA
AACTTAAGAGAAATGAAAAGTTTAAGGATATCAGAAAGTACATTCCAGAAAATGAAGATG
ATTATCCAGATTGTAAT---------TTGGCCCTATCTGCTAATCAACCAGAGACTACAA
TA------ATTAATGTCGGGGATGTAGTGTCATATGGAAACATTTTGCTTAGTGGAAATC
AAACAGCAAGGATGCTCAAATATAATTACCCAACAAAATCAGGTTATTGTGGTGGGATTC
TATACAAAATTGGACAAGTTTTGGGGATTCATGTTGGTGGTAATGGAAGGGACGGGTTTG
CAGCCATGCTACTAAGATCATA--TTTTTCAGAAACACAAGGCCAAATAACCACCACTAA
GCCTACTATTGAATGTAATTTACCTAGTATTCACACACCTAGTAAAACTAAGTTACAACC
TAGTGTATTTTATGATGTCTTTCCCGGTAGTAAGGAGCCAGCTGTGCTCTCAGAATATGA
CCCCAGATTAGAGGTTGATTTTAAACAAGCTTTATTTTCTAAATACAAAGGTAATAACCA
ATGTGAAATAAATGATCATGTCAGGGTGGCAATTTCTCATTATTCAGCACAGTTAATGAC
ATTAGATAT---TGATTCAAATCCAATCTCATTAGAAGATAGTGTTTTTGGTACGGAGGG
TTTGGAAGCGCTTGATCTTACCACTAGTGCTGGATTTCCTTATGTATCTATGGGTATTAA
GAAAAGAGACTTGATTAATAAACAAACAAGAGACATTACAAAACTCAAAATGGCATTAGA
TAAGTATGGTGTTGATTTACCTATGGTCACATTTCTCAAGGATGAACTTAGGAAAAAAGA
AAAGATTTCTGCTGGAAAAACACGTGTCATTGAAGCTAGTAGTGTAAATGACACTGTACT
GTTTAGAACAACCTTTGGTAACCTCTTTTCTAAATTTCATCTAAATCCTGGCATCGTTAC
TGGTTCTGCAGTGGGATGTGATCCAGAAACCTTCTGGTCAAAAATACCAGTGATGTTAGA
TGGTGAGTGCATAATGGCATTTGATTATACAAATTATGATGGTAGCATACACCCAATCTG
GTTTGAAGCCCTCAAAGAAGTACTCTCTAATTTGGGGTTCAAG---CCTAATTTAATAGA
TAGATTGTGTAGATCAAAACATATTTTTAAAAATGTATATTATGAGGTTGAGGGGGGGGT
GCCATCAGGTTGTTCTGGAACAAGCATATTTAATACAATGATTAATAATGTTATTATTAG
GGCATTAGTTCTAGATGCTTACAAAAATATTGATTTAGATAAGCTTAAGATAATAGCCTA
TGGAGATGATGTTATCTTTTCTTATAAGTATCAGTTAGATATGGAAGCAATTGCCAAGGA
AGGTATCAAGTATGGTCTTACAATCACCCCAGCTGATAAATCAAGTGAATTCAAAAAGTT
AGACTACAACAGTGTAACCTTTCTAAAGAGAGGATTCAAACAGGATGACAAGTACTCATT
TCTAATACATCCAACTTTTCCAGTTGATGAGATACAAGAATCCATTCGATGGACTAAAAA
ACCATCTCAGATGCAAGAACATGTTCTGTCACTGTGTCACTTAATGTGGCACAACGGCAG
GGATGTGTAT-AAGCAGTTCGAGCAAAAGATACGCAGTGTGAGCGCTGGTCGCGCACTGT
ATATCCCA-CCATACGATCTGCTTTTGCATGAATGGTATGAAAAATTT----TA------
-AGTTG-----------TTTAGATATAGA-AATAA---TAA--ACAATT--AG--TTTTT
TA----------------GTTTTAT-----------------------------------
----------------------------

#HRV-A49|FJ445134
--------------------TTAAAACTGGATCTGGGTTGTTCCCACTTGGATCTCCCAA
AGGGAGTGGTACTCTGTTATTACGGTAACTTTGTACGCCAGTTTTATC------------
--CTCCCCTTACCCCAT-------------------------------GTAAC----TTA
GAAG------TTTTTCATAAA---GACCAATAGT-TGGTAATCAT-CCAGATTACT-TAA
GGTCAAGCACTTCT-GTTT-CCCC-GGT-CAATGT-TGATATGCT--CCAACAGGGCAAA
AACAACTGCGATCGTTATCCGCAAAGCGCCTACGCAAAGCTTAGTAGCACCTTTG--AGA
TTGTTTGG--TTGG----TCGTTCCGCCA------TTTCCCC----TGGTAGACCTGGCA
GATGAGGCTAGAAGTACCCCACTGGCGACAGTGTTCTAGCCTGCGTGGCTGCCTGCACAC
CCTGTG-----GGT--------GTGAAGCCAAA-TAATGGACAAGGTGTGAAGAGCCCCG
TGTGCT-CGCTTTGAGTCC-TCCGGCCCCTGAATGCGGCTAACCTTAACCCTGCAGCTAG
AGCATACAAACCAGTGTGTATCTAGTCGTAATGAGCAATTGCGGGATGGGACCGACTACT
TTGG------GTGTCCGTGTTTCACTTTTTTTTTACTTATAA-----------TTGCT-T
ATGGTGACAA-TATATA---TATAGTATATA------TTG-ACACCATGGGCGCACAGGT
ATCTAGACAGAATGTTGGAACCCACTCTACACAAAACTCTGTATCTAATGGATCTAGCTT
AAACTACTTCAACATCAACTACTTCAAAGATGCTGCTTCAAATGGTGCATCCAAATTAGA
GTTCACTCAGGACCCTAGCAAATTCACAGATCCCGTTAAAGATGTATTAGAGAAGGGAAT
ACCAACACTGCAATCACCCACAGTTGAGGCTTGTGGATATTCGGATAGAATCATACAGAT
TACTAGAGGAGATTCAACAATAACATCACAGGATGTGGCAAATGCCGTTGTTGCATATGG
TGTTTGGCCACACTATTTATCCTCTAAAGATGCTTCTGCAATTGACAAGCCTTCCCGCCC
AGACACATCTTCCAATAGATTTTATACTTTAAAGAGTGTGACTTGGTCTAACTCTTCAAA
AGGTTGGTGGTGGAAATTACCGGATGCATTGAAGGAAATGGGCATCTTTGGTGAAAATAT
GTTTTACCACTATTTGGGCAGAAGTGGTTATACAATACATGTACAGTGTAATGCTAGTAA
ATTCCATCAAGGTACATTAATCGTTGCACTAATACCTGAACACCAAATTGCAAGTGCACT
CCATGGTGATGTGAATGTTGGTTATAAATATACTCACCCAGGAGAAGCAGGGAGAGA---
--------------AGTTAAAAGTGACAGAAATATAAACCTAAATGTGCAACCCACTGA-
------------AGAATACTGGCTGAATTTTGATGGAACACTACTTGGAAACATCACCAT
ATTCCCTCATCAATTCATTAACCTGAGAAGCAACAACTCTGCTACAATAATTGCTCCATA
TGTTAATGCAGTTCCCATGGATTCAATGCGCAGTCACAACAACTGGAGCCTGGTGATAAT
CCCAATATGTCCTCTTGAAACATCAAGTACTGTTAACACA------ATACCTATTACAAT
ATCAATAAGTCCCATGTGTGCAGAGTTTTCTGGAGCAC-GTGCCAAAAAC----------
-----------CAGGGTCTACCAGTTTTCATCACGCCAGGGTCAGGTCAATTTCTAACAA
CAGATGATTTTCAATCCCCATGTGCACTCCCTTGGTACCACCCAACCAAGGAAATATCTA
TCCCAGGTGAGGTAAAAAACCTAGTTGAAATATGTCAAGTGGATAGCTTAGTACCAATAA
ATAATACT---GAGAATAAC---ATCACCAATGGGGACATGTATTCAGTTATATT-----
----------GCAATCAACAATTGGAGAACCAGACAAAATCTTTTCAATCAAAACAGATG
TAGCCTCTCAGCCACTAGCCACCACTCTAATTGGTGAAATATCCAGCTATTACACTCACT
GGACAGGAAGCCTCCGTTTCAGTTTCATGT---TTTGTGGTACAGCCAACACTACTGTTA
AACTCTTACTAGCCTATACACCGCCTGGTATTAGAGAGCCCACTACAAGAAGAGAAGCAA
TGTTAGGCACTCATGTAATATGGGATATAGGTCTTCAATCTACAATATCAATGGTGGTAC
CATGGATTAGTGCTAGCCACTACAGAAACACATCATCGGGTGCAT---CTACAGCTGGGT
ATGTAACATGCTGGTATCAAACCAGATTAGTAATTCCACCTCAAACCCCACCCACAGCTA
---GGTTACTATGTTTTGTATCAGGCTGCAAGGACTTTTGTTTACGCATGGCTCGAGACA
CTAATTTACATCTACAGAGTGGGCCAATA--GAGCAA----AACCCTGTTGAACAATATA
TAGATGAGGTCCTTAATGAGGTTTTAGTTGTTCCAAATATTAATAGTAGTCATCCCACAA
CATCAAACTCTGCCCCAGCACTAGACGCTGCAGAAACAGGGCATACTAGTAATGTGCAGC
CTGAAGATGTCATTGAAACCAGATATGTACAGACATCACAAACAAGAGATGAGATGAGTT
TAGAGAGTTTTCTTGGTAGATCAGGG---TGTA------TACATGAATCTAAA------C
TGGAGGTCACGCTTAC---------------------------------------AAATT
ACAATGAAAACAATTTCAAAGTGTGGAACATTAACCTACAAGAGATGGCCCAGATTAGAA
GGAAATTTGAACTGTTCACCTATACTAGATTTGACTCAGAGATAACCCTAGTCCCATGTA
TTTCTGCACTTAGTGAGG------ACATTGGACATATTACTATGCAATACATGTATGTAC
CACCAGGTGCACCTGTACCAAAGAGCAG---GGATGATTATGC---ATGGCAGTCTGGCA
CTAATGCATCTATTTTCTGGCAACATGGACAAGCATACCCAAGATTTTCTCTACCCTTTC
TGAGCGTGGCTTCAGCTTATTATATGTTTTATGATGGATATA---ATGAGGAAGGGCA--
-------------AAATTATGGTACGGTGAGCACAAATAACATGGGATCATTATGTTCTA
GAATAGTGACAGAGAA-ACACATTCATAATATGCACATTATGACAAGAATCTATCACAAA
GCTAAACATGTCAAAGCGTGGTGCCCGCGCCCACCCAGAGCACTCGAATATACTCGTGCA
CACCGCACCAATTTT---------AAGATTCAAAATA---------------------GA
GATATCAAAACAGGAATTAAATCCAGA------CCA---ATTATTA--------------
-CA-----------------AC----AGCTGGCCCTAGTGATATGTATGTCCATGTTGGT
AATCTTATTTATAGAAATCTACATCTCTTCAACTCTGAAA---TGCATGAATCTATACTG
GTATCCTACTCATC------AGATTTAATCATTTACCGAACAAACACTATAGGTGATGAT
TATATTCCCTCTTGTGATTGCACCCAGGCTACATATTATTGTAAACATAAAAGTAGATAT
TTCCCAATAA-CAGTGACAAGCCATGACTGGTATGAAATACAGGAAAGTGAATACTATCC
CAAACATATACAATACAACTTGCTAATTGGCGAAGGCCCTTGTGAACCAGGTGATTGTGG
TGGGAAATTATTATGTAAACATGGTGTTATTGGCATAGTAACAGCTGGTGGTGACAATCA
TGTGGCTTTCATCGATCTTAGACACT------TTCATTGTG-CTGAAGAG-----CAAGG
---AGTCACAGATTACATACACATGCTAGGTGAAGCATTTGGAAATGGATTCGTAGATAG
TGTAAAAGA---ACACATACATGCCATTAA------CCCAGTTGGAAATATTAGCAAAAA
GATCATCAAATGGATGCTAAGGATAATATCTGCAATGGTCATAATAATAAGGAACTCCTC
TGATCCACAAACTATATTGGCAACACTCACACTGATTGGATGTTCTGGTTCACCATGGAG
ATTTTTAAAAGAGAAATTTTGTAAATGGACACA-ACTTAATTATATACA----------C
AAAGAGTCA---GACTCATGGTTGAAGAAATTTACTGAAGCATGTAATGCAGCCAGAGGG
CTTGAGTGGATAGGAAACAAAATATCTAAATTCATTGAATGGATGAAGTCAA---TGCTT
CCACAAGCACAACTCAAGGTTAAGTACTTAAATGAACTTAAAAAATTGAGCCTGTATGAA
AAGCAAGTTGAAAGTCTTAGAATAGCAGATGTAAGAACACAAGAAA---AAATCAAAATG
GAAATTGACACTC----------TACATGACTTATCATGCAAGTTTCTGCCATTATATGC
AAGTGAAGCAAAGAGAATAAAGACACTACACATCAAGTGTGATAACATTAT------CAA
ACAAAAGAAAAGATGTGAGCCGGTGGCTGTAGTCATCCATGGGCCACCTGGCGCTGGAAA
ATCAATAACAACAAATTTTCTAGCCAGGATGATAACCAATGATAGTGAT------ATATA
CTCTTTACCTCCAGATCCAAAATATTTTGATGGCTACGATCAACAAAGTGTCGTAATAAT
GGATGATATCATGCAAAATCCAGCTGGGGATGATATGACCCTATTCTGTCAAATGGTTTC
CAGTGTCACTTTTATACCACCAATGGCTGATTTACCAGACAAGGGCAAGGCCTTTGACTC
TAGGTTTGTACTATGTAGCACAAATCACTCACTTTTAGCACCACCTACAATAACATCACT
ACCTGCAATGAATAGAAGGTTCTTTTTAGATTTAGACATATTAGTGCATGATAATTTCAA
GGACTCACAAGGCAAACTTAATGTAGCAGCAGCCTTCCAACCATGCGACGTGGACAACAA
AATTGGGAAT---GCCCGGTGTTGTCCATTCGTGTGTGGAAAGGCTGTTTCTTTCAAGGA
TCGCAACACCTGCAATAAATACACCTTAGCACAAGTATACAACATAATGCTTGAAGAAGA
CAAACGCAGGAGACAAGTGGTTGACGTTATGTCAGCCATTTTCCAGGGACCAA-------
-----------TTGACA---TGAAAAACCCACCGCCGCCTGCAATTACAGATCTACTCCA
ATCAGTTAGGACTCCCGAGGTCATCAAGTATTGTGAAGACAATAGGTGGATAATACCAGC
AGAATGTAAGA---TAGAAAAGGAGTTAAATTTAGCTAATACAATCATAACAATCATTGC
CAATGTCATTAGTATAGCAGGTATTATATATGTTATCTATAAACTCTTCTGCACACTACA
AGGGCCATATTCA-GGAGAACCCA---AACCTAAAACTAAAGTTCCAGAG---AGGCGCG
TTGTAGCGCAAGGACCGGAGGAAGAATTTGGAATGTCTTTGATTAAGCACAATTCATGTG
TGATTACAACAGATA---ATGGAAAGTTTACAGGTCTTGGAATTTATGACAAGTTTGTGG
TTGTGCCAACGCATGCAGACCCTGGGAAAGAAATTCAAGTTGATGGTATAACTACAAAAG
TTGCTGACTCATTCGATTTGTATAATAAAGATGGAATAAAGTTGGAAATAACAGTCTTAA
AATTAGATAGGAATGAAAAATTTAGAGACATCAGAAAATACATACCAAATAATGAAGATG
ACTACCCTGACTGTAAC---------CTAGCCTTGCTAGCAAATCAACCTGAGCCCACTA
TA------ATTAATGTTGGAGATGTTGTATCTTATGGCAACATACTACTCAGTGGTAACC
AGACAGCTAGAATGCTCAAGTACAACTATCCAACAAAATCTGGGTACTGTGGGGGTGTTC
TGTATAAAATTGGGCAGGTGCTTGGGATACATGTAGGAGGGAATGGTAGGGATGGATTTT
CAGCTATGTTACTTAGATCTTA--CTTCACTGATGTGCAGGGTCAAATAGTTTCATCAAA
GAAGACTAGTGAGTGTAATCTCCCCAGTATACATAGCCCATCCAAAACAAAATTGCAGCC
CAGTGTTTTCTATGATGTTTTCCCCGGTTCAAAAGAACCAGCTGTGTTGTCCGAGAAAGA
TGCTCGACTCCAGGTCGACTTTAATGAGGCACTGTTTTCCAAATACAAAGGAAACACAAA
CTGTTCTATGAATGATCACATAAGGATTGCATCTTCACACTATGCAGCTCAGTTAATTAC
TTTAGATAT---TGACCCAAGTCCTATCACTCTTGAAGATAGTGTTTTTGGTACTGATGG
ACTAGAAGCTCTTGATCTAAACACTAGTGCAGGATTCCCTTACATCACAATGGGTATAAA
GAAGAGAGATCTAATAAATAACAAGACCAAGGATATAAGTAAACTTAGGGAAGCAATTGA
CAAATATGGGGTTGACTTGCCTATGGTTACTTTCTTAAAGGATGAACTTAGGAAACATGA
AAAAATAATAAAGGGTAAAACTAGAGTCATTGAGGCTAGTAGTGTGAATGATACTCTGCT
ATTTAGAACAACTTTTGGGAATCTTTTTTCAAAGTTTCATTTAAATCCTGGAATTGTCAC
TGGATCAGCAGTCGGGTGTGACCCAGAGATCTTTTGGTCGAAGATACCGGCAATGTTGGA
TGATAAGTGTATAATGGCCTTTGATTACACAAATTATGATGGTAGTATACACCCCATTTG
GTTTGAAGCTCTTAAACAAGTATTGATGGATTTGTCTTTTGAT---CCTATGTTAATAGA
TAGATTATGTAAATCCAAACATATCTTCAGAAACACATACTATGAGGTTGAAGGGGGCGT
TCCATCTGGATGCTCAGGTACTAGTATTTTTAATACAATGATTAATAATATTATTATAAG
AACTTTAGTGTTAGATGCTTATAAAAATATAGACTTAGATAAGCTCAAGATAATTGCTTA
TGGTGATGATGTTATATTTTCATATACATATGAATTAGACATGGAAGCTATAGCAATGGA
GGGTACTAAATATGGCTTAACCATAACCCCTGCTGACAAATCTACCACTTTTGTGAAATT
AAATTACAATAATGTCACCTTTTTAAAAAGAGGATTCAAGCAAGATGAGAAATACAACTT
CTTGATACACCCTACATTTCCTGAGAGTGAAATATTTGAATCCATCAGGTGGACAAAGAA
ACCTTCACAAATGCATGAGCACGTACTATCCTTGTGTCACTTAATGTGGCATAATGGGCG
TGATGCATAC-GAAAAGTTTGTGGAGAAGATACGCAGTGTGAGCGCTGGTCGTGCATTGT
ATATCCCT-CCATATAACTTGCTTTTGCATGAGTGGTACGAAAAATTT----TA------
-----------------AACTGATATAGA-AATAT---TAA--ACAGTT--AG--TTTAT
TA----------------GTTTTAT-----------------------------------
----------------------------

#HRV-A50|FJ445135
--------------------TTAAAACTGGGTCCAGGTTGTTCCCACCTGGATCTCCTAA
TGGGAGTTGTACTCTGTTATTCCGGTAACTTTGTATGCCAGTTTTA--------------
--TCTCCCTACCCCCAAT------------------------------GTAAC----TTA
GAAG------ATGTACACAAC---GACCAATAGG-TGATGATCAA-CCAGATTATC-AAA
GGTCAAGCACTTCT-GTTT-TCCC-GGT-TAGAGT-TGATATGCT--CCAACAGGGCAAA
AACAACTTTAATCGTTATCCGCAAAGCGCCTACGCAAAGCCTAGTAACAGCTTCG--AAG
ATTTATGG--TTGG----TCGTTCCGCTG--------TTCCC--CACAGTAGACCTGGCA
GATGAGGCTAGAGATTCCCCACTGGTAACAGTGTTCTAGCCTGCGTGGCTGCCTGCGCAC
CCTTCG-----GGT--------GCGAAGCCATA-TTTCGGACAAGGTGCGAAGAGCCCCG
TGTGCT-CGCTTTGAGTCC-TCCGGCCCCTGAATGTGGCTAACCTTAACCCTGCAGCTAG
TGCATACAAACCAGTATGTGGCTAGTCGTAATGAGCAATTGCGGGATGGGACCAACTACT
TTGG------GTGTCCGTGTTTC--TC--TTTTTCCTTTTAT---------TATTGCT-T
ATGGTGACAA-TATATA-----GTTTATATA------TTG-GCACCATGGGCGCTCAGGT
ATCTAGACAGAATGTTGGCACACACTCAACACAAAATTCAGTATCAAATGGATCCAGCCT
AAATTATTTTAACATCAATTATTTTAAGGATGCTGCCTCACATGGCGCTTCAAAATTAGA
TTTTTCCCAGGATCCAAGTAAATTTACTGACCCAGTCAAAGATGTTTTGGAGAAGGGTAT
CCCTACTCTTCAATCACCAACTGTAGAGGCATGTGGGTATTCAGATAGGATCATTCAAAT
TACAAGGGGAGATTCTACAATAACATCTCAAGATGTGGCAAATGCGGTAGTTGGCTATGG
AGTATGGCCCCACTACTTATCATCACAAGATGCCACAGCTATTGATAAACCATCACGTCC
TGACACTTCATCAAACAGATTTTACACTTTAGAGAGTAAATCATGGGATAGCATGTCAAA
AGGATGGTGGTGGAAATTGCCAGATGCTCTTAAAGAAATGGGTATTTTTGGTGAAAATAT
GTATTATCATTTCTTGGGAAGGAGTGGTTACACTGTACATGTACAGTGTAATGCAAGTAA
ATTTCATCAAGGAACATTAATTGTGGCAATGATACCAGAACATCAATTAGCAAGTGCAAC
CCATGGGAATGTGACTGCTGGGTACAATTACACACACCCCGGGGAGAGGGGTAGAAC---
--------------CATTAATGTAGTGAACCGTGATCAAAATGACAAACAACCTAGTGA-
------------TGATAATTGGCTCAACTTTGACGGAACACTATTAGGTAATATCACAAT
CTACCCACATCAGCTTATTAACTTGAGGAGCAACAACTCAGCCACAATTATAGTCCCATA
TGTTAATGCAGTACCAATGGACTCTATGCCTAGACACAATAATTGGAGTTTAGTAATTAT
ACCTATATGCCCATTAGAA---------GGAACCCCAACCACA---GTACCCATTACTAT
TTCCATTAGTCCAATGTGTGCTGAGTTCTCTGGTGCTC-GAGCAAAAAGT----------
-----------CAAGGTCTACCGGTTATGCTAACACCTGGATCTGGCCAGTTTATGACTA
CTGATGATTTCCAATCTCCTTGTGCTTTACCTTGGTACCACCCAACCAAAGAGATATCAA
TACCAGGTCAGGTTAGGAATTTAATTGAGTTATGTCAAGTAGATACATTAATCCCAATAA
ACAATCTT---GAGCACAAT---ACCACTAACATTAACATGTATTCAGTTGTCTT-----
----GAGCAATGAA---ACAGAG---ATGGCAAAGGAAATTTTTGCCATCAAAGTTGATA
TTGCTTCCCAACCCTTAGCAACTACCTTGATTGGAGAGGTTTCAAGTTACTACACACACT
GGACTGGCAGTCTCAGGTTCAGTTTTTTGT---TCTGTGGATCTGCTAACACTACACTCA
AACTCCTAATAGCTTACACACCACCAGGTATTGGTAAACCAACTAACAGGAAAGAAGCTA
TGTTAGGCACTCATGTTGTCTGGGATGTCGGACTACAATCCACCATATCAATGGTGGTGC
CATGGGTTAGTGCCAGTCACTACAGAAACACAACTCCTGACACATACTCTTTAGCCGGAT
ATATAACCTGTTGGTATCAAACAAATCTCATAGCACCACCAAACACACCGTCAACAGCTA
---GAATGCTCTGTTTTGTTTCAGGATGCAAGGATTTCTGCTTAAGGATGGCCCGAGATA
CCAATTTACACACTCAATCTGGAAATATT--GAACAA----AATCCAGTGGAGAATTACA
TAGATGAAGTATTAAATGAGGTATTAGTTGTCCCAAATATCAAGGAGAGTCAAGCCACTA
CATCAAACTCTGCCCCTGCTTTAGATGCAGCTGAAACTGGACACACAAGTAATGTGCAGC
CTGAAGATATGCTTGAAACTAGATATGTGCAAACATCGCAGACAAGAGATGAAATGAGCA
TTGAAAGTTTCCTAGGTAGATCTGGT---TGTA------TACATATATCTAAA------T
TAGTTGTTGATTATGA---------------------------------TGGTTACAATG
AGGAAACAAAGAACTTCAAGAAATGGCAAATCAACCTACAAGAAATGGCACAGATCAGAA
GGAAATTTGAGATGTTCACCTATGTGAGGTTTGATTCTGAGGTCACATTAGTACCATCCA
TAGCTGCCAAGGGTGTTG------ATATTGGACATGTTGTCATGCAATACATGTATGTCC
CACCAGGTGCACCAATACCCAAGACTAG---GGATGATTTTGC---CTGGCAATCTGGAA
CTAATGCTTCAATCTTTTGGCAACATGGTCAAACATACCCTAGATTCTCTCTACCATTCT
TGAGTATAGCATCTGCATATTACATGTTTTATGATGGTTATG---ATGGTGATAAATCT-
-----ACATC---CAGGTATGGTACAGTAGTTACCAATGACATGGGCACTTTGTGTTCTA
GGATTGTCACTGATGA-GCACCAAAATAAAGTGGAAATCACAACCAGAGTATACCATAAA
GCCAAACACATAAAAGTCTGGTGTCCAAGACCACCAAGAGCTGTTGAATACACACACACC
CATGTCACTAACTAC---------AAGAAAAGTGATG---------------------CT
ACTGAGAAGACTGCAATTGCAACTAGA------CCA---AAGATCA--------------
-CA-----------------GT----GGCTGGCCCCAGTGACATGTATGTACATGTAGGG
AATCTTATATATAGAAATTTACATCTATTCAACTCAGAGA---TGCATGATTCAATCTTA
GTCTCCTATTCCTC------AGACTTAGTCATATACCGCACAAATACAATAGGTGATGAC
TATATCCCAACATGTGATTGTACTGATGCCACTTATTATTGCAAACACAAAAACAGGTAT
TACCCAATTA-AAGTAACAAGTCATGATTGGTACGAAATCCAGGAAAGTGAATATTACCC
AAAGCACATACAATATAACCTTTTAATTGGGGAAGGACCATGTGAACCAGGTGATTGTGG
AGGCAAGTTGTTGTGTAAACATGGAGTAATTGGAATTGTGACTGCTGGTGGAGAAGGACA
TGTGGCATTCATTGATCTTAGACATT------TCCATTGTG-CTGAAGAA-----CAGGG
---TATAACTGACTATGTCCACATGTTAGGTGAAGCCTTTGGTTTGGGGTTTGTAGATAG
TGTTAAAGA---TCAAATAAATGCAATCAA------CCCAATTAATAGTATCAGTAAGAA
GATTATAAAATGGCTTTTGAGAATTATATCAGCAATGGTAATCATAATAAGAAATTCATC
TGATCCACAAACAATAATTGCAACATTAACTCTAATTGGTTGTTCTGGTTCACCATGGAG
ATTTCTTAAAGAAAAATTCTGTAAATGGACTCA-ACTCAACTATATCCA----------C
AAGGAATCA---GACTCATGGTTAAAGAAATTTACTGAGATGTGTAATGCAGCTAGAGGT
CTAGAATGGATTGGCAATAAAATCTCAAAGTTTATTGAGTGGATGAAATCTA---TGCTG
CCCCAAGCTCAACTTAAAATCAAGTACTTAAGTGAACTAAAGAAATTGAACTTTCTTGAG
AAACAAATGGAACACCTTAGAGTTGCTGATTCCCAGATTCAAGAAA---AAATTAAACAT
GAAGTTGACACAC----------TACATGATTTATCCTGCAAATTTCTCCCACTTTATGC
CAGTGAGGCAAAAAGAATTAAAGTCTTGTATAACAAATGTAATACCATCAT------CAA
GCAAAAGAAAAGGTGTGAACCCGTAGCTGTGGTGATACATGGTGAACCTGGAACTGGCAA
GTCTATGACTACAAGCTTTCTGGCAAGGATGATAACCAATGAAAGTGAT------ATCTA
CTCGCTACCACCAGATCCTAAATACTTTGATGGATATGATCAACAGAGTGTGGTTATCAT
GGATGATGTGATGCAAAATCCCAGTGGAGATGACATGACCCTATTTTGTCAGATGGTGTC
TAGTGTCACTTTTATACCACCAATGGCTGATTTACCAGATAAAGGGAAGCCATTTGATTC
CAGATTTGTGTTGTGTAGTACTAACCATAGTTTGCTAGCACCTCCTACTATAWCTTCCTT
ACCAGCTATGAATAGAAGGTTTTTCTTAGATTTAGATATTATAGTGTGTGATAAGTATAA
AGATTCACAAGGGAAATTAAATGTTTCTGCTGCTTTCCAACCATGTGATGTAAATACAAA
AATTGGTAAT---GCCCGCTGTTGCCCTTTTATTTGTGGTAAAGCTGTTAACTTTAGGGA
TCGTAACACATGCCAAACTTACACCTTGGCACAAGTCTACAACCAAATGCTTGAAGAAGA
TAAAAGACGCAGGCRAGTCATTGATGTTATGACAGCAATATTCCAAGGGCCAA-------
-----------TTAGTC---TAGAGGGACCCCCACCAGCAGCAATAAGTGATCTATTGCA
TTCTGTTAGAACTCCTGAAGTGATCAAATACTGTGAAGACAATAAATGGATTGTACCAGC
AGAATGTAAGA---TAGAAAGAGACCTTAATATAGCTAATACAATCATTACAATTATAGC
TAATATTATTAGTATTTCAGGAATAATTTATGTAATATACAAACTTTTCTGCACACTGCA
AGGACCATACTCA-GGAGAACCTA---AACCTAAGACCAGGATGCCAGAA---CGTAGAG
TAGTAGCTCAAGGACCTGAAGAAGAATTTGGCAGATCTCTTATTAAACATAATTCATGTG
TTGTGACTACTGAAA---ATGGAAAATTTACAGGTTTAGGAATTTATGATAGAACATTAA
TTATACCAACACATGCTGACCCAGGAAAGGAGGTACAAATAGATGGCATTACTACTAAAG
TGGAAGACTCCTATGATTTGTTCAATAAAGATGGAGTCAAGCTAGAGATTACTGTGCTTA
AACTTAAGAGGAATGAAAAATTTAAAGATATTAGGAAGTATATCCCAGAAAATGAAGATG
ATTACCCAGATTGTAAT---------TTGGCATTGTCCGCTAATCAACCAGAAACCACCA
TA------ATTAGAGTAGGTGATGTAGTTTCTTATGGAAACATCTTATTAAGTGGGAACC
AAACAGCCAGAATGCTCAAGTATAACTATCCAACAAAATCAGGATATTGCGGTGGTATTT
TATACAAAATTGGACAGGTCCTTGGAATTCATGTTGGTGGAAATGGAAGAGATGGATTTG
CTGCAATGTTACTCAGATCCTA--CTTTTCCGAAACACAAGGTCAGATAATTACCTCCAA
ATCCACTATAGAGTGCAACTTACCCAGTATACACACACCAAGCAAAACTAAATTGCAACC
CAGTGTCTTCTATGATGTGTTTCCAGGTAATAAAGAACCAGCTGTCCTTTCTAATCATGA
TCCAAGGTTGAAAGTTGATTTTAATGAAGCACTCTTTTCCAAATATAAAGGAAATAACCA
TTGCACAATGAATGATCATATTAAGGTGGCTATCTCACATTATTCAGCACAATTGGCTAC
GTTAGATAT---AAACCCAAGTCCTATATCTATAGAAGATAGTGTTTTTGGTATAGAGGG
TCTAGAAGCACTTGATCTCAATACCAGTGCAGGATTCCCCTATGTATCCATGGGAATTAA
AAAGAGAGATTTAATAAACAAACAAACTAAAGACATTTCCAAATTAAAGATGGCATTGGA
TAAATATGGTGTTGATTTACCCATGGTCACTTTCCTTAAGGATGAGCTTAGAAAGAAAGA
AAAAATCTCTGCAGGCAAGACTCGTGTGATAGAAGCAAGCAGTGTGAATGATACTGTATT
GTTTAGGACAACCTTTGGTAATCTTTTTTCTAAATTTCATCTCAATCCAGGAATTGTTAC
TGGCTCTGCAGTGGGGTGTGACCCAGAAACTTTTTGGTCAAAAATACCAGTCATGCTAGA
TGGTGAATGTATAATGGCATTTGATTATACTAATTATGATGGTAGCATACATCCAATATG
GTTTCAAGCCCTTAAAGAGGTTTTAAATAACCTGTCATTTGAA---GCTAGTTTGATAGA
TAGGCTTTGCAACTCAAAACACATTTTCAAAAACATGTATTATGAAGTTGAGGGTGGAGT
TCCATCAGGATGCTCTGGCACAAGCATATTTAATACAATGATTAATAATGTCATTATCAG
AACATTAGTTTTAGATGCATATAAAAACATTGATTTAGATAAGCTTAAAATAATAGCATA
TGGAGATGATGTAATTTTCTCATACAAATACCAACTTGATATGGAAGCAATTGCAAAGGA
GGGTGTGAAATATGGTCTAACAATAACCCCAGCTGACAAATCTGAGAATTTTAAACAACT
TGATTACAATAATGTGACCTTTCTAAAAAGGGGTTTTAAGCAAGATGAGAAATACAGTTT
TCTGATACACCCAACCTTTCCAATTGAAGAAATTCAAGAATCCATTCGATGGACAAAGAA
ACCATCACAAATGCAGGAGCACGTTCTGTCCTTGTGTCATCTAATGTGGCACAATGGTAG
AGATGTGTAC-AAACAATTTGAGCAGCGGATACGCAGTGTTGGTGCTGGTCGCGCACTGT
ACATTCCC-CCATACGATCTGCTCTTGCATGAATGGTATGAAAAATTT----TA------
-GATTA-----------TTTAGATATAGA-AGTAA---TAA--ATAATT--AG--TTTTT
TA----------------GTTTTAT-----------------------------------
----------------------------

#HRV-A51|FJ445136
--------------------TTAAAACTGGGTGTGGGTTGTACCCACCCACACTGTCTAC
G-GACGTAGTGCTCTCATATTACGGTATGTTTGCACGCCAGTTTT---------------
--TACCCCCCCCCCAAATTT----------------------------GTAACA---TTA
GAAG----TCTGCACTCTTAACCTGGTCAATAGG-AGGTAGCAAT-CCATGCTATC-TAA
GACCAAGCACTTCT-GTTA-CCCC-GGTATGCGGA-GAATAGACT--CCAAAAGGGTTGA
AGCTCCAAATATCGTTATCCGCACAATTACTACACAAAGCCTAGTAATATCTTGA-TAAG
CTCTTTGG--TTGG----TCGTTCAGCTG------TTACCCC----CAGTAGACTTGGCA
GATGAGGCTGGGTGTTCCCCACTGGCGACAGTGACCCAGCCTGCGTGGCTGCCTACACAC
CTGGAGACA--GGT--------GTGAAGCCAAA--AGTGGACAAGGTGTGAAGAGCCCCG
TGTGCT-AATTGTGATTCC-TCCGGCCCCTGAATGCGGCTAATCC-AACCCCACAGCCAA
TGCATGTAAACCAACATGTATTTGGTCGTAACGGGTAACTGTGGGACGGAACCGACTACT
TTGG------GTGTCCGTGTTTC------CTTTTATTTT------------TRTTGCT-T
ATGGTGACAAGTATTGG--------TATATA-----TTTG-TCATCATGGGCGCCCAGGT
TTCCAGACAGAATGTAGGAACTCACTCTACTCAAAATACAGTTGCTAATGGGTCTAGCTT
GAACTATTTTAACATCAACTATTTTAAGGATGCTGCCTCTAGTGGTGCTTCCCGTTTAGA
TTTTTCTCAGGATCCTAGCAAATTTACTGACCCAGTTAAGGATGTTTTAATAAAGGGAGT
ACCAACACTACAATCGCCAACAGTAGAAGCTTGTGGGTATTCAGACAGGATAATCCAAAT
AACTCGTGGAAATTCAACTATTACATCACAGGACATAGCAAATGCAGTAGTTGCATATGG
TGTCTGGCCTCATTACTTATCTGATACTGATGCTAATGCCATTGACAAACCATCACATCC
GGATACTTCATCAGACAGATTTTACACCTTGGACAGTAAATTGTGGTCAAATGAGTCAAA
GGGTTGGTGGTGGAAATTGCCAGATGCCCTCAAAGATATGGGCATCTTTGGAGAAAACAT
GTTCTATCATTTTCTTGGTAGGACTGGGTATACAATTCATGTACAATGCAATGCTAGTAA
ATTTCATCAAGGGACATTAGTAGTAGCTGCTATACCAGAACATCAATTAGCTTTTATTGG
GAAAGGTAATGTGAGTGTTGGCTACAGACATACACACCCAGGAGAAAATGGACGAAC---
--------------ACTTAATGGCTCAAGGGTAGATGGCAATTCAAAGCAACCCACCGA-
------------AGAAAGTTGGCTAAATTGTGATGGTACACTTTTGGGTAACATCACAAT
ATATCCACATCAGTTTATCAATCTTAGGAGTAATAACTCAGCTACACTCATTCTACCCTA
TGTTAATGCTGTACCCATGGATTCAATGCTTAGACACAACAACTGGAGTCTAGTAATTAT
ACCTGTGTCACCCCTGGCTTCTGAATCTACGGACAAA---------GTTCCAATAACAAT
CTCTATAAGTCCTATGTGTTCAGAGTTTTCAGGTGCTA-GAAATCAATCTAC--------
-------TAAGCAAGGCTTACCTGTTATGCTAACTCCAGGCTCTGCACAATTTCTTACCA
CAGATGATACACAATCCCCTTCAGCCCTCCCTTATTTTCATCCAACAAAAGAGATTTTTA
TACCTGGTAAGGTGAGCAATCTATCAGAAATTTGCCAAGTAGATTCAATGATACCAGTGA
ACAATACCACTCCAGTAAAT------AATTCAATTGGTATGTATACAGTACGGGT-----
----TGAGGTACAA---ACAGAT---TTTAAAAAAGAAATTTTTGCCATCCCTGTTGATG
TGGCATCACAACCCCTATCAACCACACTCATAGGTGAGATTGCTAATTATTATACTCATT
GGACAGGTTCTCTTAGATTCTCTTTTATGT---TTTGTGGCACAGCAAGCACTAGTTTGA
AGTTACTCATTGCATACACACCACCAGGAGTTGATAAACCCAACACAAGGACTAAAGCTA
TGTTGGGAACTCATGTGGTGTGGGATGTTGGGTTGCAATCTACAGTTTCCATGGTGGTCC
CCTGGATATCCGCTAGCCACTATAGATTTACTACCCCAGATACATACTCACAAGCAGGTT
ACATCACTTGTTGGTATCAAACTAATTTTGTGACCCCCCCAAGCACCCCTAAATATGCTG
---ACATCATATGTTTTGTTTCAGGATGTAAGGATTTCTGTTTAAGAATGGCCAGAGACA
CCAATTTACATTCACAAACAGTGAATATT--ACACAA----AACCCTGTTGAAAAATATA
CAGAGGCTTTACTCAATGAAGTGTTGGTGGTTCCCAACATACAACCTAGCAGTGGGCACA
CATCTAATGCTGCACCAGCTCTAGATGCTGCTGAGACAGGACATACTAGTCAAGTTCAAC
CAGAAGATATGGTAGAGACCAGGTATGTTGTCACAGACCAAACTAGAGATGAAATGAGTA
TAGAGAGTTTCTTGGGTAGATCTGCT---TGCG------TAGCAATCATCCAT------A
CAAACCTTGAGCATGTTGAAGCAGACAGACA------------------AGCCTACAATG
CAAAAGGGAAAAATTTCTCTACATGGAAAATTACACTCAAAGAAATGGCTCAAATTAGAA
GAAAGTGTGAACTTTTCACATACTTAAGATTTGATTCAGAGATCACTATAGTTGCTACCA
TTGCTGGACAGGGTGATG------ACATAGGGCACATTGTACTTCAATACATGTATGTAC
CCCCTGGAGGACCAGTTCCACTTACTAG---GAAAGATGATGA---GTGGCAATCAGGAA
CTAATGCTTCAGTATTCTGGCAACATGGACAACCATACCCTAGATTTACAATCCCTTTTG
TAAGCATAGCCTCAGCATACTACATGTTTTATGATGGGTATG---AAGGTGATAGTTTG-
-----ACCTC---ACAGTACGGTTCAGTAGTCACAAATGCTATGGGGACACTATGTGTTC
GTGTGGTCACAGAGCA-ACAAAAACATGAGGTTAACATAACTAGCAGGATTTACCACAAA
GCCAAACATGTCAGTGCATGGTGCCCTCGTCCTCCTCGTGCTGTAGCCTACCAACACACA
TACAGTACAAACTTC---------GTTCCAAAAGAGG---------------GATTTGAA
GGCTTGAAAACTCAGATTAAAACTAGG------GCA---GACATCA--------------
-AACTTGTG-----------AA----CTTTGGACCCTCAGATCTATTTGTACACATGGAT
GATCTAGTATATAGAAACTTACATTTGTGTGAACCAGAAAATCTGAATGACTCAGTGCTG
ATCTGTTACTCAAG------TGATTTAGTCATATACCGAACAAACACAAAAGGTGATGAC
GTAATCCCAACATGTGATTGCACCCAAGCTACATATTACTGTAAACATAAAAATAGATAC
TATCCAATTA-ATGTTAAGAAGCATGATTGGTATGAAATCCAAGAATCTGAATATTATCC
AAAACATATCCAGTGTAATATACTAATTGGAGAGGGCCCCTGTGAACCAGGTGACTGTGG
TGGAAAACTACTTTGTAAACATGGTGTTATTGGATTATTAACTGCTGGTGGAAGTGGACA
TGTAGCTTTCATTGATCTTAGGGACT------TTCATGTTG-CAGACACA-----CAGGG
---AATTACAGACTATGTCCACAACCTTGGAGAGGCATTTGGTGCTGGGTTCATAGATAA
CATCAGAGA---ACAAATTCAGGTAATTAA------CCCCATCAACAAGATCACAGGAAA
AATAGTAAAGTGGATTATCAGGATTATATCAGCTATTACAATTATAATTAGAAACAGTGC
AGATCCCCATACAGTTGTGGCCACTCTGGCATTAATAGGATGCTCTGGATCTCCCTGGAG
ATTCATTAAAGAAAAGGTATGTAATTGGTTACA-ACTAAGTTATGTTCA----------C
AAAGAATCA---GATGGTTGGATTAAGAAGTTTACAGAGATGTGCAACGCAGCTAGGGGT
TTAGAATGGTTAGGCAATAAAATATCAAAATTTATTGACTGGGTTAAATCAA---TGCTT
CCACAGGCAAAGCTTAAAGTGGAGTATATTAAAAATCTTAAACAGCTTCCTCTATTAGAG
AAAGAGATTGATGGATTACGATTGGC---------CTCCCAGAAGC---AACAACAAGAA
TATATTGATACAC-TTAGAATTATGTTAGATTCATCAAATAAGTTCTTACCACTTTATGC
TTCTGAAAATAAAAGAATTAAAGAGCTCCTAAAGAGAAGTGAAATGATTCT------GCG
CACCTCTAAGAGAACAGAACCAGTTGGGGTGCTCTTCCATGGTGAACCAGGAACAGGTAA
ATCAATTGCTACTTCCATCTTAGCCAGAATGTTGACTACTGAATCAGAT------ATATA
CTCTCTTCCACCTTCACCTAAGTATTTTGATGGATATGATCAACAAAGTGTGGTCATAAT
GGATGATATAATGCAAAATCCAAATGGTGAGGATATGTCCTTATTTTGCCAGATGGTTTC
ATCAGTCCCATTTATTCCACCTATGGCTGACCTACCTGATAAGGGTAAACCTTTCTCCTC
TGATTACGTTTTAGCCAGTACCAATCATAACTTATTGCACCCACCCACAATAACCTGCAC
CACTGCTATGAACAGGAGGTTTTTCCTTGATCTGGATATAGTGGTTAAAGATGTTTTTAA
AATAAATCAGGGTAGGCTTAATCTACAGTGTGCTCTTAAACCATGCAAGGAAGG---GAA
AGTGGGTAAT---GCTAAGTGTTGCCCCCTCATATGTGGGAAAGCAGTGGTCTTTAGAGA
TAGAAATACAGGGGATTACCTTTCCTTATCAACTATATATAATAGAATAACAGAAGAAAG
TAGAAATAGAAAAGAGTTAAATACCTCATTACAGGCTATCTTCCAAGGTCCAA-------
-----------TAGATGTCATTAATAAACCACCACCACCAGCAATTTTAGACCTACTCAA
ATCAGTCAGAAACCCTGATGTTATCAAGTATTGTGAAGAAAATAAATGGATGATACCAGC
TGATTGTAAGT---TAGAAAGAGATTTAAACTATGCCAATTTAGTTATATCAATGATTGC
TAATGTAATTAGTATTTTGGGTGTAATTTATATTATCTATAAGCTCTTCTGTTCACTGCA
GGGACCATATTCT-GGTGAGCCAA---AACCAATATCTAGAAAACCAGAA---AGAAGAA
TCGTAACACAAGGTCCACAAGAAGAATTTGGACGTAGTTTACTCAAACACAATGCATGTA
TAGTTACTACTGAGA---ATGGTAAGTTCACAGGCTTGGGAATTTATGACAATGTTATGA
TTCTACCAACTCATGCTGATGTAGGGAGAACTGTAGACATAGATGGCATACAAACAAAAG
TAGCAGATGCCTATGACCTGCACAATTCACAAGGGGTAAAACTTGAAATTACAGTGGTCA
AACTAAATAGAAATGAGAAATTTAGGGATATCAGGAAATATATTCCAGATAGTGAGGATG
ATTATCCTGATTGTTGT---------TTGGCTTTATTGGCTAATCAACCAGAGCCAACAA
TA------ATAGAGATAGGTGATAGCTGCTCCTATGGAAATATTTTACTTAGTGGCAATC
AAACAGCTAGAATGATCAAATATAATTACCCAACAAAATCAGGATTCTGTGGTGGTATCT
TGTACAAAATAGGTCTGATCCTAGGTATCCATGTTGGGGGCAATGGTAGAAATGGTTTCT
CTGCTATGTTATTAAGGTCATA--TTTCAATGAACAACAGGGTCAAATAATGACTAAAGC
TGATGTTAAAGAGAAAAACCTCTATAGCATACATACTCCCACTAAAACAAAATTGCAACC
TAGTATTTTTCATGATGTTTTTCCTGGAAAGAAGGAACCTGCAGTCTTATCTTCAAAAGA
TCCTAGGCTGCAAGTAGACCTGGAAGAAGCAATATTTTCAAAATACAAGGGAAATAAAGA
AATTAAAATAACTCAAAACATGGAGGTAGCAGCTGCACATTATGCAGCCCAACTCTCAAC
TCTAAACAT---AAACCCAGAACCGCTTACTATGGAAGAAAGTGTATATGGTATAGAAGG
ATTGGAAGCTTTAGATTTACACACTAGTGCAGGATATCCATATACAGCATGTGGCATTAA
GAAGAAAGATTTGATACCAAAAGA---TAGGGACTTAACCAAGTTTAAACAAGCTTTGGA
AAAATATGGCTTAGATTTACCCATGATTACCTTCCTTAAAGATGAGCTCAGAAAACCTGA
AAAAATCCTAGCAGGAAAAACTAGGATCATAGAAGCTAGTAGTTTGAATGACACAGTACA
ATTTAGAATGGCCTTTGGTAGATTATTTTCTGCCTTCCACCAAAACCCAGGTATAGTCAC
AGGTTCAGCCGTGGGTTGTGACCCTGAAGTTTTTTGGTCAAAAATACCAGTCATGCTTGA
TGGTGAGTGCCTTATGGCTTTTGATTATTCAAATTATGATGGAAGCCTTAATCCAGTATG
GTTTGAGTTACTTGCTAAGGTTCTTGATGATCTAGGATTTCCA---GGTAACCTAGTCAG
GAAATTATGTTATTCCAAACACATCTTCAAGACTCAATAYTATGAGGTGGAAGGAGGGAT
GCCATCAGGGTGTGCTGGAACCAGTATATTTAATACCATAATTAACAATATAATAATCAG
AACTTTAGTACTAGATACATATAAGTATGTGAATTTAGATAAATTGAAAATATTGGCATA
TGGTGATGACATATTATTTTCTTACCCTTATGACTTGGACATGAAAGAATTAGCAGATGA
GGGGTCTAAATATGGACTAACTATAACTCCTGCTGATAAATCAGATACTTTCCAAAAACT
TGATTTTAGTAATGCTACTTTCTTGAAGAGGGGCTTTAAACCAGATGAAAAACATAGCTT
CCTAGTACACCCTATCTATCCTGAGGAAGAGGTGTGGGAGTCTATTAGATGGACAAAGAA
TCCCAGAAATATGCAGGAGCATGTGTTGTCATTGTGCCATCTTATGTGGCATAATGGCAA
ATCTAAGTAC-CATGAGTTTGTGGCCAAGATAAGGAGCGTTAGCGCTGGTCGTGCGCTCT
ATATACCA-CCATTTGAACTCTTGYGCCACGAATGGTATGAAAAATTT----TA------
-----------------AACAGATATAGA-ATTTA---TAA--ATAATT--AG--TTTGT
AG----------------ATTTTAT-----------------------------------
----------------------------

#HRV-A54|FJ445138
--------------------TTAAAACTGGGTCTAGGTTGTTCCCACCTAGACCTCCTAC
ATGGAGTTGTACTCTATTATTTCGGTAATTTTGTACGCCAGTTTTAT-------------
--ATCCCCTTTCCCCAC-------------------------------GTAAC----TTA
GAAG------TTTAACACACT---GACCAATAGG-TGGCAATTAA-CCAAATTGCT-AAA
GGTCAAGCACTTCT-GTTT-CCCC-GGT-CAAGAT-TGATACGCT--CTACCAGGGCGAA
AACAATTGAGATCGTTAMCCGCAAAGTGCCTACGCGAAGCCTAGTAACATCTTGA--AGA
ATTTATGG--TTGG----TCGCTCCACTATT--------CCC--CATAGTAGACCTGGCA
GATGAGGCTAGAAATTCCCCACTGGCGACAGTGTTCTAGCCTGCGTGGCTGCCTGCACAC
CCTTACG----GGT--------GTGAAGCCATA-TATTTGACAAGGTGTGAAGAGCCTAG
TGTGCT-CACTTTGAGTCC-TCCGGCCCCTGAATGTGGCTAACCTTAAACCCGTAGCTAG
TGCATACAATCCAGTGTGTGGCTAGTCGTAACGAGCAATTACGGGATGGGACCAACTACT
TTGG------GTGTCCGTGTTTC--AC--TTTTTCCTTTTAT---------ATTTGCT-T
ATGGTGACAA-TATATA-----GATTATATA------TTG-ACACCATGGGTGCTCAAGT
ATCTAGACAGAATGTTGGTACTCATTCAACTCAGAACTCTGTGTCAAATGGATCTAGTTT
GAATTATTTTAATATAAATTATTTCAAGGATGCTGCTTCAAGTGGAGCATCAAAATTAGA
ATTTTCACAAGATCCAAGTAAATTTACAGACCCAGTAAAGGATGTTTTGGAGAAAGGGAT
ACCAACTTTACAATCACCCACAGTGGAAGCTTGTGGTTACTCAGACAGGATTATACAAAT
AACCAGAGGAGATTCAACAATGACATCACAAGATGTAGCAAATGCTGTTGTGGGATACGG
CGTCTGGCCACATTACTTAACAGCACAAGATGCTACAGCTATAGATAAACCTACACAACC
TGACACATCTTCTAACAGATTTTATACACTTGAAAGCAAATTATGGGATGAGACATCAAA
AGGCTGGTGGTGGAAATTACCTGATGCACTTAAAGATATGGGTATATTTGGTGAGAATAT
GTTCTATCATTTCCTTGGGAGATCAGGATACACTGTGCATGTACAGTGTAATGCAAGTAA
ATTCCATCAAGGCACATTATTGGTTGCTATGGTACCAGAACATCAACTAGCTAGTGCAAG
TCGTGGTAATGTCACTGCAGGGTATAATTACACACACCCCGGAGAACTCGGTAGAGT---
--------------AGTTGGGCAAGCTAGAGTCCAGACCAATGATAATCAACCTAGTGA-
------------TGACAACTGGTTAAATTTTGATGGTACTTTTCTTGGAAACTTGTTAAT
ATTCCCACACCAATTCATTAATTTGAGAACTAACAACTCAGCAACAATCATTGTTCCATA
TGTAAATGCAGTACCCATGGACTCAATGTTGAGACATAACAATTGGAGTTTGTTGATTAT
TCCTGTGAGCCCTCTGAAAAGTGACCAAGCATCTGTTAGA------GTGCCAATAACAAT
TTCAATTAGTCCAATGTGTGCCGAATTCTCTGGCGCCA-GAGCAAGACCAGC--------
-TGCCGCAGCACAGGGTTTACCAGTTTATGTTACACCAGGATCTGGACAATTCATGACTA
CAGATGACTTGCAATCCCCATGTGCTTTGCCATGGTATCACCCAACCAAAGAAATTTTCA
TACCTGGCGAGGTTAGAAACCTCATTGAAATGTGTCAAGTTGATACACTCATTCCAATTA
ATAACACA---TTTGCAAAT---CTTCGTAATGTTAACAAGTATGCTGTCTCATT-----
----GTTTAGCCAA---ACTGAT---TTTGCCAAGGAAATATTTGCCATTAAGGTAGATG
TAGCTTCTCAACCTCTTTCAAGTACACTCCTGGGTGAAATATGTAGTTATTACACACACT
GGACAGGTAGTTTGCGTTTTAGTTTCATGT---TTTGTGGTACGGCTAACACAACACTCA
AGGTGCTCATTGCTTACACACCACCAGGGATCAAGAAACCTGAAACCAGGAAACAAGCCA
TGCTGGGTACACATATAGTATGGGATGTGGGATTACAATCAACTGTTTCTTTAGTTGTCC
CTTGGGTTAGTGCTAGTCATTTTAGATACACAACTCCAGATACATACTCTGCAGCAGGGT
ATATAACTTGTTGGTACCAAACAAATTTCGTGTTTCCACCTAACACACCAAATAGCGCTG
---ATATGTTGTGCTTTGTGTCTGCTTGTAAAGACTTCTGCTTACGTATGGCTAGGGACA
CTGACATGCATGTGCAAAATGTGCCAATA--GAACAA----AATCCTGTAGAAAGATATG
TTGATGAAGTGTTAAATGAAGTGTTAGTTGTCCCAAACATTAGAGAAAGTCATCCAGCTA
CATCTAATTCAGCCCCTGCGCTAGATGCGGCAGAAACTGGACACACTAGTGGAATACAAC
CCGAGGACACCATAGAAACAAGATTTGTGCAGACATCACAAACTAGAGATGAAATGAGCA
TAGAAAGTTTTCTAGGCAGGGCTGGT---TGCA------TACATGAATCCACC------A
TTACAATTCAAAA------------------------------------TGATGTAGAAT
ACAATGATCACCATTTTAAGAAATGGGATATAACATTACAAGAGATGGCACAAATACGAA
GGAAATTTGAATTCTTTACTTATGTTAGGTTTGATTCAGAAATTACTCTAGTCCCCTGTA
TAGCTGGTAAGGGAGTTG------ATATTGGACACATTGTCATGCAATTCATGTATGTAC
CGCCTGGTGCACCAAAACCAGAAAAAAG---GAATGATTACAC---CTGGGAGTCAAGCA
CAAACCCTTCTATATTTTGGCAACATGGCCAAGCTTATCCAAGATTCTCTTTACCATTTT
TAAGTATTGCATCTGCTTACTACATGTTTTATGATGGGTATG---ATGGTGACGCACCT-
-----GGATC---AAGATATGGGACTTCAGTTACCAATCATATGGGTACTTTGTGTTCAA
GAGTGGTTACTGGTAA-ACAAAAACACCCAGTTGAAATCACCACACGGGTGTATCACAAG
GCAAAACACATTAGAGCATGGTGTCCACGTGCACCTAGGGCTGTCCCATACACACATACT
AGATCAACAAATTAC---------ATGCCACGGGAGG---------------------GT
GATCCAACAATTTTCCTTAAACACAGG------ACA---AACCTTG--------------
-TA-----------------AC----AGCTGGACCAAGTGACATGTATGTGCATGTTGGT
AATTTAATATACAGAAACTTACATCTTTTCAATTCTGAAA---TGCATGATTCTATTCTG
GTTTCTTACTCTTC------TGACTTAGTCATATACCGCACAAACACAATAGGAGATGAC
TATATCCCAACATGTGATTGTACAGAAGCTACATACTACTGTAAGCATAAGAATAGATAT
TATCCAATTA-AAGTAACTAGCCATGATTGGTATGAAATACAGGAAAGTGAATATTATCC
CAAACATATACAATACAACCTCTTGATTGGAGAAGGGCCATGTGAACCAGGAGACTGTGG
AGGGAAATTACTATGTAAACATGGGGTTATTGGAATAATCACTGCTGGTGGAGAAGGGCA
TGTGGCATTTATTGATCTTAGACATT------TCCACTGTG-CTGAAGAA-----CAAGG
---TATAACTGATTATATCCACATGCTTGGTGAGGCCTTTGGCACAGGTTTTGTTGATAG
CGTCAAGGA---TCAAATAAACGCTATTAA------CCCCATCAATAGCATCAGCAAGAA
AGTGATTAAATGGCTCCTTAGAATCATATCAGCTATGGTGATAATTATTAGAAACTCATC
AGATCCACAGACAATCATAGCCACATTGACCTTAATTGGTTGCTCAGGTTCACCTTGGAG
ATTTCTTAAAGAGAAGTTTTGCAAATGGACTCA-ACTCAACTACATTCA----------C
AAAGAGTCT---GATTCATGGCTCAAAAAATTCACAGAAATGTGTAATGCAGCAAGGGGA
TTAGAGTGGATTGGCAATAAAATATCTAAATTTATTGATTGGATGAAATCTA---TGTTA
CCACAAGCTCAACTTAAGATAAAATACTTGAGTGAGCTTAAAAAATTAAATTTCCTTGAA
AAGCAAATGGAGCATCTCAGGGTTGCAGATTCGCAAACACAAGAGA---AGATTAAACAT
GAAATTGATACTC----------TTCATGATCTTTCATGCAAATTTCTTCCACTGTATGC
AAGTGAAGCAAAGAGGATTAAAGTCTTATACAATAGATGTAGTACCATTAT------CAA
GCAAAAGAAAAGGTGTGAGCCCGTTGCTGTCGTAATACATGGCGAACCGGGTACGGGTAA
ATCTATGACTACAAACTTCCTAGCTAGAATGATAACCAATGACAGTGAT------ATATA
TTCTTTACCTCCAGATCCCAAATATTTTGATGGATATGATCAACAAAGTGTGGTTATCAT
GGATGATGTAATGCAAAATCCAAGTGGAGATGACATGACTCTGTTTTGCCAAATGGTCTC
TAGTGTCACATTTATACCACCTATGGCTGATCTGCCAGATAAGGGAAAACCTTTTGATTC
TAGATTTGTGTTGTGCAGTACTAATCACAATTTATTGGCACCCCCTACAATAACCTCTTT
ACCAGCTATGAACAGGAGATTCTTTCTTGATTTAGACATAGTAGTGTGTGACAAATACAA
AGATTCACAAGGGAAACTAAACGTGTCTGCTGCCTTCAAACCATGTGATGTTAACACAAA
AATTGGAAAT---GCCAAATGTTGCCCTTTTATATGTGGGAAAGCTGTCGTTTTCAGAGA
CAGAAACACATGCCAAACCTACACGCTATCTCAAGTATACAATCAAATACTTGATGAAGA
TAAAAGGCGTAGACAGGTTGTTGATGTGATGGCAGCAATATTTCAAGGTCCAA-------
-----------TTTCAC---TTGAAGGACCACCACCAGCAGCAATAAGTGATCTTTTGCA
GTCAGTTAGAACTCCAGAAGTAATTAAATACTGTGAATATAATAAATGGATAATACCAGC
AGAGTGTAAAA---TAGAGAGAGACTTGAACTTAGCAAATACCATTATTACAATCATTGC
AAATATTATTAGTATTTCAGGCATAATCTATGTAATATACAAACTCTTTTGTACACTTCA
GGGTCCATATTCA-GGTGAACCCA---AACCTAAAACCAAAGTGCCAGAA---AGAAGGG
TAGTGGCACAAGGTCCTGAGGAAGAATTTGGCAGATCACTTATTAAACATAACTCATGTG
TGGTTACTACTTCAA---ATGGTAAATTTACAGGTTTGGGGATTTATGATAGAACATTGA
TTGTGCCCACACATGCAGATCCAGGCAAAGAGGTGCAAATAGATGGCATCACAACTGAGG
TACAAGACTCTTATGATCTGTACAATAGAGATGGTATAAAATTGGAAATTACAGTCCTTA
AACTTAAAAGAAATGAGAAATTCAAAGACATTAGGAAATATATTCCAGAAAATGAGGATG
ATTATCCAGATTGTAAT---------TTGGCTTTATCTGCTAACCAACCAGAAACTACAA
TT------ATTAATGTTGGAGATGTGGTGTCATATGGAAACATTTTGCTCAGTGGAAATC
AAACAGCAAGAATGCTCAAATACAATTACCCAACAAAATCAGGATATTGTGGTGGGATTC
TCTACAAGATTGGTCAAGTCTTGGGTATTCATGTTGGTGGCAATGGGAAGGATGGGTTTG
CAGCTATGCTATTAAGATCATA--CTTTACAGAAGCACAAGGTCAAATAGTCACCACCAA
ACCTACTATAGAGTGTAATCTACCTAGTATCCATACACCTAGCAAAACCAAATTACAGCC
TAGTGTATTTTATGATGTTTTCCCTGGTAGTAAAGAGCCAGCTGTACTTTCAGAACATGA
TCCTAGACTAGAGGTTGATTTTAAACAAGCTCTATTTTCAAAGTATAAAGGTAACAATCA
GTGTGAAATGAATGAACATATTAAAGTGGCAGCATCCCACTATTCAGCACAATTAATGAC
ATTGGATAT---CGATTCAAATCCAATTTCACTAGAAGATAGTGTCTTCGGTACAGAGGG
TCTGGAAGCACTTGACCTTACCACCAGTGCTGGGTTTCCTTATGTATCTATGGGTATTAA
GAAAAGGGATTTAATCAATAAACAAACAAAAGACATCACTAAGCTTAAGATGGCTCTGGA
CAAGTATGGTGTTGATCTACCTATGGTCACATTCCTTAAAGATGAACTCAGGAAAAAAGA
GAAAATTTCTGCTGGGAAGACACGTGTCATCGAAGCCAGTAGTGTAAATGACACTGTGTT
ATTTAGGACAACCTTTGGAAATCTCTTTTCAAAATTTCACTTGAATCCTGGTATTGTCAC
TGGTTCTGCAGTGGGGTGTGATCCAGAGACCTTTTGGTCAAAAATACCAGTGATGTTAGA
TGGTGAATGCATAATGGCATTTGATTATACAAATTATGATGGTAGCATACATCCGATCTG
GTTCCAGGCTCTCAAAGAAGTGCTATCTAACTTAGGGTTCCAA---TCCAACTTAATAGA
TAGATTGTGTAAATCAAAACATATCTTCAAAAATGTGTACTATGAAGTTGAGGGGGGAGT
GCCATCAGGTTGTTCTGGAACAAGTATATTTAACACAATGATCAACAATATTATCATTAG
AACACTGGTTTTAGATGCATACAAAAACATTGATCTGGATAAACTCAAAATAATAGCTTA
TGGAGATGATGTCATCTTTTCCTATAAATATCAGCTAGACATGGAGGCAATAGCTAAAGA
AGGTGTTAAGTATGGTCTAACTATAACCCCAGCTGATAAATCAAGTGAATTCAAAAAATT
AGATTACAGCAATGTGACCTTTCTAAAAAGAGGATTCAAGCAGGATGACAGATATTCATT
TCTAATACATCCAACCTTTCCAGTCAATGAAATTCAAGAGTCCATACGATGGACAAAGAA
ACCATCTCAGATGCAGGAACACGTTCTATCGCTGTGTCACTTAATGTGGCATAATGGCAA
GGATGTGTAT-AAGCAATTCGAACAGAAGATACGCAGTGTTGGCGCTGGTCGCGCACTGT
ATATTCCT-CCCTATGATCTGCTTCTGCATGAGTGGTATGAAAAGTTT----TA------
-AATTG-----------TTTAGATATAGA-AGTAA---TAA--ACAATT--AG--TTTTT
TA----------------GTTTTAT-----------------------------------
----------------------------

#HRV-A54|FJ445139
--------------------TTAAAACTGGATCTAGGTTGTTCCCACCTAGATCTCCTAC
ATGGAGTTGTACTCTATTATTCCGGTAATTTTGTACGCCAGTTTTA--------------
--TATCCCTACCCCCAT-------------------------------GTAAC----TTA
GAAG------TTAAGCACAAC---GACCAATAGG-AGGCAATTGA-CCAAATTGCT-AAA
GGTCAAGCACTTCT-GTTT-CCCC-GGT-CAAGAT-TGATACGCT--CCACCAGGGCGAA
AACAATTGAGATCGTTATCCGCAAAGTGCCTACGCGAAGCCTAGTAACACTTTGA--AGA
GTTTATGG--TTGG----TCGCTCCGCTA--------TTCCC--CATAGCAGACCTGGCA
GATGAGGCTAGAAGCTCCCCACTGGTGACAGTGTTCTAGCCTGCGTGGCTGCCTGCACAC
CCTTATG----GGT--------GTGAAGCCATA-TACTTGACAGGGTGTGAAGAGCCTAG
TGTGCT-CACTTTGAGTCC-TCCGGCCCCTGAATGTGGCTAACCTTAAACCCGTAGCTAG
TGCACACAATCCAGTGTGTGGCTAGTCGTAATGAGCAATTACGGGATGGGACCAACTACT
TTGG------GTGTCCGTGTTTC--AC--TTTTTCCTTTTGT---------ATTTGCT-T
ATGGTGACAA-TATATA-----GATTATATA------TTG-ACACCATGGGCGCTCAGGT
ATCTAGACAGAATGTTGGTACTCACTCAACTCAAAACTCTGTGTCAAATGGATCCAGCTT
GAATTATTTCAATATAAATTATTTTAAAGATGCTGCTTCAAGTGGAGCGTCCAAATTGGA
ATTCTCACAAGATCCAAGTAAGTTTACTGACCCAGTAAAAGATGTTCTGGAAAAAGGGAT
ACCAACTTTACAATCACCCACAGTGGAGGCTTGTGGCTACTCAGATAGGATTATACAAAT
AACTAGAGGAGATTCAACAATAACATCACAAGATGTGGCAAATGCCGTTGTGGGATATGG
TGTCTGGCCACATTATTTAACAGCACAGGATGCCACAGCCATAGATAAACCTACACAACC
TGACACATCATCCAACAGATTTTACACACTTGACAGTAAATTGTGGGACGAGACATCAAA
AGGCTGGTGGTGGAAGTTGCCTGATGCACTCAAAGACATGGGCATATTTGGTGAGAATAT
GTTTTACCATTTCCTTGGGAGATCAGGATACACTGTACATGTACAGTGTAATGCAAGTAA
ATTTCATCAAGGTACACTGCTAATCGCCATGGTACCAGAACATCAATTAGCCAGCGCAAG
TCGTGGCAATGTCACTGCAGGATATAATTATACACACCCTGGTGAACTTGGTAGAGT---
--------------AGTTGGGCAACCTAGGACACAGATTAATGATCACCAACCTAGTGA-
------------TGACAACTGGTTAAATTTTGATGGTACTTTCCTTGGAAATCTGTTAAT
ATTCCCACACCAATTTATTAATTTAAGAAGCAATAATTCAGCAACAATCATTGTTCCATA
TGTGAATGCAGTGCCAATGGACTCAATGCTAAGACATAACAATTGGAGTTTGTTAATTAT
CCCTGTGAGTTCTCTGAAAAGCGATCAGGCATCTGTTAGA------GTGCCAATAACAAT
TTCAATTAGTCCAATGTGTGCTGAATTCTCTGGTGCCA-GAGCAAGACCAGC--------
-TGCTGCAGCACAAGGTTTGCCGGTTTATATTACACCAGGATCTGGACAGTTCATGACTA
CAGATGATTTACAATCCCCATGTGCTCTACCATGGTACCACCCGACTAAGGAAATTTTCA
TACCTGGTGAGGTTAGAAACCTTATTGAGATGTGCCAAGTCGACACACTCATCCCAATTA
ATAACACA---CTTCCAAAC---CTTCGTAATGTTAGTAAGTATGCTGTTTCACT-----
----GTCTAGTCAA---ACTGAT---TTTGCTAAGGAAATATTTGCTATTAAAGTGGATG
TAGCTTCCCAACCTCTTTCAAGTACACTTTTAGGTGAAATATGTAGTTATTACACACACT
GGACAGGTAGTTTACGTTTTAGCTTCATGT---TCTGTGGTACAGCCAATACAACGCTTA
AGGTGCTCATTGCTTACACACCACCAGGGATCAAGAAACCTGAAACCAGAAAGCAAGCCA
TGCTGGGTACACATATAGTGTGGGATGTGGGGCTACAATCGACTGTTTCTCTGGTTGTCC
CTTGGGTTAGTGCTAGCCACTTCAGATACACAACTCCAGATACATACTCTGCAGCAGGGT
ACATAACTTGTTGGTATCAAACAAACTTTGTATTTCCACCTAATACACCTAATAATGCTG
---ACATGTTGTGTTTTGTGTCTGCTTGTAAAGACTTTTGCTTACGCATGGCTAGAGACA
CTGACATGCACGTGCAAAATGTGCCAATA--GAGCAA----AATCCTGTAGAAAAGTATG
TTGATGAAGTGTTAAATGAAGTATTAGTTGTTCCAAACATCAGAGAAAGTCATCCAGCTA
CATCCAATTCAGCCCCTGCGTTGGATGCGGCAGAAACTGGACATACTAGTGGAATACAAC
CTGAGGACACTATAGAAACAAGATACGTACAGACTTCACAAACCAGAGATGAAATGAGCA
TAGAGAGCTTTTTAGGTAGAGCTGGT---TGCA------TACATGAATCCACC------A
TCACAATTCGGAA------------------------------------TGATGTTGAAT
ACAATGATCATCACTTCAAGAAATGGGACATAACATTACAAGAAATGGCACAAATACGGA
GAAAATTTGAATTCTTTACTTATGTTAGGTTTGATTCAGAAATTACTCTAGTCCCTTGTA
TAGCTGGTAAGGGAGCTG------ATATTGGGCATATTGTCATGCAATTCATGTATGTAC
CACCTGGTGCACCAAAACCAGAGAAAAG---GAATGATTACAC---CTGGGAGTCAAGTA
CAAACCCTTCTATATTTTGGCAACATGGTCAAGCTTATCCAAGATTCTCTTTACCCTTCT
TAAGCATTGCATCTGCTTACTACATGTTCTATGATGGTTATG---ATGGTGATGCACCA-
-----GGGTC---AAGGTATGGGACCTCAGTCACCAACCACATGGGTACATTGTGCTCAA
GAGTGGTTACTGGTAA-ACAAGAACATCCAGTTGAGATCACTACAAGAGTGTATCATAAA
GCAAAACACATTAGAGCATGGTGTCCACGTGCACCTAGGGCTGTCCCATACACACATACT
AGATCAACAAATTAC---------ATGCCACAGGATG---------------------GT
GAACCAACAATTTTCCTTAAGCACAGG------GAA---ACTCTTA--------------
-CA-----------------AC----AGCTGGACCCAGTGACATGTATGTACATGTCGGT
AATTTAATATACAGGAATCTACATCTTTTCAATTCTGAAA---TGCATGACTCTATTCTG
ATTTCTTACTCTTC------TGATTTAGTCATATACCGCACAAACACAATAGGAGATGAC
TATATTCCAACATGTGATTGCACAGAAGCCACATATTACTGTAAGCACAAGAATAGATAT
TACCCAATTA-AAGTAACTAGTCATGATTGGTATGAAATACAAGAAAGTGAATATTACCC
TAAACACATTCAATATAACCTTTTGATTGGAGAAGGACCATGTGAACCAGGAGACTGTGG
AGGCAAATTACTGTGTAAACATGGGGTCATCGGAATAATCACTGCTGGTGGAGAAGGACA
TGTGGCATTTATTGATCTTAGACATT------TCCATTGTG-CCGAAGAG-----CAAGG
---CATAACTGACTACATCCACATGCTTGGTGAAGCCTTTGGTACAGGTTTTGTTGATAG
TGTTAAGGA---TCAAATAAATGCTATCAA------CCCAATCAATAATATTAGTAAGAA
AATAATTAAATGGCTCCTTAGAATCATATCAGCTATGGTAATAATAATCAGAAATTCATC
AGATCCACAGACAATTATAGCCACTTTAACTTTAATTGGTTGTTCAGGTTCACCATGGAG
ATTTTTGAAGGAGAAATTCTGCAAATGGACTCA-ACTTAACTACATCCA----------C
AAGGAGTCT---GATTCGTGGCTCAAAAAATTTACAGAAATGTGCAATGCAGCAAGAGGA
TTAGAGTGGATTGGCAATAAGATATCTAAATTTATTGATTGGATGAAATCTA---TGCTA
CCACAAGCTCAGCTTAAAATAAAATACTTGAGTGAGCTAAAGAAATTGAATCTCCTGGAA
AAGCAGATGGAACACCTTAGAGTTGCGGATTCTCAAACACAGGAGA---AAATTAAACAT
GAAATCGACACTC----------TTCATGACCTTTCATGCAAATTTCTTCCATTATATGC
AAGTGAAGCAAAGAGAATTAAAATTTTACACAATAGGTGTAGTACTATTAT------TAA
GCAAAAGAAAAGGTGTGAGCCTGTTGCCGTTGTAATACATGGTGAACCAGGTACAGGAAA
ATCTATGACCACAAACTTCCTAGCTAGAATGATAACCAATGATAGTGAT------ATATA
TTCTTTACCTCCAGATCCTAAATATTTTGATGGATATGATCAACAAAGTGTGGTCATCAT
GGATGACGTGATGCAAAATCCAAGTGGAGATGATATGACTCTATTTTGTCAGATGGTCTC
TAGTGTCACTTTTATACCACCTATGGCTGATTTACCAGATAAGGGAAAACCTTTTGATTC
TAGATTTGTGTTATGTAGTACTAATCATAATTTACTGGCACCTCCCACAATAACTTCTTT
ACCAGCTATGAACAGGAGATTCTTTCTTGATCTAGATATAGTGGTGTGTGATAAATATAA
AGATTCACAAGGAAAATTAAATGTGTCTGCTGCTTTTAAACCATGTGATGTTAACACAAA
AATTGGAAAT---GCCAAGTGCTGCCCCTTCATATGTGGCAAGGCTGTCATGTTCAGGGA
TAGAAATACATGTCAAACCTATACACTATCTCAAGTCTATAATCAAATACTTGATGAAGA
TAAAAGGCGTAGACAGGTTGTTGACGTGATGGCAGCAATATTTCAAGGCCCAA-------
-----------TTTCAC---TTGAAGGACCACCACCAGCAGCAATAAGTGACCTTTTGCA
ATCAGTTAGAACCCCAGAGGTGATCAAGTATTGTGAAGACAATAAATGGATAATACCAGC
AGAGTGCAAGA---TAGAGAGAGATCTGAATTTGGCAAACACCATTATCACAATCATTGC
AAATATTATTAGTATTTCAGGTATAATTTATGTGATATACAAACTCTTTTGTACACTTCA
AGGTCCATATTCA-GGTGAACCCA---AACCCAAAACCAAAGTGCCAGAA---AGAAGAG
TAGTAGCACAAGGTCCTGAAGAAGAATTTGGTAGATCACTTATTAAACACAACTCATGTG
TGGTCACCACTTCAA---ATGGTAAATTTACAGGTTTAGGAATTTATGATAGAACATTGA
TTGTACCCACACATGCAGATCCAGGTAAAGAAGTACAAATAGATGGCATCACAACTGAGG
TCCAAGATTCTTATGATTTGTATAACAAAGATGGTATAAAATTGGAAATTACAGTTCTTA
AACTTAAAAGAAATGAGAAATTCAAGGACATTAGGAAGTATATTCCAGAAAATGAAGATG
ATTATCCAGATTGTAAT---------TTGGCTTTATCTGCCAACCAACCAGAAACTACAA
TT------ATTAATGTTGGAGATGTAGTATCATATGGGAACATTTTACTCAGTGGAAATC
AAACAGCAAGAATGCTCAAATACAACTACCCAACAAAATCAGGGTATTGTGGTGGGATAC
TATACAAAATTGGGCAAGTCTTGGGCATTCATGTTGGTGGCAATGGAAGGGATGGATTTG
CAGCTATGCTATTAAGATCATA--CTTTACAGAGGCACAAGGTCAAATAGTTACCACTAA
ATCTACCATAGAGTGTAACCTACCTAGCATTCATACACCTAGTAAAACCAAATTACAACC
CAGTGTATTTTATGATGTCTTCCCCGGGAGTAAAGAGCCAGCTGTGCTCTCAGAACATGA
TCCTAGATTAGAAGTTGATTTTAAACAAGCTTTGTTTTCAAAGTATAAAGGCAATAATCA
GTGTGAAATAAATGAGCACATCAAAGTGGCAGCATCCCACTATTCAGCACAGTTAATGAC
ATTGGACAT---TGATTCAAATCCAATTTCACTAGAAGATAGTGTGTTCGGCACAGAGGG
CCTAGAAGCACTTGATCTCACCACTAGTGCTGGATTTCCTTATGTGTCTATGGGTATCAA
GAAAAGAGATTTGATTAACAAACAAACAAAAGACATCACCAAGCTTAAGATAGCTCTAGA
TAAATATGGTGTTGATCTGCCCATGGTCACATTTCTTAAAGATGAACTTAGGAAAAAAGA
AAAGATTCACACTGGAAAGACACGTGTTATTGAGGCTAGTAGTGTAAATGACACTGTGTT
ATTTAGAACAACCTTTGGAAATCTTTTTTCAAAATTTCATTTGAATCCTGGCATTGTCAC
TGGTTCCGCAGTGGGGTGTGATCCAGAGACCTTTTGGTCAAAAATACCAGTGATGTTAGA
TGGTGAATGCATAATGGCATTTGATTACACAAACTATGATGGTAGCATACATCCAATATG
GTTCCAGGCTCTTAAAGAAGTACTATCCAACTTAGGGTTCCAA---CCCAATTTAATAGA
TAGATTGTGCAAATCTAAACATATTTTTAAAAATGTGTATTATGAAGTTGAAGGGGGGGT
ACCATCAGGTTGTTCTGGGACAAGTATATTCAACACAATGATTAACAATATCATCATTAG
AACACTAGTGCTGGATGCATATAAAAATATTGATCTGGACAAGCTCAAAATAATAGCTTA
TGGGGATGATGTCATCTTTTCCTATAAATATCAATTAGATATGGAAGCAATTGCTAAAGA
AGGTGTTAAATATGGTCTAACTATAACCCCAGCTGATAAATCAAGTGAATTTAAGAAATT
AGATTATAGCAATGTAACTTTTCTTAAAAGAGGGTTCAAGCAGGATGAAAGATATTCATT
TTTAATACATCCAACTTTTCCAGTCAATGAAATTCAAGAGTCCATACGATGGACAAAGAA
ACCATCTCAGATGCAGGAGCATGTTCTATCACTGTGTCACTTAATGTGGCATAATGGTAG
GGATGTGTAT-AAGCAATTTGAACAGAAGATACGCAGTGTTAGCGCTGGCCGTGCACTGT
ACATTCCT-CCTTATGATCTGCTTCTGCATGAGTGGTATGAAAAATTT----TA------
-AATTG-----------TTTAGATATAGA-AATAA---TAA--ACAGTT--AG--TTTTT
TA----------------GTTTTAT-----------------------------------
----------------------------

#HRV-A56|FJ445140
--------------------TTAAAACTGRGTTCAGGTTGTTCCCACCTGGACTTCCTAT
GTGGAGTTGTACACTGTTATCCCGGTAACCTTGTACGCCAGTTTTAT-------------
--ACACCCTTCCCT----------------------------------GTAAC----TTA
GAAG----TTATAAGCACGAG---GACCAATAGG-TAGTGACTTT-CCAGGTCACT-AAA
GGTCAAGCACTTCT-GTCT-CCCC-GGT-CAAAGT-TGATATGCT-CTCCCCAGGGCAAA
AACAATTGAGATCGTTATCCGCAATGTGCCTACGCAAAGCCTAGTAATATCTTAG--ATG
ATATATGG--TTGG----TCGCTCCGC--------CATTTCC--CATGGTAGACCTGGCA
GATGAGGCTAGAAACTCCCCACTGGCGACAGTGTTCTAGCCTGCGTGGCTGCCTGCGCAC
TCTCTG-----AGT--------GCGAAGCCATA-TATTTGACAAGGTGTGAARAGCCCCG
TGTGCT-CACATTGAATCC-TCCGGCCCCTGAATGTGGCTAACCTTAAACCTGCAGCTAG
TGCACACAAACCAGTGTGTAGCTAGTCGTAACGAGCAATTGCGGGATGGGACCAACTACT
TTGG------GTGTCCGTGTTTC--AC-TTTTTTCCTTTTAT---------ATTTGCT-T
ATGGTGACAA-TATATA---TAATACATATA------TTG-ACACCATGGGCGCTCAAGT
ATCTAGACAAAATGTTGGTACACACTCCACTCAAAACACAGTTTCAAATGGATCTAGTCT
AAATTATTTCAACATCAATTATTTTAAGGATGCTGCTTCTAGCGGTGCATCCAAATTGGA
ATTTTCACAAGATCCAAGCAAGTTCACTGACCCAGTTAAAGATGTCTTGGAGAAAGGAAT
ACCCACTCTGCAATCTCCAACTGTAGAAGCTTGTGGTTATTCAGACAGAATTATACAAAT
CACTAGAGGAGATTCAACCATCACATCACAAGATGTTGCAAATGCGGTAGTTGGGTATGG
TGTGTGGCCTCATTACCTAACACCACAAGATGCTACTGCAATAGACAAACCTACTCAACC
AGACACTTCCTCCAACAGATTTTATACATTGGAAAGTAAAGTTTGGACACAAACTTCAAA
AGGATGGTGGTGGAAATTACCGGATGCTCTAAAAGATATGGGAATCTTTGGGGAAAACAT
GTTCTACCATTTCTTAGGCAGGTCAGGGTACACAGTACATGTACAATGTAATGCAAGTAA
ATTTCACCAAGGTACCTTATTGGTTGCTATGGTTCCAGAACACCAACTAGCAAGTGCAAA
TAAAGGTAATGTCACAGCAGGATACAACTACACCCATCCTGGTGAGGCTGGCAGGGA---
-----TGT------------GGGACAAACAAGAGTGAATAATGACAGACAACCCAGTGA-
------------TGATAATTGGTTAAATTTTGATGGTACTTTTATGGGGAATCTGTTGAT
TTTCCCACATCAATTTATAAACTTAAGGAGTAATAATTCAGCAACTATAATAGTACCATA
TGTTAATGCAGTGCCAATGGATTCCATGCTTAGACATAACAATTGGAGTTTGTTAATAAT
ACCTGTTAGCCCATTAAAGAGTGACACACTAGCAACATCCCAG---GTACCTATCACTAT
ATCTATCAGTCCTATGTGTGCTGAGTTCTCAGGTGCCA-GAGCAAAGCCAAA--------
-TGCAGCCCCTCAGGGATTACCAGTTTATGTAACGCCAGGATCTGGTCAATTCATGACAA
CAGATGATTTGCAATCACCCTCTGCACTGCCATGGTATCACCCAACCAAAGAAATATTCA
TCCCAGGAGAGGTAAAAAATTTGATTGAAATGTGTCAAGTAGGCACACTTATACCTGTAA
ATAATACT---GATGCAAAC---TTGCGAAACATCAATAAATACACTGTTCAATT-----
----AAGTAGTCAA---ACTGAT---TTAGCTAAAGAAATATTTGCAATTAAGGTGGATG
TGGCCTCACAACCGCTCTCTAGTACACTTCTTGGAGAAATATGTAGTTACTACACACATT
GGACTGGTAGCCTTAGATTTAGCTTTATGT---TTTGTGGGACCGCTAACACAACCTTAA
AGGTTTTGCTTGCCTATACCCCACCTGGCATCAAGAAACCAGAGAGCAGGAAACAGGCTA
TGTTAGGCACACATATTGTATGGGATGTGGGCCTACAATCAACTGTATCTCTAGTAGTAC
CCTGGGTTAGTGCCAGTCATTTTAGATACACAACTCCTGACACATACTCAGCAGCAGGTT
ATATCACATGCTGGTATCAAACAAATTTTGTATTTCCACCTAATACACCAAACACTGCTG
---ATATGTTATGCTTTGTCTCTGCGTGTAAAGACTTTTGTTTGCGCATGGCAAGAGATA
CGGATATGCATGTTCAGAATGTACCAATA--ACACAA----AACCCAGTTGAGAGATATG
TAGATGATGTTTTAAATGAAGTTTTAGTTGTTCCAAATATTAGGGAGAGCCATCCATCCA
CATCAAATTCTGCCCCTGCATTAGATGCTGCTGAAACTGGCCATACTAGTGCAATCCAAC
CAGAAGACACTATAGAAACCAGATATGTACAGACATCACAAACTAGGGATGAAATGAGTA
TAGAGAGTTTTCTAGGTAGATCAGGT---TGTA------TACATATATCAACT------A
TAACTGTGGATAA------------------------------------TGATGTAGATT
ATAATTCAAAGCATTATAATAAATGGCAAATAACCTTACAAGAAATGGCTCAAGTTAGGC
GTAAATTTGAATTCTTTACTTATGTCAGATTTGATTCAGAGGTTACTTTGGTACCTTGTG
TAGCCGGCAAGGGAGATG------ATATTGGACACATTGTAATGCAATACATGTATGTGC
CTCCTGGTGCACCACTTCCAAACTCAAG---AGATGATTTTAC---ATGGCAATCTGGCA
CCAATGCTTCTGTCTTTTGGCAACATGGCCAAGCTTTCCCCAGATTCTCTCTACCTTTCT
TAAGTATTGCTTCTGCTTATTACATGTTTTATGATGGTTATG---ATGGAGACACTTCA-
-----AGCTC---CAGATATGGTACATCAGTTACAAACCACATGGGGACACTCTGTTCAA
GAATTGTGACAAATAA-ACAACTTCATCCTGTTGAAGTCACAACTCGTGTATATCATAAG
GCAAAGCATATTCGAGCATGGTGTCCTAGAGCACCAAGGGCTGTGCCTTATACACATGCT
CACGTCACCAATTAT---------AAACCACAAGATG---------------------GT
GATGTACAGATCTTCTTAAAACCCAGA------CCC---AGCCTAA--------------
-CA-----------------AC----ATTTGGACCTAGTGACATGTATGTACATGTTGGA
AATCTCATTTACAGAAATCTTCATCTTTTCAATTCAGATA---TGCATGACTCTATATTA
GTTTCTTATTCATC------TGATTTAGTCATTTACCGCACAAACACTACAGGTGATGAC
TATATCCCAACATGTGACTGCACCCAAGCTACTTACTACTGTAAACACAAGAATAGATAT
TTCCCAATTA-ATGTTAATAGTCATGATTGGTATGAAATCCAGGAAAGTGAGTATTACCC
AAAACACATACAATACAACCTGCTAATTGGTGAAGGGCCTTGTGAGCCAGGTGATTGTGG
TGGCAAATTATTATGTAAACATGGTGTTATAGGCATCATTACTGCTGGTGGAGAGGGACA
TGTAGCATTTATCGATCTTAGACACT------TTCACTGTG-CTGAGGAA-----CAAGG
---CATAACTGACTACATACACATGTTGGGTGAAGCTTTTGGAACAGGTTTTGTTGACAG
TGTTAAGGA---TCAAATAAGTGCTATAAA------CCCAATAAACAATATAAGTAAAAA
AATAATCAAATGGCTTCTTAGAATTATATCTGCAATGGTTATAATTATTAGAAATTCATC
TGACCCACAAACAATAATAGCTACTCTAACTTTAATCGGGTGTTCAGGTTCTCCATGGCG
ATTCCTCAAAGAAAAATTCTGTAAATGGACCCA-ACTTAATTACGTTCA----------C
AAAGAGTCT---GATTCATGGCTTAAAAAATTCACAGAGATGTGCAATGCAGCCAGAGGC
TTAGAATGGATTGGTAACAAAATATCAAAGTTTATTGAGTGGATGAAATCTA---TGTTA
CCTCAAGCTCAACTTAAAATCAAATATTTAAGTGAACTTAAAAAATTAAATTTTCTAGAA
AAACAAATGGAACATCTTAGAATTGCTGATTCACAAACTCAAGAGA---AAATAAAACAT
GAGGTAGACACTC----------TTCATGATCTTTCATGTAAATTTCTTCCACTTTATGC
TAGTGAAGCAAAGAGAATTAAAATTTTATACAATAAGTGTAACACAATTAT------CAA
GCAGAGGAAAAGATGTGAACCAGTAGCAGTTGTAATACATGGTGAACCTGGAACTGGCAA
ATCAATGACCACTAATTTCCTGGCTAGAATGATTACAACTGAGAGTGAC------ATTTA
CTCTCTACCACCTGATCCCAAATATTTTGATGGATATGATCAACAAAGTGTAGTTATCAT
GGATGATGTGATGCAAAATCCAAGTGGAGAAGATATGACTCTATTTTGTCAAATGGTATC
AAGTGTCACATTTATACCACCAATGGCAGATTTACCAGATAAAGGCAAACCATTTGATTC
TAGATTTGTGTTGTGTAGTACTAATCATAATCTATTAGCTCCACCAACAATAACCTCTTT
GCCAGCTATGAACAGAAGATTTTTCTTTGATTTAGATATCATAGTATGTGATAAATATAA
GGACCCACAGGGCAAACTGAATGTGTCTGCTGCTTTCCAACCGTGTGATGTTGACACAAA
GATTGGCAAT---GCACGTTGTTGTCCATTCATTTGCGGTAAGGCAGTGATGTTTAGGGA
TCGCAATACATGTCAAACTTACACATTAGCACAAGTGTACAATCAAATACTTGAAGAGGA
CAGAAGGCGTAGACAGGTGATTGATGTGATGGCTGCAATTTTCCAAGGGCCTA-------
-----------TTACCC---TTGAGGGACCACCACCAGCAGCAATTAGTGACCTGCTACA
GTCAGTGAGAACCCCAGAAGTGATTAAGTATTGTGAGAATAACAAATGGATTATACCAGC
AGAGTGTAAAA---TTGAAAGGGACCTTAATATAGCAAATACTATTATTACAATCATTGC
TAATATTATTAGTATTTCTGGGATAATTTATGTAATATACAAGTTATTTTGCACACTGCA
AGGACCATATTCA-GGAGAACCTA---AGCCAAAAACTAAGATTCCAGAA---AGAAGAG
TGGTTGCCCAGGGTCCAGAAGAAGAATTTGGAAGATCACTTATTAAGCATAATTCATGTA
TTGTAACAACACAGA---ATGGTAAATTTACAGGTCTTGGAATTTATGATAGAGTGTTAA
TCCTACCAACACATGCAGATCCTGGTCATGAAGTACAAATAGATGGCATTACAACTAAAG
TAGAGGAGTCATTTGATCTATTTAACAAGGATGGAGTCAAGTTAGAAATTACTGTACTCA
AATTAAAAAGGAATGAAAAGTTTAAAGACATTAGAAAATACATACCAGAAAATGAGGACG
ATTACCCAGATTGCAAT---------CTAGCCCTTTCTGCCAATCAACCAGAGACCACTA
TT------ATTAATGTGGGAGATGTGGTATCCTATGGTAACATTCTTCTTAGCGGCACCC
AAACAGCTAGAATGCTTAAATATAATTATCCAACAAAGTCTGGTTATTGTGGTGGTATCT
TATATAAAATAGGACAAGTTCTTGGAATTCATGTAGGAGGAAATGGAAGAGATGGCTTTG
CTGCTATGTTGTTGAGATCTTA--CTTTTCAGAGACACAAGGGAAAATAGTCACTTCAAA
GTCCACTAGTGAATGTGGTTTGCCTAGTATCCATACACCAAGCAAGACTAAACTCCAACC
TAGTGTATTCTTTGATGTATTTCCAGGCACTAAAGAACCAGCTGTTCTCACAAATAGTGA
CCATAGACTAGAGGTGGATTTTAATCAAGCTCTATTTTCTAAATACAAAGGAAATAACCA
GTGTGTTATGAATGATCATGTCAAAGTAGCCATTTCTCACTACTCAGCACAACTCATGAC
TCTGGACAT---CAACCCAGAACCTATTTCTTTAGAAGATAGTGTCTTTGGTACAGAAGG
TCTGGAAGCTCTTGACCTTAACACTAGTGCAGGATTCCCATATGTGTCAATGGGCATTAA
GAAGAAAGATTTAATCAATAAGCAAACAAAAGATTTGACTAAACTTAAAATAGCATTAGA
TAAGTATGGTGTTGATTTACCTATGGTTACCTTTCTCAAAGATGAGCTTAGGAAGAAGGA
AAAGATTGCTGCTGGGAAAACTCGTGTGATTGAAGCTAGTAGTGTGAATGATACTATACT
GTTTAGGACAACTTTTGGTAACCTTTTCTCCAAATTTCATTTGAATCCAGGTATTGTTAC
AGGCTCTGCTGTAGGTTGTGATCCAGAGACATTTTGGTCAAAAATTCCAGTTATGTTGGA
TGGTGAATGCATAATGGCTTTTGATTATACTAATTATGATGGAAGCATACACCCCATGTG
GTTTCAAGCTCTTAAAGAGGTTTTGTCCAACTTATCCTTTGAA---GCTAGTTTAATTGA
CAGATTGTGTAAATCCAAACATATTTTCAAAAATATGTATTATGAAGTGGAGGGTGGAGT
CCCATCAGGTTGTTCTGGAACTAGCATATTTAATACAATGATTAATAATATTATTATTAG
GACACTAGTGTTAGATGCCTATAAAAACATTGATTTGGATAAACTCAAGATAATTGCCTA
TGGAGATGATGTACTCTTTTCATATAAATACCAGCTTGATATGGAAGCTATTGCTAATGA
AGGTACCAAATATGGATTAACAATAACACCTGCTGACAAATCTAGTACTTTTAAACAACT
TGATTATAGTAATGTTACTTTTCTTAAAAGGGGATTTAAACAAGATGAGAAGTACCAATT
CTTAATACACCCAACATTCCCAGTTGAAGAGATTCAGGAGTCCATTCGCTGGACAAAGAA
ACCATCTCAAATGCAGGAGCATGTCTTGTCATTGTGCCACTTAATGTGGCATAATGGTAG
AAGTGCCTAT-AAGCAATTTGAGGAGCGAATTCGCAGTGTTAGTGCTGGTCGCGCACTGT
ATATTCCT-CCTTATGACTTGCTCTTGCATGAGTGGTATGAAAAATTT----TA------
-AATTG-----------TTTAGATATAGA-AGTAT---TAA--ACAATT--AG--TTTTT
TA----------------GTTTTAT-----------------------------------
----------------------------

#HRV-A57|FJ445141
--------------------TTAAAACTGGATCCAGGTTGTTCCCACCTGGATCTCCTAC
G-GGAGTTGTACTCTGTTATTTCGGTAACCTTGTACGCCAGTTTTA--------------
--TCTCCCCTCCCCCAATT-----------------------------GTAAC----TTA
GAAG------CAATACACAAG---GACCAATAGG-CAGTGATTAA-CCAGATCACT-TAA
GGTCAAGCACTTCT-GTTT-CCCC-GGTCTGAGTT--GATATGCT--CTAACAGGGCAAA
AACAAGTCAGATCGTTATCCGCAAAGTGCCTACGCAAAGCCTAGTATCATCTTTG--AAA
ATGTATGG--TTGG----TCATTCCGCTG--------AACCC--CACAGTAGACCTGGCA
GATGAGGCTAGAAACCCCCCACTGGCGACAGTGTTCTAGCCTGCGTGGCTGCCTGCACAC
CCTTATG----GGT--------GTGAAGCCATA-TATTTGACAAGGTGTGAAGAGCCCCG
TGTGCT-CACTTTGAGTCC-TCCGGCCCCTGAATGTGGCTAACCCTAACCCTGCAGCTAG
TGCATACAAGCCAGTATGTTGCTAGTCGTAACGAGCAATTGCGGGATGGGACCAACTACT
TTGG------GTGTCCGTGTTTC--AC--TTTTTACCTTTAT----------ACTGCT-T
ATGGTGACAA-TATATA-TATAGCATATATA------TTG-ACACCATGGGCGCTCAGGT
ATCCAGACAGAATGTTGGAACTCACTCTACACAAAATTCAGTGTCAAATGGATCCAGCTT
AAATTATTTTAACATCAATTATTTCAAGGATGCTGCGTCAAGCGGTGCATCAAAACTTGA
ATTCTCACAAGATCCTAGCAAGTTTACTGACCCAGTCAAAGATGTGCTAGAAAAAGGCAT
TCCAACACTACAGTCACCAACAGTTGAGGCATGTGGGTATTCTGATAGGATTATTCAGAT
CACAAGGGGAGATTCTACAATTACTTCACAGGATGTGGCTAATGCTGTGGTTGGTTATGG
TGTATGGCCACACTATTTAACACCACAAGACGCCACTGCCATAGACAAACCATCTAGACC
AGATACTTCTTCCAATAGATTCTATACTTTAGAAAGTAAAATGTGGAGTAGCACCTCAAA
AGGATGGTGGTGGAAATTACCAGATGCCTTAAAGAACATGGGCATTTTTGGTGAAAATAT
GTTTTATCACTTTCTTGGCAGGAGTGGTTACACAGTGCATGTTCAGTGTAATGCAAGCAA
GTTTCATCAAGGAACTTTGGTTGTTGCTATGATACCAGAACACCAATTAGCTAGCGCAAC
ATATGGGAATGTTGCAGCTGGATACAGATTAACACATCCTGGTGAGGCAGGTAGAGA---
--------------TGTTAGCCTTTCAAGATCAGAAAATACAGAAAAACAACCTAGCGA-
------------TGATAACTGGCTTAATTTTGATGGCACACTATTAGGTAACATAACCAT
TTTCCCACACCAATTTATTAATTTGAGAAGCAATAATTCAGCAACTATTATAGTTCCTTA
TGTAAATGCTGTCCCCATGGACTCAATGCTTAGACATAACAACTGGAGTCTAGTAATTAT
CCCCATATGTCCCTTGGAAGCTAATGGTATACAACCTGTTGTT---GTCCCAATTACAAT
ATCAATTAGCCCAATGTGTGCTGAATTTTCAGGTGCAC-GTGCTAAAAGC----------
-----------CAGGGACTACCAGTTATGGTCACACCAGGATCTGGTCAGTTTATGACAA
CAGATGATTACCAGTCTCCTAGTGCTTTACCTTGGTTCCACCCTACTAAAGAAATATCAA
TACCAGGACAAGTGAGGAATTTAATTGAGATGTGTCAAGTAGACACGCTTATACCAGTAA
ATAATTTA---GAACAAAAT---ATTAGGAAAGTAGATATGTATTCAGTAATTTT-----
-------AGGCCAAGAAACAACA---CCAGCTAAAGAAATATTTGCAATCAAAGTGGACA
TTGCATCACAACCACTTGCAACTACAATGATTGGTGAAATTGCTAGTTATTACACTCACT
GGACAGGTAGTTTACGCTTTAGTTTTCTAT---TTTGTGGCACAGCTAATACTACACTTA
AATTATTATTGGCCTACACACCCCCTGGTATTGAAAAACCACAGAGCAGAAAAGATGCTA
TGTTGGGAACACATGTGGTGTGGGATGTAGGGTTACAATCAACAATATCTATGGTTGTAC
CATGGGTTAGTGCTAGCCACTATAGAAACACCACACCAGACACTTACTCACAAGCAGGAT
ACATAACATGTTGGTATCAAACTAATTTAATTGTGCCTCCAAATACACCAACCACTGCAA
---GAATGCTGTGCTTTGTGTCAGGATGTAAAGATTTTTGTTTAAGAATGGCTCGTGATA
CAAATTTACATATGCAAAGCATGCCAATA--ACTCAA----AACCCAGTAGAAAATTTTG
TAGATGAAGTTTTAAATGAAGTTTTAGTAGTTCCAAACATCAAACAAAGTCAGGCAACAA
CATCAAATTCAGCACCTGCGTTGGATGCAGCTGAGACTGGACACACTAGCAATGTACAAC
CTGAGGATATGATTGAAACTAGATATGTTCAGACATCACAAACACGTGATGAGATGAGTC
TTGAGAGCTTCTTAGGAAGGTCAGGT---TGTA------TTCATATCTCAGAA------C
TGATTGTAGA---------------------------------------TTATGACAACT
ACAACACAAAGAACTTTACTGAGTGGAAAATAAATCTACAGGAAATGGCACAGATTAGGA
GAAAATTTGAATTGTTTACATATGTTAGATTTGACTCTGAAGTGACATTAGTTCCCTCAA
TAGCAGCCCAGGGCGAGG------ACGTGGGTCATGTTGTAATGCAATATATGTATGTCC
CCCCTGGTGCACCAATTCCCAAAACAAG---GAAAGATTATGC---ATGGCAATCTGGTA
CTAATGCCTCAATATTTTGGCAACATGGTCAAACATACCCAAGGTTCTCTTTACCTTTCT
TAAGCATAGCCTCAGCATACTACATGTTTTATGATGGGTATG---ATGGTGATCAAACT-
-----GAATC---CAGATATGGCACTGTAGTTACCAACGATATGGGTACTTTGTGTTCTA
GAATTGTTACTGACCA-GCACACACATCATGTGAAAGTGACAACCAGAGTGTACCACAAA
GCCAAGCATGTTAAAGCCTGGTGTCCTAGACCACCAAGAGCCATTGAGTATACACACACA
CATGTTACTAATTAT---------AAAGTTAAAGGTA---------------------AA
CAAGAAGAGACAGCAATCAAATACAGA------AGA---GACATCA--------------
-AAGTTGTCAAG--------AA----TGTAGGTCCTAGTGACATGTATGTACATGTAGGG
AACCTCATTTATAGAAATCTACACCTCTTTAATTCAGACA---TGCATGATAGTATTCTA
GTCTCATATTCATC------AGATTTAGTCATATACCGAACAAATACTACAGGTGATGAC
TATATACCAACATGTGATTGCACTGAAGCAACATATTACTGTAGACACAAAAATAGATAT
TACCCAATTA-AAGTTACTAGCCATGATTGGTATGAAATCCAAGAGAGTGAGTATTACCC
TAAACACATACAATACAATTTACTAATAGGAGAAGGACCATGTGAACCTGGTGATTGTGG
AGGTAAATTACTCTGTAAACATGGAGTGATAGGCATGATCACAGCAGGAGGAGAAGGCCA
TGTTGCATTCATTGATCTTAGACACT------TTCACTGTG-CTGAAGAA-----CAGGG
---CATAACTGACTATATTCATATGTTAGGTGAAGCATTTGGGAATGGGTTTGTAGATAG
TGTTAAGGA---GCAAATAAATGCAATTAA------CCCAATCAATAGTATTAGTAAGAA
GATTATCAAATGGTTACTCAGAATAATATCAGCAATGGTTATAATTATAAGAAATTCCTC
TGACCCTCAAACGATAATAGCAACACTAACTCTAATTGGTTGTTCAGGATCACCATGGAG
GTTCTTAAAGGAAAAATTTTGCAAGTGGACACA-ATTAAATTATATACA----------T
AAAGAATCA---GATTCATGGCTTAAGAAATTTACTGAAATGTGTAATGCAGCTAAAGGC
TTAGAGTGGATTGGTAATAAAATCTCTAAATTTATAGATTGGATGAAATCAA---TGCTA
CCACAGGCACAGCTTAAAATTAAATATTTAAGTGAGTTGAAGAAACTAAACCTCCTTGAA
AAACAAATAGAACATCTTAGAGTTGCAGATTCTGCTACACAGGAAA---AGATAAAGTGT
GAAATAGACACAT----------TACATGATCTCTCTTGCAAATTTCTTCCTCTATATGC
TAGTGAAGCAAAAAGAATCAAAGTCCTTTACAACAAGTGTAATGTTGTCAT------CAA
GCAAAAGAAAAGATGTGAACCTGTGGCTGTTGTTATACATGGTGAGCCCGGGACAGGAAA
GTCAATGACAACAAATTTCTTGGCAAGAATGATAACTAATGACAGTGAT------ATTTA
TTCACTTCCACCAGACCCCAAGTATTTTGATGGATATGACCAGCAAAGTGTAGTTATAAT
GGATGATATCATGCAGAATCCAAGTGGAGAAGACATGACTTTGTTTTGTCAGATGGTATC
GAGTGTCACCTTTATACCTCCAATGGCTGATTTGCCGGATAAAGGAAAACCTTTTGATTC
TAGATTTGTATTGTGTAGTACCAACCATAGTATGTTAGCTCCACCCACAATCACATCATT
GCCTGCAATGAATAGAAGGTTTTTCATGGATTTAGACATTATAGTTAATGATAAGTATAA
AGATGCCCAGGGCAAACTCAATGTATCTGCAGCCTTCAAACCATGTGATGTTGACACAAA
GATTGGCAAT---GCACGCTGCTGCCCATTTATATGTGGTAAAGCAGTCACATTTAAGGA
TAGAAATACTTGTCRCACTTTCTCTTTAGCGCAGGTCTATAACCAAATTCTTGATGAAGA
CAAAAGACGTAGGCAAGTCATAGACGTTATGTCTGCAATCTTTCAAGGACCGA-------
-----------TCTCTT---TAGAAGGTCCTCCTCCAGCTGCAATTAGTGATTTACTTCA
ATCAGTCAGAACTCCTGAGGTTATTAAATATTGTGAACAAAACAAATGGATAATTCCAGC
TGAGTGTAAAA---TAGAAAGAGATCTAAATGTGGCAAATACAATCATAACAATAATAGC
AAATATCATAAGTATTTCTGGGATAATTTATGTTATTTACAAACTATTCTGCACACTACA
AGGACCCTACTCA-GGTGAACCCA---AACCCAAAACAAGAATGCCGGAG---AGAAGGG
TAGTGGCTCAGGGACCAGAAGAGGAATTTGGTAGGTCACTTATCAAGCATAATTCCTGTG
TTGTCACTACACAAA---ATGGTAAGTTTACTGGTTTAGGAATTTATGATAGAGTATTAA
TCATTCCAACACATGCAGACCCAGGAAAAGAAGTGCAAATTGATGGCATCACTACAGGAG
TGGAAGATTCATATGATTTGTTCAACAAGGATGGTGTCAAGTTAGAAATCACTGTGTTAA
AATTAAAGAGGAATGAAAAATTTAAAGATATTAGGAAATACATACCAGAAAGAGAGGATG
ATTACCCAGATTGTAAT---------TTAGCCTTATCAGCCAATCAACCAGAAACTACCA
TA------ATTAATGTAGGAGATGTAGTATCATATGGTAATATTTTACTTAGTGGAAACC
AAACAGCTAGAATGCTTAAGTACAACTACCCAACAAAATCAGGGTATTGTGGTGGGATTC
TATACAAAATTGGCCAAGTACTAGGAATACATGTTGGTGGAAATGGAAGAGACGGGTTTG
CTGCTATGTTGCTGAGATCCTA--CTTTTCTGAAGCACAAGGTCAGATAATCAGCTCCAA
ATCTACGGATAAATGTGGTCTGCCCAGTATCCATACACCAAGTAAAACCAAATTACAGCC
TAGTGTTTTCTATGATGTGTTTCCAGGTAGTAAAGAACCAGCTGTACTTTCAAGCAATGA
CCCTAGATTAGAAGTTGATTTTGAAAAAGCTCTCTTCTCTAAATATAAAGGAAATGAACA
TTGTGTTATGAATGATCACATCAATGTAGCTGTCTCTCATTACTCAGCTCAATTGGCTAC
CCTGGATAT---TAATCCACAACCCATTTCTATAGAGGAAAGTGTTTTTGGTATAGAAGG
ACTGGAAGCACTTGATCTCAACACCAGTGCAGGTTTTCCTTATGTTGCTATGGGGATCAA
AAAGAGAGACTTAATCAATAAACAAACTAGGGATATAACTAAGCTAAAGATGGCATTAGA
TAAATATGGTGTTGATTTACCTATGGTTACTTTCCTCAAAGATGAACTTAGGAAAAAAGA
AAAAATATCTGCTGGAAAAACTCGTGTCATTGAAGCTAGTAGTGTGAATGACACTGTCCT
GTTTAGAACAACCTTTGGTAATCTCTTCTCAAAGTTTCACTTGAACCCAGGTATTGTCAC
AGGTTCTGCTGTAGGATGTGATCCAGAAGTATTTTGGTCAAAAATACCAGTAATGTTAGA
TGGAGATTGTATAATGGCATTTGATTACACAAATTATGATGGTAGTATACATCCAATCTG
GTTTCAAGCACTAAAGGAAGTTCTAGTGAATTTGTCTTTTGAA---GCTAACCTTATAGA
TAGATTATGTAAATCAAAACACATCTTTAAGAATGTTTATTATGAGGTTGAGGGGGGCGT
TCCATCAGGATGTTCTGGGACTAGCATTTTTAATACTATGATTAATAATATAATAATTAG
AACATTAGTTTTAGATGCTTATAAGAATATAGACCTGGATAAACTCAAAATAATAGCATA
TGGTGATGATGTGATATTCTCATACAAATATCAGCTAGACATGGAAGCAATTGCGCAGGA
AGGTGTTAAGTATGGACTGACAATAACTCCTGCTGACAAATCCACACACTTTAAACAACT
TGATTATAACAATGTAACATTCTTAAAAAGAGGATTCAGACAAGATGAAAAACATCAATT
CTTGATACATCCTACATTTCCAATTGAAGAAATCTATGAGTCCATCCGATGGACAAAAAA
TCCATCTCAGATGCAGGAACATGTTTTGTCATTGTGTCATTTAATGTGGCATAATGGTAA
AGATGTGTAT-AAGAAATTTGAGAAGCAGATACGCAGTGTTGGCGCTGGTCGCGCATTGT
ATATCCCT-CCTTATGACCTACTCCTGCATGAGTGGTATGAAAAATTT----TA------
-AATTG-----------TTTAGATATAGA-AATAT---TAA--ACAGTT--AG--TTTTT
TA----------------GTTTTAT-----------------------------------
----------------------------

#HRV-A58|FJ445142
--------------------TTAAAACTGGGAGTAGGTTGTTCCCACCTACTCTACCCAC
GTGGTGTTGTACACTGTTATCACGGTAACTTTGTATGCCAGTTTTG--------------
--CCACCCTTCCCCGTAGC-----------------------------GTAAC----TTA
GAAG-----TTTGTACACTTA---GACCAATAGG-CGATAATCAT-CCAGATTATC-AAA
GGTCAAGCACTTCT-GTTT-CCCC-GGT-CAATGA-GGATATGCT-TTTCCCAAGGCAAA
AACCTTAGAGATCGTTATCCCCACATTGCCTACACAGAGCCTAGTATCACCTTTG--ATG
TATTTAGA--CTGG----TCGCTCCCTG-------CAAACCC--AGCAGTAGACCTGGCA
GATGAGGCTGGACGTTCCCCACTGGCGACAGTGGTCCAGCCTGCGTGGCTGCCTGCCCAC
CCATTTG----GGT--------GGGAAGCCTAA-CTATTGACATGGTGTGAAGAGCCGCG
TGTGCT-CAATGTGCCTCC-TCCGGCCCCTGAATGTGGCTAACCTTAACCCCGCAGCCGC
TGCCCATGATCCAGTGGGTATACGGTCGTAACGCGCAAGTGTGGGATGGGACCAACTACT
TTGG------GTGTCCGTGTTTC--CTGTTTTTCTTTTTTTT---------ATGCATTTT
ATGGTGACAA-TTTATG-----GTATATAGA------TTG-TCATCATGGGTGCACAAGT
GTCAAGACAGAATGTTGGAACACACTCTACACAAAATTCAGTAAGTAATGGATCAAGTCT
GAATTATTTTAATATTAACTACTTTAAGGATGCAGCTTCAAGTGSTGCTTCTAGATTGGA
TTTTTCCCAGGACCCTAGTAAATTCACTGATCCTGTTAAAGATGTACTTGAAAAAGGTAT
TCCAACACTTCAATCACCAACAGTTGAAGCATGTGGTTATTCAGATAGGCTAATACAGAT
AACTCGTGGAGATTCTACTATAACATCACAAGACATTGCAAATGCGGTTGTTGGTTATGG
GGTGTGGCCATCATATCTGACTCCAGATGATGCAACCGCAATTGACAAACCCACACAACC
TGACACTTCCTCCAATAGATTCTACACCTTGGAAAGTCGGAATTGGACAAACTCTTCGAC
TGGATGGTGGTGGAAATTGCCTGATGCCCTTAAAGGTATGGGTATATTTGGAGAAAACAT
GTTTTATCACTTTTTGGGAAGATCAGGGTACACTATTCATGTGCAATGTAACTCTAGTAA
GTTCCACCAAGGCTTATTGATAGTTGCTGCCATACCAGAACACCAGTTGGCATCTGCAAC
GAGTGGAAATGTGTGGGTAGGATACAACCACACTCACCCTGGTGAGCAAGGTAGGGA---
--------------AGTAGTTCCAACTCGAAGCTCCACTGACAACAAAAGACCCAGTGA-
------------TGATAGTTGGTTAAATTTTGATGGAACATTACTTGGTAATTTACCTAT
TTATCCTCACCAGTACATTAATCTAAGGACTAATAATTCAGCCACTCTTATTTTACCCTA
TGTTAATGCTGTACCAATGGACTCTATGCTTAGGCATAACAACTGGAGTCTAGTGATTAT
ACCAATATGTCCCCTCCAAGTTGAAGGTGGAGGCACACCATCT---ATACCCATAACAGT
ATCAATTAGTCCAATGTTCTCAGAATTTTCAGGACCAA-GAAATAAAGTTGT--------
----TTTTAGTCAGGGTTTACCAGTTATGTTGACTCCTGGATCAGGACAATTCTTAACAA
CTGATGATACACAATCGCCATCAGCATTTCCTTATTTCCATCCAACCAAGGAAATATTCA
TACCTGGGCAAGTCAAGAATTTGATTGAAATGTGTCAGGTTGATACACTCATCCCTATTA
ATAATGTA---GGAGAAAAT---GTTAAATCTGTAAATATGTACACTGTTGATTT-----
----AAGATCTCAA---ACTGAA---CTTGCACAAGAAGTCTTTGCTATACCAGTTGACA
TTGCTTCGCAACCCTTAGCTACCACATATATAGGCGAGATTGCTAGTTATTACACTCATT
GGACTGGTAGTTTGCGCTTTAGCTTCATGT---TCTGTGGTTCTGCTAGTGCCACTTTAA
AACTACTAATTGCTTACACTCCTCCTGGTGTTGCCAAACCCAAGTCCAGGAAAGAAGCCA
TGCTTGGCACTCATTTGGTGTGGGATGTTGGTCTACAGTCTACTGCTTCACTAGTTGTAC
CATGGGTTAGTGCTAGTCACTTTAGGTTCACAACACCTGATACATATTCTTCCGCAGGTT
ACATTACATGTTGGTACCAAACCAATTTTGTTGTACCTGCCAATACACCAGCCAATGCAA
---AGATGGCGTGTATGGTGTCAGCTTGTAAAGATTTTTGCCTGAGGTTAGCCAGAGATA
CCAATCTACACATGCAAGATGGAGTGCTC--ACACAA----AATCCAGTAGAAAATTACA
TAGATAATGTGTTAAATGAAGTACTTGTAGTTCCAAATATCCAACCTAGTACATCTGTAT
CAAGTCATTCTGTGCCTGCCTTGGATGCTGCAGAAACGGGACACACAAGTTCTGTTCAGC
CTGAGGATATGATTGAAACTAGATATGTTATCACAGATCAAACAAGAGATGAAACTAGCA
TTGAAAGCTTTTTAGGTAGATCTGGT---TGCA------TTGCTATCATAAAA------T
TTAACACAAATAAGAC---------------------------------TAATTATGATG
ACATAGGTGTAGGATACAAAACATGGAAAATTAGCCTTCAAGAGATGGCACAAATTAGAA
GGAAATTTGAGTTGTTTACATATACAAGATTTGACTCAGAGATTACAATAGTCACTGCAG
CAGCTGCTCAAGGAGAAG------ATAATGGACATATTGTGTTACAATTTATGTATGTAC
CCCCAGGAGCACCTGTACCCAAGAATCG---TGATGACTTTAC---ATGGCAATCAGGCA
CAAATGCATCTGTTTTCTGGCAGGAAGGACAACCATACCCTAGATTTACAATCCCTTTTA
TGAGCATTGCATCAGCTTACTATATGTTTTATGATGGCTATG---ATGGTGATGATGCT-
-----AAATC---AATATATGGTTCTGTGGTAACAAATGACATGGGAACTATATGTGTTA
GAATAGTCACATCCAA-ACAAAGACACAATTTAAACATTGTCTGTCGCATTTACCACAAA
GCCAAGCATATAAAAGCATGGTGTCCACGCCCACCAAGGGCTGTTCCTTATCAATTCACA
CATTCTACTAATTAC---------ATACCAGATAGTG---------------------GT
GAGGTAACAACACAAATCAAACCCAGAACCAATGTTTTTACTATTA--------------
-CA-----------------TC----TGCTGGACCATCCTCTATGTTCGTGCATGTGGGT
AATTTGATTTACAGAAACCTTCATCTCTTCAACTCTGATC---TAGATGATTCTATTCTT
GTCTCATACTCTAG------TGATTTAATCATACACCGAACAAACACTGAAGGTGATGAT
ATAATTCCTAATTGTGATTGCACTGAATGCACATATTACTGTCATCATAGAGATAGATAT
TTCCCTATCA-AAGTTACTGCACATGATTGGTATGAAATTCAAGAATCAGAATACTACCC
AAAACATATTCAATACAACCTGTTGATTGGAGAAGGACCTTGTGAGCCTGGAGATTGTGG
AGGTAAATTACTGTGTAAACATGGAGTCATCGGTATAGTGACAGCTGGAGGTGATGGCCA
TGTTGCCTTTATTGATCTTAGAAAGT------TTCAATGTG-CTGAAGAA-----CAGGG
---ACTCTCAGATTATGTGGAGCATTTGGGACAAGTTTTTGGTGTAGGTTTTGTAGATAG
CATTAAAGA---ACAGGTGAATTTCATCAA------CCCTACTAGTAAAATTGGATCAAA
GGTAGTTAAATGGCTACTAAGGATAGTTTCAGCTATGATAATAATGGTTAGGAATAGTTC
AGATCCTCAAACTATAATTGCCACCCTCACCTTGTTGGGCTGCTCAGGGTCGCCATGGAA
ATTCCTTAAGGAGAAATTTTGTGCATGGCTCCA-ACTTAACTATGTGCA----------T
AAACAATCT---GATTCATGGCTTAAGAAATTCACTGAAGCATGCAACGCTGCACGCGGG
TTGGAATGGATTGGACAAAAGATATCCAAATTTATAGATTGGATTAAGGGTA---TGTTA
CCACAAGCCCAGTTAAAAGTTGATTATTTAACCAAATTGAAGCAGCTCAATTTGTTAGAA
AAGCAGATAGAAACAATCAGACTAGCCCCAGCTAATGATCAGGAGA---AAATCTTTACA
GAGATAAGCACCC----------TCCATGATTTATCTTTGAAATTTTTACCATTATATGC
GTCTGAAGCACGCAGGATTAAAAATTTGTATATTAAATGCAACAACATCAT------CAA
GGGAGGGAAGCGAAATGAACCAGTTGCAGTACTTATACATGGTTCTCCTGGTACTGGGAA
ATCTCTTGCTACTTCTGTTCTTGCTCGAATGTTAACTGTTGAAACTGAC------ATATA
CTCATTACCCCCAGATCCCAAATATTTTGATGGATATGATCAGCAGAGTGTTGTCATCAT
GGACGACATCATGCAAAATCCTAATGGTGAAGATATGACGCTATTTTGTCAAATGGTGTC
TAGTGTCCCTTTCATACCTCCTATGGCAGATCTTCCAGACAAAGGAAAACCATTTACATC
TAAATTTGTGCTTGCAAGTACTAACCATACTCTCCTCACACCACCAACAGTATCTTCACT
ACCAGCAATGTCAAGAAGATTTTATTTTGATCTAGATATTCAAGTCAAGAAAGATTATC-
--TTTTAGATGGGAAACTAGATATAGCAAAAAGCTTCCGGCTCTGTGACATCAACACCAA
AATAGGTAAT---GCCAGGTGCTGCCCATTTATCTGTGGTAAAGCTGTAGAATTCAAGGA
TAGAAACACATGTAATGTCTTGTCTTTATCTCAACTCTATAACCATATCAGAGAAGAAGA
TAGAAGGAGGAGTAGTGCAGCACAAGCAATGGAGGCTATTTTCCAAGGTATAG-------
-----------------ATTTGCAATCTCCACCACCTCCAGCTATAACTGATCTACTGAG
ATCTGTTAGAACTCCAGAAATTATCAAATACTGTCAGGGTAATAATTGGATTGTTCCAGC
TGAATGCTCTA---TTGAGAGAGACTTAGGGATAGCAAACATGGCTATAAGTATAATAGC
CAATGTAGTATCTATAGTAGGTGTTATTTATATAATATACAAACTGTTTTGCACACTTCA
GGGTCCATACTCA-GGAGAACCAA---AGCCCAAAAGTAGAGCTCCAGAA---AGAAGAG
TGGTCACCCAAGGTCCAGAGGAAGAGTTTGGTCGTTCACTGCTTAAACATAACTGCTGTA
TTGTAACAACTGATA---AAGGCAAATTTACAGGTCTTGGTATATATGATCAAGTCATGG
TGCTTCCAACACATTCTGACCCAGGCTCTGAAATCTTGGTGGATGGAGTGAAAGTTAAAA
TCTCTGATTCTTATGACCTACATAATCATGAGGGTATCAAGTTGGAAATTACAGTTGTAA
AGTTAGTTAGAAATGAGAAATTCAAGGATATTAGAAAATATTTACCCTCGCGTGAAGATG
ATTACCCTGCTTGCAAT---------CTTGCCTTACTAGCTAATCAAGATGAACCTACAA
TA------ATAAATGTTGGAGATGCAGAATCTTATGGCAACATATTATTAAGCGGCACCA
ACACCGCACGAATGATCAAGTACCATTATCCAACGAAAGCTGGATATTGTGGGGGTGTCT
TGTACAAAGTTGGCTCCATTCTCGGTATCCATGTTGGTGGTAATGGTAGAGATGGGTTTT
CTGCGATGCTCCTCAAATCCTA--CTTTGGTGAAACTCAAGGTTTGATCACTAAAGAACT
ACCTGTATCTGTTAAGAATTTGCCATCCATACATGTTTCATCCAAGACTCGCTTACAACC
CAGTGTTTTCCATGACGTTTTTCCTGGAACAAAAGAACCTGCAGTTCTAAGTAATAATGA
TCCAAGATTAGAAACTGACTTTGACACAGCACTCTTCTCAAAATATAAAGGCAATCCTAC
TTGTGAAGTGACCCCACACATGAAAATTGCTGTAGCACACTATGCAGCACAATTATCTAC
ACTAGATAT---AAGCACCCAACCCCTTTCACTAGAAGAGAGTGTGTTTGGTATTGATGG
ATTAGAGGCTCTAGATCTAAACACTAGTGCAGGATTTCCTTATGTTTCATTAGGAATAAA
AAAGAAAGACCTTATAGATAAGAAAACAAAAGATATCACAAAACTTAAGAAAGCAATTGA
CAAATATGGTATTGATTTACCCATGGTCACTTTCCTAAAAGATGAACTTAGAAAGAAGGA
AAAAATAAGAGATGGAAAGACTAGAGTTATAGAAGCTAATAGTGTAAATGATACTGTGCT
ATTTAGAAGTGTATATGGAAATCTCTTTTCTACTTTTCACAAGAACCCAGGTATAGTTAC
TGGTTCAGCAGTGGGATGTGATCCTGAAGTGTTCTGGTCAACTATACCTCTTATGCTAGA
TGGAGAATGCTTAATGGCTTTTGACTACTCAAATTATGATGGTAGTTTACATCCAGTTTG
GTTTAAGTGCTTGAGCATGCTTTTGGAAGATATAGGGTTTTCT---TCTCAGCTTATTAA
CCAAATTTGTAATTCCAAGCACATATATAAGTCTAAATATTATGAGGTAGAAGGAGGTAT
GCCATCTGGATGTGCCGGTACTAGCATTTTTAACACAATAATCAATAATATTATTATTAG
AACTTTAGTACTAGATGCTTATAAGAACATAGATTTAGACAAATTGAAAATTTTGGCATA
TGGCGATGATGTCATTTTTTCTTACAATTTTAAACTTGATATGGCAGTCCTTGCTAAGGA
AGGGGAGAAATATGGGCTAACAATCACCCCTGCTGATAAGTCTGATGTTTTTCAGGAGTT
GACTTATAAGAATGTAACTTTTCTTAAAAGAGGATTTAGAGCTGATGATCGCCATTCTTT
TCTTATACATCCTACCTTTCCTGTTGTAGAAATTCATGACTCCATCAGGTGGACCAAAAA
CCCTTCATGTATGCAAGAGCATGTGTTATCTTTGTGTCACTTAATGTGGCATAATGGTAG
ACACGCATAT-CAGGAATTTGTCAAAGGTATACGCAGTGTATTTGCTGGTCGGGCACTGT
ATATACCG-GCTTATGAAGTTCTTGAGCATGAATGGTATGAAAAATTT----TA------
---------------------GATATAAA-ACTGT---TAAATGTAGTT--AG--TTTAT
TA----------------GTTTTAT-----------------------------------
----------------------------

#HRV-A60|FJ445143
--------------------TTAAAACTGGATCCAGGTTGTTCCCACCTGGATCTCCTAA
CGGGAGTAGTACACTATTATTACGGTAATTTTGTACGCCAGTTTTAT-------------
--GATCCCCTCCCCCTTTT-----------------------------GTAAC----TTA
GAAG------TTAAACAAAAT---GACCAATAGG-CGGCAATCTC-CCAGATTGTC-AAA
GGTCAAGCACTTCT-GTTT-CCCC-GGT-CAAAGC-TGATATGCT--CCAACAGGGCAAA
AACAGCTGAGATCGTTACCCGCAAAGTGCCTACGCAAAGCTTAGTAACACTTTTG--AAG
TTACGTGG--TTGG----TCGCTCAGC--------CAAACCC--CATGGTAGACCTGGCA
GATGAGGCTAGAAGTACCCCACTGGCGACAGTGTTCTAGCCTGCGTGGCTGCCTGCACAC
CCTCTG-----GGT--------GTGAAGCCATA-TAATGGACAAGGTGTGAAGAGCCCCG
TGTGCT-CACTTTGAGTCC-TCCGGCCCCTGAATGTGGCTAACCTTAACCCTGCAGCTAG
TGCATGCAATCCAGTATGTATCTAGTCGTAATGAGCAATTGCGGGATGGGACCAACTACT
TTGG------GTGTCCGTGTTTC--CT--TTTTATCCTTATT---------GATTGCT-T
ATGGTGACAA-TATATA----GTATTATATA------TTG-ACRCCATGGGCGCCCAGGT
ATCTAGACAGAATGTTGGTACACACTCAACTCAAAATGTGGTTTCTAGTGGATCTAGTTT
AAATTATTTCAACATCAATTATTTCAAAGATGCAGCCTCGAGCGGTGCATCAAAATTGGA
ATTTTCACAAGATCCAAGTAAATTCACTGATCCAGTCAAAGATGTACTAGAGAAAGGCAT
TCCCACTCTTCAATCCCCAACGGTCGAAGCGTGTGGATACTCTGACAGAATCATTCAAAT
TACTAGAGGAGATTCTACTATAATATCACAAGATGTGGCCAATGCTGTTGTTGGCTATGG
AGTATGGCCTCACTATCTCACAGCACAGGATGCCACCGCAATAGACAAACCATCACAACC
TGACACATCATCTAATAGATTTTATACATTAGAGAGTAAATTGTGGACAAATGAATCAAA
AGGTTGGTGGTGGAAGTTGCCTGATGCTCTTAAGGATATGGGTGTTTTTGGACAAAACAT
GTACTACCACTTCCTCGGAAGAAGTGGTTATACAGTCCATGTCCAATGCAATTCTAGCAA
ATTTCACCAGGGCACATTGATAGTAGCAATGATACCAGAACATCAATTAGCAGCAGCAGA
AAAGGGAAATGTAACTGCTGGTTACAACTTGACACATCCAGGTGAGAAAGGTAGAAC---
--------------AATTGGAATACCCGATCGTTTGCATCCAAGTAAACAACCTAGTGA-
------------TGACAATTGGTTAAATTTCGATGGCACATTGCTAGGAAATATAACCAT
CTTTCCACATCAATTCATCAACTTGAGGAGCAACAATTCAGCTACAATAATTGTTCCTTA
TGTGAATGCAGTACCTATGGATTCCATGCTCAGCCATAACAATTGGAGTTTGGTTATAAT
CCCCATCTGTCCTTTAGAAGTTAGTACTACTGGAACTAATGGT---ATACCTATAACTGT
GTCTATCAGTCCTATGTTTGCTGAATTTTCTGGTGCAC-GTGCTAGAAGC----------
-----------CAAGGTTTGCCAACTATGCTAACACCTGGGTCTGGACAATTTATGACTA
CAGATGATTTCCAATCACCTTGTGCACTACCATGGTTCCACCCCACAAAGGAGATTTCAA
TACCTGGTGAAGTTAAGAATTTGATTGAATTGTGCCAAGTTGATAGTATGATTCCAATAA
ATAATGTT---GCAGACAAA---ATCAGGAGTGTGGACATGTATACAGTAGTGCT-----
----GCAGAGACAA------GATGAACTAATGCAAGAGGTCTTTGCTATAAGGGTTGATG
TGGCATCGCAACCGCTTGCAACAACATTAATTGGTGAAATCTCAAGTTATTATACCCAAT
GGACTGGAAGTCTCCGCTTCAGCTTCATGT---TTTGTGGAACAGCTAATACAACACTTA
AACTTTTAATAGCATACACACCCCCAGGCATAGCAAAACCCAAAAGTAGGAAAGAAGCAA
TGTTGGGAACCCATATTGTATGGGATGTGGGTTTACAATCAACAATATCCATGATTGTAC
CTTGGGTTAGTGCTAGCCATTTCAGAAATACCACACCTGATACATACTCTTCAGCTGGGT
TCATAACATGCTGGTATCAAACTAATCTTGTGTTTCCTCCAGATACCCCAACCACTGCTA
---GAATGCTTTGCTTCGTATCTGGCTGTAAAGATTTTTGTCTACGTATGGCTAGAGATA
CAAACCTGCACAAACAATCTGGTATCATT--ACACAG----AATCCAGTAGAAAGCTACA
TAGATGGGGTCTTAAACGAAGTCCTTGTGGTTCCAAACATTAGGGAGAGCCAACCCACTA
CTTCTAATTCTGCTCCAGCATTGGATGCTGCTGAGACTGGTCACACTAGTAATGTACAGC
CTGAGGACGTGATTGAAACACGTTATGTGCAGATTACACAAACTAGAGATGAGATGAGTG
TTGAGAGCTTCCTCGGCAGATCTGGA---TGTA------TTCATATTTCCAAA------T
TAGAAATTGACTATAG---------------------------------TAACTACAATG
AGGAGAATAAAAATTTCACAACTTGGCAAATTAACCTAAAGGAAATGGCACAAATAAGAA
GAAAGTTTGAATTATTTACATATGTAAGATTTGATTCAGAATTGACTCTGGTCCCATGCA
TAGCAGCAAAAAATGATG------GCATAGGTCATGTTGTCATGCAATACATGTATGTCC
CCCCAGGAGCACCATTACCTACTAAAAG---AGACGATTACAC---ATGGCAATCTGGCA
CAAATGCTTCTGTATTTTGGCAGCATGGACAAACATACCCTAGATTTTCACTTCCATTTC
TAAGTATTGCATCTGCCTACTACATGTTTTATGATGGTTATG---ATGGTCACTCAACT-
-----GAATC---ACATTATGGGACGGTTGTGACCAATGACATGGGAACGTTGTGCTCCA
GAATAGTTACTGAACA-CCATGGTACACAGGTTCACGTCGCAACAAGAATATATCATAAA
GCAAAGCATGTTAAGGCTTGGTGTCCAAGACCTCCAAGGGCAGTTGAATATAGACACACA
CATGTAAACAACTAT---------AGACCAGATGATG---------------------GA
GAAGCAGCCATAACAATCCCCATTAGA------ACT---GATATAC--------------
-GAGCAATCAGA--------AC----AGTTGGTCCTAGTGATATGTATGTGCATGTAGGG
AACTTAATATATAGAAATTTACATTTGTTTAACTCAGAAA---TTAGTGATTCTGTTTTA
GTTTCTTACTCATC------GGATTTAGTCATTTACCGAACAAACACCACAGGTGATGAC
TACATTCCAACTTGTGACTGTACAGATGCAACATATTACTGCAAGCACAAAAACAGGTAT
TATCCAATCA-AAGTTACCAGCCATGATTGGTATGAAATTCAGGAAAGTGAGTATTACCC
AAAACATATACAATACAACTTATTAATTGGTGAAGGGCCTTGTGAACCTGGTGATTGTGG
TGGAAAATTACTATGTAAGCATGGTGTGATTGGTATCATCACAGCTGGTGGAGAAGGGCA
TGTGGCGTTTATAGATCTACGCCACT------TCCATTGTG-CAGAGGAG-----CAAGG
---AATCACTGATTACATACATATGCTTGGAGAAGCATTTGGTAATGGATTTGTAGATAG
TGTAAGAGA---TCAAGTTAACGCCATAAA------TCCAATTAATAATATCAGTAAAAA
ATTAATTAAATGGATGCTTAGGATAATTTCAGCAATGGTGATAATAATTAGAAATTCTTC
GGACCCTCAAACAATTGTAGCCACACTAACATTAATAGGGTGCTCTGGATCACCATGGCG
TTTTCTTAAGGAGAAATTCTGCAAATGGACACA-ATTAACTTATATCCA----------T
AAGGAATCA---GACTCATGGCTTAAAAAATTTACAGAAATGTGTAATGCAGCTAGAGGT
CTTGAGTGGATTGGTAATAAAATATCTAAATTTATTGATTGGATGAAATCCA---TGCTA
CCACAAGCACAATTAAAAGTCAAATACCTTAGTGAATTGAAGAAATTAAATTTACTAGAA
AAGCAAATTGAGAATTTGCGTGGTGCTGATACTAATACACAAGAAA---AAATTAAATTA
GAAATTGACACAC----------TACATGATTTGTCCTGTAAATTTCTCCCTCTATATGC
TAGTGAAGCTAAAAGGATTAAAGTATTATTCAACAAGTGCAACACAATCAT------AAA
GCAGAAGAAGAGAAGTGAACCAGTTGCCATCATGATACATGGCCCACCAGGAACAGGCAA
ATCTATAACAACCAGTTTCCTTGCAAGGATGATAACCAATGAGAGTGAT------ATTTA
TTCATTACCTCCAGACCCAAAATACTTTGATGGTTATGATCAGCAGAGTGTTGTTATAAT
GGATGATATTATGCAAAATCCAGATGGAGAAGATATGTCACTATTTTGTCAGATGGTATC
AAGTGTGGCATTTATACCTCCAATGGCTGATCTTCCAGATAAAGGTAAACCATTTGACTC
TAGATTTGTTTTTTGTAGTACAAATCAATCCTTACTAGCTCCACCAACTATTACCTCTCT
CTCTGCAATGAATCGGAGATTCTATCTAGACTTGGACATCACAGTTCATGATAATTATAA
GGATAATCTGGGTAAACTGGATGTGCCAAAGGCATTCAAACCATGTGATGTTGACACAAA
AATAGGTAAT---GCTAAATGTTGTCCATTTATCTGTGGTAAAGCTGTGTCATTCAAAGA
TCGCAATACCTGCCAGGTGTACCCACTTAGTCAAATCTATAATTTAATTATAGAAGAGGA
TAAGCGCCGTAGAAATGTTGTTGATGTTATGTCGGCAATTTTCCAGGGCCCTA-------
-----------TATCCA---TGAATGCTCCCCCACCACCAGCAATAGCAGATTTGTTGCA
ATCAGTTAGAACTCCAGAAGTCATTAAATACTGTGAGGAGAATAAATGGGTTATCCCAGC
AGATTGCAAAA---TAGAACGTGATTTAAACTTAGCAAATAATATAACAACAATCATAGC
AAACATTATTAGTATAGCAGGTATTATATTTGTAATTTATAAATTATTCTGTTCACTTCA
AGGTCCCTATTCT-GGGGAACCTA---AACCTAAAACTAAAGTTCCAGAA---AGGAGAG
TAGTAGCACAGGGACCAGAAGAAGAATTTGGTCGGTCACTTATTAAACATAACTCATGTG
TGGTAACCACCTCAA---ATGGTAAATTTACAGGACTAGGAATTTATGATAGAACACTCA
TTATACCAACACATGCAGACCCAGGTAAAGAGGTACAAATAGATGGTATTACAACTACAG
TACAAGATTCTTATGATTTATACAATAAGGATGGGGTAAAGCTAGAGATCACAGTTCTTA
AACTTAAGAGAAATGAGAAGTTCAAAGACATCAGAAAGTATATTCCAGAGAATGAAGATG
ATTACCCAGATTGTAAT---------TTGGCTTTATCTGCTAACCAGCCAGAAACTACCA
TA------ATTAGTGTTGGAGATGTCGTGTCATATGGCAACATCTTACTTAGTGGGAATC
AGACAGCAAGAATGCTTAAATACAATTACCCTACAAAATCAGGATATTGTGGTGGAATTC
TATATAAAATTGGACAAGTCTTGGGTATACATGTTGGTGGTAATGGGAGAGATGGATTTG
CAGCTATGTTACTAAGATCTTA--CTTCACAGAAGCACAAGGCCAAATAACCACCACCAA
AACTACTGCTGAGTGTAACTTACCTAGTATTCACACCCCAAGTAAAACCAAATTGCAACC
TAGTGTATTTTATAATGTCTTTCCAGGAAACAAAGAGCCAGCTGTACTTTCAGAACATGA
CCCTAGATTAAAGACTAACTTTAAAGAAGCTTTGTTCTCTAAGTATAAAGGAAATAACCA
GTGTGAGATTAATGACCATATTAGAGTGGCAATTTCCCATTATTCAGCACAATTGGCAAC
ATTAGATAT---TGACCCAAGTCCAATTTCTTTAGAAGATAGTGTTTTTGGTATAGAAGG
ACTAGAAGCACTTGATCTCAACACTAGTGCTGGATTTCCCTATGTCTCCATGGGTATTAA
GAAAAGGGATCTGATTAATAAGCAAACAAAAGATATCACAAAGCTTAAGATGGCAATGGA
CAAATATGGTGTTGATTTACCCATGGTCACATTTCTTAAAGATGAACTTAGAAAACAGGA
AAAGATTTCTGCTGGAAAAACACGTGTCATAGAAGCTAGTAGTGTAAATGATACTGTACT
ATTTAGAACAACATTTGGGAATCTCTTTTCAAAATTTCATTTAAACCCTGGGATTGTAAC
TGGTTCCGCTGTGGGTTGTGACCCAGAAATATTTTGGTCTAAAATACCAGCTATGTTAAA
TGGTGAATGTTTGATGGCATTTGATTACACAAATTATGATGGTAGTATTCATCCAATGTG
GTTCCAAGCTCTTAAAGAAATTTTATCTAATTTGGGGTTTCAA---CCTGATCTAATAGA
CAGATTATGCAAGTCAAAACACATTTTTAAAAACATATACTATGAGGTTGAAGGTGGTGT
ACCATCAGGCTGTTCTGGGACCAGTATATTCAACACAATGATAAATAATGTCATAATCAG
AACATTAGTTTTAGATGCATATAAAAACATTGATTTGGATAAACTTAAAATAATAGCATA
TGGTGATGATGTTATTTTCTCATACATATATCAACTAGACATGGAGGCAATTGCCAAGGA
AGGTTCAAAATATGGCCTCACAATAACTCCTGCTGATAAATCTAGTGAATTTAAACAATT
GGATTATAGTAATGTAACTTTTCTAAAAAGAGGATTTAAACAAGATGACAAATATCATTT
TTTAATACATCCAACTTTTCCAATTGAAGAGATTCATGAGTCCATACGATGGACAAAGAA
ACCATCTCAGACACAAGAACATATCCTTTCACTGTGCCATTTAATGTGGCACAATGGTAG
GGATGTGTAC-AAGCAGTTTGAACACAAGATACGCAGTGTGAGCGCTGGTCGCGCACTGT
ACATTCCC-CCTTATGAATTGCTTCAGCATGAGTGGTATGAGAAATTT----TA------
-AATTG-----------TTTAGATATAGA-AATAA---TAA--ACAATT--AG--TTTTT
TA----------------GTTTTAT-----------------------------------
----------------------------

#HRV-A61|FJ445144
--------------------TTAAAACTGGGTCTGGGTTGCTCCCACCCAGACCACCCAT
GTGGTGTTGTACACTGTTATTCCGGTAACTTTGTACGCCAGTTTTGA-------------
--ACTCCCCTACCCCTTTT-----------------------------GTAAC----TTA
GAAG------CTAAACACATC---GACCAATAGC-AGGCAATCAC-CCAGATTGCT-TAT
GGTCAAGTACTTCT-GTTT-CCCC-GGT-CTCCTC-TGATATGCT--CTACCAGGGCAAA
AACAGAGTAGATCGTTATCCGCAAGATGCCTACGCAACGCCTAGTAACACTTTGA--AGT
GTTTTTGG--TTGG----TCGCTCAGTTA------CAACCCC--AGTAATAGACCTGGCA
GATGAGGCTAGATATCCCCCACTGGCGACAGTGATCTAGCCTGCGTGGCTGCCTGCACAC
CCTTTATG---GGT--------GTGAAGCCAAA-CATATGACAAGGTGCGAAGAGCCACG
TGTGCT-CATCTTGAGTCC-TCCGGCCCCTGAATGCGGCTAACCTCAACCCTGCAGCCAT
TGCTCACAAGCCAGTGGGTATGTGGTCGTAATGAGAAATTGCGGGACGGGACCGACTACT
TTGG------GTGTCCGTGTTTC--AC-TTTTTTACCTT--A---------TTTTGCT-T
ATGGTGACAA-TATATA--TACAGATATATA------TTG-ACACCATGGGCGCTCAGGT
ATCCAGACAAAACGTTGGTACTCATTCTACTCAGAATTCTGTTTCAAATGGTTCTAGTTT
AAACTATTTTAACATTAATTACTTTAAAGATGCGGCTTCAAGTGGAGCATCCAAATTGGA
ATTTTCACAAGACCCCAGCAAATTTACAGATCCAGTCAAGGATGTTTTAGAGAAGGGAAT
ACCAACTCTACAATCACCAACTGTTGAAGCATGTGGTTATTCAGATAGAATCATCCAAAT
TACAAGAGGTGACTCCACAATTACCTCACAAGATGTTGCTAATGCTGTAGTTGGGTATGG
AGTTTGGCCACATTACTTAACACCACAAGATGCCACTGCTATAGATAAACCTTCTAAGCC
TGACACATCTTCTAATAGATTTTACACATTAGAAAGCCAGACCTGGACCAATGAATCCAA
GGGCTGGTGGTGGAAATTACCAGATGCTTTGAAAGACATGGGTATTTTTGGAGAAAACAT
GTTTTACCATTTTCTAGGCAGAAGTGGATACACGGTTCATGTCCAGTGCAACGCCAGCAA
GTTTCATCAGGGAACTCTTCTGGTAGCAATGATACCAGAGCACCAGCTAGCTACCGCTGT
AGGCGGCAGTGTATCTGCAGGATACAATTACACACACCCTGGTGAAAAGGGTAGGGA---
-----TGT--TG---GAAAATTAAACCGTGAA-TCCAATC---CAAGACAACCTAGTGA-
------------TGACAATTGGTTAAATTTTGATGGCACATTATTAGGAAACTTGACAAT
ATTTCCTCACCAATTCATTAACCTTAGAAGTAACAACTCGGCTACTATTATAGTACCATA
TGTTAATGCTGTCCCAATGGATTCAATGCTAAGGCACAATAATTGGAGTTTAGTCATCAT
ACCCATTTGTGAGCTTAGAGGTAGCGGTGTTGATCTCACC------ATCCCTATTACAAT
TTCCATTAGTCCTATGTGTGCTGAATTCTCTGGAGCAA-GAGCAAACAGC----------
-----------CAGGGGTTGCCGGTCTTACTAACACCCGGTTCTGGCCAATTCATGACAA
CAGATGATTTTCAATCTCCCAGTGCTCTACCCTGGTACCATCCTACCAAGGAAATTTCAA
TACCTGGACAGGTTAGAAATCTAGTGGAATTATGCCAAGTAGATACCTTGATACCAATTA
ACAACACA---GAAGCCAAC---ATCAGAAATAAAAATATGTACACCGTACAACT-----
----TGGTGGTGAA---CCTGAC---CCTACAACCCCGGTTTTCACAATTAGGGTTGATA
TTGCATCACAACCATTAGCCACTACACTTATAGGTGAAGTTTCCAGCTACTACACACATT
GGACTGGGAGTGTTAGATTTAGTTTTATGT---TCTGTGGATCAGCACTTACAACACTAA
AGTTATTGATTGCATATACCCCACCTGGTATTAGAGTTCCAAGAAATAGAAAAGAAGCAA
TGCTTGGTACACATCTAATATGGGACGTTGGTCTACAGTCCACAGTGTCAATGGTGGTTC
CCTGGGTCAGTGCTAGTCATTATAGAAACACAACCCCAGATACATATTCAATAGCTGGCT
TCATTACATGCTGGTATCAAACAAAACTGGTAGTTCCCCCAAACACAGCCTCCACAGCTG
---ATATGCTGTGCTTTGTTTCAGGGTGCAAAGATTTCTGCCTACGCATGGCAAGAGATA
CTAACTTACACAAGCAAAGTGGACCTATT--GAGCAA----AACCCTGTGGAAAGATATG
TAGATGAAGTTTTAAATGAAGTGCTTGTAGTCCCAAACATTAATCAGAGCAACCCTACAA
CATCCAACTCAGCACCAGTCTTAGACGCTGCTGAAACAGGTCATACCAGCAATGTTCAAC
CGGAGGACATGATTGAAACACGATATGTTCAAACCTCACAGACAAGAGATGAAATGAGTG
TAGAAAGTTTCTTGGGTAGATCAGGG---TGCA------TACATATGTCAACA------T
TAAATATAAACTATGA---------------------------------TAACTATGATG
ATTCTATTGAAAACTTCAAGGTGTGGAAAATAAACCTGCAAGAGATGGCACAAATACGTA
GAAAATTTGAGTTGTTCACATATGCTAGATTTGATTCAGAGATTACAATTGTACCTTGTG
TTGCTGGGCAAGGTGGTG------ACATTGGACACGTGGTCATGCAATACATGTATGTTC
CACCTGGTGCACCTACACCTGAGAAAAG---AAATGATTTCAC---ATGGCAATCAGGCA
CAAATGCATCTGTTTTCTGGCAACATGGTCAAGCTTATCCCAGATTTTCATTACCATTCC
TAAGTATTGCATCTGCATATTATATGTTTTATGATGGTTATG---ATGGAGATTCTGAA-
-----ATAAC---GCGCTATGGAACATCAGTGACAAATGATATGGGTGCATTGTGCTTTA
GAATAGTAACTGAACA-GCATACAAATCAAGTTAAAATCACAACTAGGATTTACCATAAA
GCTAAACATGTTAAAGTCTGGTGTCCTAGACCCCCCAGAGCAGTGGAATATACTAATGTG
CATTTGACCAATTAC---------AAGCCCAAAGATA---------------GTGAAAAA
CAAGTTACCACTTTCATCAAACCTAGA------GCT---AACTTAA--------------
-GAGAGATTAGA--------AC----ATTTGGGCCCAGTGACATGTATGTGCATGTCGGA
AATTTAATATATAGAAATCTGCACTTATTTAATTCAGAGG---CACATGATTCTGTATTA
GTATCCTACTCATC------AGATTTAGTCATTTACCGCACAAACACCGTAGGTGATGAC
TTTATACCAACATGTGATTGCACACAAGCTACATATTATTGTAAGCACAAAAACAGGTAC
TTCCCAATCA-CAGTCACTAGTCATGATTGGTACGAAATCCAAGAGAGTGAATATTATCC
AAAACATATTCAATATAATCTATTAATTGGTGAGGGTCCTTGTGAACCAGGTGATTGTGG
AGGGAAGTTACTGTGTAAACATGGAGTCATTGGCATTATAACTGCTGGTGGTGAAGGGCA
TGTTGCCTTCATAGATTTAAGACATT------TCCTGTGTG-CTGAAGAG-----CAAGG
---AGTAACAGATTATATCCACATGTTAGGTGAGGCTTTTGGAAATGGCTTTGTAGATAG
TGTTAAAGA---ACATGTGAATGCTATAAA------TCCTGTAAATAATATTAGTAAAAA
AGTAATTAAGTGGTTGTTGAGAATTGTATCTGCTATGGTTATAATAATCAGAAACTCATC
TGATCCCCAAACCGTTGTTGCCACTTTAACATTAATTGGATGTTCTGGGTCACCATGGAG
ATTCTTAAAAGAAAAATTCTGTAAATGGACCCA-ACTAACTTACATTCA----------T
AAAGAATCT---GATTCTTGGCTCAAAAAATTCACCGAAATGTGCAATGCAGCAAGAGGA
CTTGAATGGATAGGGAATAAAATATCAAAATTTATAGAATGGATGAAATCAA---TGTTG
CCACAAGCACAGCTTAAAGTTAAATATTTAAATGAGTTGAAAAAATTAAACCTTCTTGAA
AAGCAGATTGAGAACCTGAGAAGTGCTGATTCTAAAACTCAAGAAA---GGATTAAGGTT
GAGATAGACACAT----------TACATGATTTGTCCTGTAAATTTCTTCCACTTTATGC
TAGTGAAGCCAAGAGGATCAAGGTGATACACAATAAATGTAATACTATCAT------AAA
ACAAAAGAAAAGGAGTGAACCGGTTGCAGTGATGATACATGGTTCACCAGGTACTGGAAA
ATCCATAACAACAAATTTTCTGGCAAGAATGATAACAAATGAGAGTGAC------ATATA
TTCATTACCACCTGATCCTAAATATTTTGATGGGTACGATCAGCAGTCTGTTGTCATAAT
GGATGATATCATGCAAAATCCAGATGGTGAAGACATGGCACTATTTTGTCAGATGGTCTC
TAGTGTAACTTTTATACCCCCAATGGCTGATTTACCTGATAAAGGAAAACCCTTTGACTC
CAGATTTGTTCTTTGCAGTACTAACCACTCCATGTTGGCCCCTCCAACAATTACATCCCT
TCAGGCAATGAATAGACGCTTCTTTCTTGATTTAGATATTGTGGTACATGATAATTACAA
AGATTCACAAGGGAAACTAAATGTGTCTAAAGCTTTTAAACCATGTGATGTTGGAACAAA
AATAGGTAAC---GCACGTTGTTGTCCATTCATTTGTGGCAAGGCAGTTACATTCAAAGA
TCGCAACACGTGCTTGAGCTACCCATTGAGTCAAATTTACAACCTAATTCTCCAAGAGGA
CAAGAGGCGTACTCATGTTGTAGATGTTATGTCTGCTATATTTCAGGGACCAA-------
-----------TCTCTA---TGGAAGTACCTCCTCCTCCTGCAATAACTGATTTGCTCCG
ATCTGTTAAGACACCTGAAGTTATTAAATATTGTGAAGACAATAAATGGACCATTCCAGC
TGATTGTAAGA---TTGAGAGGGACTTAATTCTTGCTAACAACATTATTACAATTATAGC
AAACATAATTAGCATAGCAGGTATTATCTACATTATATATAAACTATTTTGCTCATTTCA
AGGACCATACTCT-GGTGAACCCA---AACCTAAAACAAAAATTCCTGAG---AGGAGAG
TTGTGACACAGGGTCCTGAGGAAGAGTTTGGTCGCTCCCTGATCAAACATAACACTTGTG
TGGTGACCACTGATA---ATGGAAAATTTACTGGATTGGGCATTTATGACAAACTCATGA
TTTTACCCACCCATGCTGACCCTGGAAAAGAAATTTACATCAATGGGATTGCAACAAGGG
TCAGTGATTCATATGATATGTACAATAAACAAGGAATTAAACTAGAGATTACAGCTGTAC
TATTGGATAGGAATGAAAAATTTAGAGACATTAGGAGATATATACCAGAGAGGGAAGATG
ATTACCCTGAGTGTAAC---------CTAGCACTGGTAGCAAATCAGCCTGAACCAACTA
TC------ATAAGTGTGGGTGATGTCATTTCTTACGGCAATATATTGCTTAGTGGCAACC
AAACAGCACGCATGCTTAAATACAACTATCCCACAAAATCTGGGTACTGTGGTGGAGTCT
TGTACAAAATAGGGCAAATTATAGGGATACATGTGGGTGGAAATGGTAGAGATGGATTTT
CAGCAATGTTACTTAGGTCCTA--TTTTAGTGAAACTCAGGGTGAAATCATTACATCAAA
GAAAGTTCATGAATGTGGGTATCCAACTATACACACCCCTGCAAAAACAAAGTTACAGCC
TAGTGTTTTCTTTGATGTGTTTGAAGGTTCAAAAGAACCAGCAGTGCTCACAGAAAAGGA
TCCCCGTTTAACAACTGATTTTAATCAAGCCTTATTTTCCAAATACAAAGGAAATGTTGA
ATGCAACATGTCTGAACACATGAAGGTTGCCATATCACATTATTCTGCTCAATTAATGAC
TTTAGATAT---AGACCCTAGCAATATAACCCTAGAGGAGAGTGTGTTTGGCACTGAAGG
TTTGGAAGCTCTCGATCTAAATACTAGTGCAGGTTTCCCATACATTAGCATGGGTATCCG
AAAGAGAGATTTAATAAACAATAGTACAAAAGATATCACCAAGTTAAAAGTGGCCCTTGA
CAAGTATGGAGTTGATTTACCTATGGTAACATTCCTTAAAGATGAACTCAGAAAGAAAGG
AAAAATCATGGCTGGCAAAACAAGAGTCATTGAAGCAAGCAGTATCAACGATACAGTTGC
TTTCAGAATGACATATGGTAAACTCTTCTCTAGTTTCCATAAAAACCCAGGGATCATCAC
AGGTTCAGCGGTAGGATGTGATCCCGAAACATTTTGGTCAAAAATCCCAGTTATGCTCGA
TGGGGAGTGCATAATGGCATTTGATTACACTAATTATGATGGTAGTATACATCCCATCTG
GTTTGAAGCACTCAAACAAGTTCTCATAAATTTATCCTTTGAG---CATAGGTTAATAGA
CAGGTTATGTAAATCAAAACACATATTCAAGGACACTTACTATGAAGTTGAAGGGGGGGT
ACCGTCAGGATGTTCTGGCACTAGTATTTTTAATACAATGATTAACAATGTAATAATAAG
AACTCTAGTCCTTGATGCATACAAATATATAGATTTAGATAAGCTTAAAATAATAGCATA
TGGTGATGATGTCATCTTCTCTTACAAATACCCTCTGGATATGGAAGCAATTGCTGCAGA
AGGAAACAAGTATGGTTTAACAATCACACCAGCTGACAAGTCTGATACCTTCAAGAAGCT
TGATTACAGCAGTGTTACATTCTTGAAGAGAGGTTTCAAACAAGATGACAAATATTCTTT
TTTGATTCATCCTACTTTTCCAATTTCTGAAATACATGAATCAATTAGGTGGACTAAGAA
GCCCTCACAAATGCAGGAACACGTACTATCCTTGTGTCACTTAATGTGGCATAATGGCCG
GGATGTGTAT-AAAGAATTCGAAAGGAAAATACGCAGTGTTAGCGCTGGACGTGCACTGT
ATATTCCT-CCTTACGATCTCCTGTTGCATGAGTGGTATGAAAAATTT----TA------
--------------------ATATATAGA-AATAA---TAA--ACAATT--AG--TTTCT
TA----------------GTTTTAT-----------------------------------
----------------------------

#HRV-A62|FJ445145
--------------------TTAAAACTGGATCCAGGTTGTTCCCACCTGGATYTCCTAC
GTGGAGTTGTACTCTATTATTCCGGTAATCTTGTACGCCAGTTTTA--------------
--TATTCCCTACCCCTTTT-----------------------------GTAAC----TTA
GAAG------TTAAGCACACA---GACCAATAGG-CGGTGACCAC-CCAAGTCACT-AAC
GGTCAAGCACTTYT-GTTT-CCCC-GGT-TAAGAT-TGATACGCT--CCAACAGGGCGAA
AACAATYTAAATCGTTAACCGCAAAGTGACTACGCAAAGCTTAGTAATACCTTGA--AGA
ATTTATGG--CTGG----TCGTTCCGCTA------TAACCCC----TAGTAGACCTGGCA
GATGAGGCTAGAAATACCCCACTGGTAACAGTGTTCTAGCCTGCGTGGCTGCCTGCACAC
CCTTTTTG---GGT--------GTGAAGCCATA-TATTTGACAAGGTGTGAAGAGCCCCG
TGTGCT-CACTTTGAGTCC-TCCGGCCCCTGAATGTGGCTAACCTTAACCCTGCAGCTAG
TGTATGTAATCCAACATATGGCTAGTCGTAATGAGCAATTGCGGGATGGGACCAACTACT
TTGG------GTGTCCGTGTTTC--AC--TTTTTCCTTTTAT----------TTTGCT-T
ATGGTGACAA-TATATA---TAATATATATA------TTG-GCATCATGGGCGCACAAGT
ATCTAGACAGAATGTTGGAACTCATTCTACTCAAAACTCAGTTTCAAATGGGTCAAGTCT
GAATTATTTTAATATAAATTATTTTAAGGATGCTGCATCCAGTGGAGCCTCAAAACTTGA
ATTTTCACAAGATCCTAGTAAGTTCACTGATCCAGTCAAAGATGTCTTGGAGAAAGGAAT
TCCAACATTACAATCTCCAACTGTGGAAGCATGTGGCTATTCAGATAGAATAATACAGAT
TACAAGAGGTGATTCTACAATAACATCACAAGATGTGGCTAATGCAGTTATAGGTTATGG
AATCTGGCCACATTATCTGAGCGCTGAAGATGCTACTGCCATTGACAAACCTACACAACC
AGACACTTCATCTAATAGGTTTTACACTTTAGAGAGTAAAATATGGCATACTAATTCCAA
AGGATGGTGGTGGAAGTTACCAGACGCACTTAAAGATATGGGTATATTTGGAGAAAATAT
GTACTACCACTATCTTGGCAGGAGTGGATATACGGTACATGTTCAGTGCAATGCTAGTAA
ATTCCATCAAGGGACATTACTGGTGGTTATGATACCAGAGCACCAGTTGGCAAATGCAAA
CTCTGCTAAAGCGGGAGCTGGGTATAATTACACACATCCTGGTGAGCGAGGTAGACA---
--------------AGTTGGTGACCCACGTGAAAACATCACTGCAGCACACCCTAGTGA-
------------TGATAATTGGCTTAATTTTGATGGTACAATGCTAGGTAATGTTCTTAT
ATTTCCACACCAATTTATTAATCTTAGGAGTAATAACTCTGCAACAATAATAGTCCCTTA
TGTGAATGCTGTCCCAATGGATTCAATGCTCAGACACAACAATTGGAGTTTGGTAATAAT
ACCAGTTAGTAAGTTGCAAGCTGATAACACTGGTAGTGTTGTA---GTCCCAATCACTAT
ATCAATAAGTCCAATGTTCGCTGAATTTTCCGGAGCAC-GAGCGAGACCCGC------AA
GAGCTACTACAGAAGGCTTACCAACATACATAACACCAGGTTCAGGTCAGTTTATGACAA
CTGATGATTTTCAATCACCTTCTGCTTTACCATGGTATCATCCAACTAAAGAAATTTTAA
TTCCAGGAGAAGTTAAAAATCTAATAGAAATGTGCCAAGTTGATACACTTATCCCTATAA
ACAATACA---GATAACAAT---TTAAGGAAAGTGAATTTATACACTGTGGAGTT-----
----AACTAACCAACCAACA------CCAGCTCAAAAGATTTTTTCTATTAAAGTAGACA
TTGCCTCACAGCCCTTAGCAAACACTATGCTTGGTCAAATTGCTAGTTATTACACACACT
GGACTGGTAGTTTACGCTTTAGTTTTATGT---TTTGTGGCACAGCAAACACAACCCTTA
AACTGCTTCTAGCATATACACCACCAGGTATTGGAGAACCAAGAGATAGGAAACAAGCTA
TGCTTGGTACACACATAGTCTGGGATGTTGGACTGCAATCAACAGTATCCTTAGTTGTCC
CGTGGGTTAGTTCTAGTCACTTTAGATACACTTCTAGAGATGAACATTCAGCGGCTGGAT
ACATAACATGCTGGTACCAGACAAGTCTTGTTTTTCCCCCTAACACCCCCGGCACAGCTG
---ATATGTTGTGTTTTGTGTCAGCTTGTAAAGACTTTTGCTTACGCATGGCTAGGGACA
CAGATATGCACACTCAGAGTGATGCTATT--GAACAA----AATCCAATTGAAAATTATG
TAGATCAAGTACTTAATGAAGTTTTAGTTGTACCAAATATTAAAGAAAGTCACCCTAGTA
CGTCAAACTCTGCCCCAATTCTAGATGCTGCTGAAACCGGACACACTAGTAATGTACAAC
CAGAAGACACTATTGAAACCCGTTATGTTCAAACCACACAAACTAGAGATGAAATGAGCA
TTGAGAGCTTTCTTGGTAGGTCAGGG---TGCG------TACACACTTCAACA------A
TTGAAACAACGCT---------------------------------------------TA
GTCATAAAGATAGATTCAAAACATGGAATATTAACTTACAAGAGATGGCTCAAATCAGGA
GAAAGTTTGAAATGTTTACATATGTAAGATTTGATTCAGAAATAACCCTGGTTCCATCTA
TTGCAGGACGTGGTGCAG------ATATAGGTCACATAGTTATGCAATATATGTATGTAC
CACCTGGGGCTCCACTACCAACAGACAG---AAAGCATTTTGC---CTGGCAATCAAGTA
CTAATGCATCAATATTTTGGCAACATGGGCAACCCTTTCCTAGATTTTCATTACCTTTTT
TGAGTGTTGCATCTGCTTATTACATGTTTTATGATGGCTATA---ATGGTGATGAC----
-----TATACAGCAAAATACGGTACCACCGTGGTTAATCGTATGGGGGCACTGTGTATGA
GGATTGTCACAAACAA-ACAAGTTCATGATGTTGAGGTCACAACTAATATTTACCACAAG
GCTAAGCATGTAAAAGCGTGGTGCCCTAGACCACCTAGAGCTGTTCCATATAAATATGTT
GATTTCAATAATTAT------------GCAGCCAGTG---------------------AT
AGTGTTGACATTTTTATAAAATCAAGG------CAA---AACTTGC--------------
-AA-----------------AC----AGCTGGGCCAAGCGACATGTATGTCCATGTCGGT
AACTTGATATACAGAAATCTCCATCTTTTCAATTCAGAAA---TGCATGATACAATCTTA
GTGTCAYACTCTTC------AGATTTAGTCATTTACCGAACAAATACAACAGGTGATGAC
TACATCCCTACTTGTGATTGTACTGATGCCACATATTACTGTAAACATAAGAATAGGTAC
TATCCCATTA-AAGTTACCAGTCACGATTGGTATGAAATTCAAGAGAGTGAGTACTACCC
TAAACATATTCAATATAATCTTTTAATTGGTGAAGGGCCATGTGAACCAGGTGATTGCGG
GGGAAAATTGTTATGCAAACATGGAGTGATTGGGATAGTGACTGCAGGTGGAGAAGGACA
TGTAGCTTTTATTGACCTTAGACAAT------TCCACTGTG-TAGATGAA-----CAAGG
---AGTGACTGACTATATCCATATGCTGGGTGAAGCTTTTGGCGCAGGTTTTGTTGACAG
TGTTAAGGA---GCAAATAAATGCTATCAA------CCCAATTAATAGTATTAGTAAGAA
AATAATTAAATGGCTTCTTAGAATAATCTCTGCAATGGTTATAATTATTAGAAATTCTTC
CGATCCACAAACAATTATAGCCACATTAACTTTGATTGGATGTTCAGGTTCCCCCTGGAG
ATTTCTTAAAGAGAAATTCTGTAAATGGACCCA-ATTAAATTACATACA----------C
AAAGAATCT---GATTCATGGCTTAAGAAATTTACTGAAATGTGTAATGCAGCCAGGGGT
TTAGAATGGATTGGAAACAAAATATCAAAATTTATTGAGTGGATGAAATCTA---TGCTT
CCTCAGGCTCAACTTAAGGTGAAATATTTGAGTGAGCTTAAAAAATTAAGCTTTCTTGAG
AAGCAGATGGAACACCTTAGAGTTGCTGACTCTCAAACCCAGGAAA---AAATTAAGCAT
GAGATTGATACCT----------TACATGACCTTTCTTGTAAATTTCTTCCACTTTATGC
TAGTGAAGCAAAGAGAATTAAGATATTACATAATAAGTGTAGCACAATAAT------CAA
ACAGAGAAAAAGATGTGAACCAGTTGCAGTTGTCATACATGGAGAACCTGGCACTGGCAA
ATCCATGACCACAAATTTCCTTGCTAGAATGATAACAAATGATAGTGAC------ATATA
TTCTTTGCCACCTGATCCCAAATATTTTGATGGATATGATCAGCAAAGTGTAGTTATTAT
GGATGATATCATGCAGAATCCAAGTGGTGAGGATATGACTTTATTTTGTCAAATGGTATC
TAGTGTTACATTTATACCTCCAATGGCTGACTTACCTGATAAAGGTAAACCTTTTGATTC
AAGATTTGTATTATGTAGTACCAATCATAATATGTTGGCACCACCCACAATTACTTCATT
GCCTGCTATGAATAGAAGATTCTTTTTTGACTTAGATATTGTAGTGTGTGACAAGTATAA
AGACTCACAGGGAAAGCTTAATGTGTCAGCTGCTTTTCGACCATGCGACATTGACACAAA
AATTGGGAAT---GCCCGTTGTTGCCCTTTCATTTGTGGTAAAGCTGTCATTTTCAGGGA
TCGTAATACTTGTCAAACCTATACTTTAGCACAGGTCTACAATCAAATACTTGCTGAAGA
CAAAAGGCGTAGACAGGTTATTGATGTAATGGCAGCAATTTTTCAGGGCCCTA-------
-----------TTACTA---TTGAAGGACCACCGCCTGCAGCAATAAATGACTTGTTAAA
ATCAGTCAGAACCCCGGAAGTAATCAGATACTGTGAAGAAAACAAATGGATGGTACCGGC
TGAGTGTAAAG---TTGAAAGAGATCTTAACATAGCAAACACAATTATCACAATCATAGC
TAATATTATTAGCATATCTGGAATAATTTATGTAATATACAAACTTTTTTGTACATTACA
AGGACCATACTCA-GGTGAACCTA---GGCCAAAGACTAAAATACCAGAA---AGGAGGG
TTGTAGCCCAGGGTCCAGAAGAAGAATTTGGTAGATCACTTATTAAACATAATTCATGTG
TAGTATCAACACAGA---ATGGTAAATTTACAGGTTTAGGGATTTATGACAGAACACTAA
TATTACCAACACATGCAGACCCTGGTAATGAAATACAGATTGATGGAATCACAACTAAAG
TAGAAGGCTCCTATGATTTATACAATAAAGAAGGGGTAAAGTTAGAAATTACAGTCTTGA
AACTTAAAAGAAATGAGAAGTTTAAAGATATCAGAAAATATATACCAGAAAGTGAAGATG
ACTATCCAGATTGTAAT---------CTAGCCCTGTCTGCTAATCAACCAGAGACCACTA
TA------ATTAATGTAGGAGATGTGGTATCTTATGGTAATATTTTGCTTAGTGGAAACC
AAACAGCTAGAATGCTTAAATATAATTATCCAACAAAATCAGGTTATTGTGGTGGTATCC
TATACAAAATTGGCCAAGTCCTTGGAATCCATGTTGGAGGAAATGGGAGAGATGGATTCG
CTGCCATGCTGTTACGATCATA--CTTTTCTGAAACACAGGGTCAAATAATCACTTCCAG
ATCTACAAGTGAATGCGGTTTACCTAGTATTCACACACCAAATAAAACAAAATTGCAGCC
TAGTGTCTTTTATGATGTGTTTCCTGGTAGTAAAGAACCAGCTGTCCTTACAAGTAATGA
TCCTAGATTAGAAGTAGACTTCAAAGAGGCTTTGTTTTCTAAGTATAAAGGAAATAACCA
GTGCACTATAAATGACCATATTAAAGTGGCCATTTCCCATTACTCAGCACAACTGATGAC
ATTGGATAT---TGATTCTAAGCCTATTTCCTTGGAGGAGAGTGTTTTTGGTATAGAAGG
TTTAGAAGCATTAGATCTTAACACTAGTGCAGGATTTCCATACGTATCCATGGGCATTAA
GAAAAGGGATTTAATCAACAAACAAACTAGAGATCTGACAAAACTAAAAGTGGCACTAGA
TAAGTATGGTGTTGATTTACCTATGGTAACTTTCCTTAAGGATGAACTTAGAAAGAAGGA
AAAGATTTGTGCTGGAAAGACCCGTGTGATTGAAGCTAGTAGTGTAAATGATACTATATT
GTTTAGGACAACTTTTGGTAACCTCTTCTCAAAATTTCACTTAAACCCAGGTATTATTAC
TGGTTCTGCTGTGGGATGTGATCCAGAAACATTTTGGTCAAAAATACCAGTGATGTTAGA
CGGAGAGTGCATAATGGCTTTTGACTATACGAATTATGATGGAAGTATACATCCCATTTG
GTTCCAAGCTTTAAAGGAAGTATTAATCAACTTATCATTTGAG---CCAACCTTAATAGA
TAGGTTATGTAGATCCAAACATATTTTTAAAAATACATATTATGAGGTTGAAGGTGGGGT
TCCATCGGGCTGTTCCGGTACTAGTATATTTAATACTATGATTAATAATATAATTATAAG
AACCTTAGTATTAGATGCTTACAAGAACATTGATCTGGATAAGCTAAAGATTTTGGCTTA
TGGAGATGATGTAATTTTTTCCTACAAATATCAACTTGACATGGAAGCAATTGCTAAAGA
AGGCATCAAATATGGATTGACAATAACACCTGCTGACAAATCTAATGACTTCAAGCAACT
GGATTATAATAATGTAACATTTCTAAAAAGAGGATTTAGACAAGATGAGAAACATCAATT
CCTGATACATCCAACATTTCCAGTTGAGGAAATTCAAGAGTCCATTCGATGGACAAAGAA
ACCATCTCAAATGCAGGAACATGTACTATCACTGTGTCATTTAATGTGGCATAATGGCAG
AGATGTGTAC-AAAAAATTTGAGGAGCGCATACGTAGTGTTAGCGCTGGTCGTGCACTAT
ATATTCCT-CCTTATGATTTACTACTGCATGAGTGGTATGAAAAATTT----TA------
-AATTG-----------TTTAGATATAGA-AATAT---TAA--ACATTT--AG--TTTTT
TA----------------GTTTTAT-----------------------------------
----------------------------

#HRV-A63|FJ445146
--------------------TTAAAACTGGGTCCAGGTTGTTCCCACCTGGACCTCCTAA
GTGGAGTGGTACACTATTATTCCGGTAATTTTGTACGCCAGTTTTA--------------
--TCTCCCCACCCCCCTTTT----------------------------GTAAT----TTA
GAAG----TTATGAACACA-----GACCAATAGG-TGGCAACTAG-CCAAGTTGTT-AAA
GGTCAAGCACTTCT-GTCT-CCCC-GGC-TGACGT-TGATATGCT--CCAACAGGGCAAA
AACAATGAAAGTCGTTATCCGCAAAGTGCCTACGCAAAGCCTAGTAACACTTTGA--AAT
GTCTATGG--TTGG----TCGCTCAGCTA--------TTCCC--CATAGTAGACCTGGCA
GATGAGGCTAGAAATACCCCACTGGTAACAGTGTTCTAGCCTGCGTGGCTGCCTGCGCAC
CCTCCCCG---GGT--------GCGAAGCCATA-TATATGACAAGGTGCGAAGAGCCCCG
TGTGCT-CACTTTGAATCC-TCCGGCTCCTGAATGTGGCTAACCTTAACCCCGCAGCCAG
TGCACATAAGCCAATGTGTGGCTGGTCGTAATGAGCAATTGTGGGATGGGACCAACTACT
TTGG------ATGTCCGTGTTTC--CT--GTTTTTCTTTTAT---------TCTTGCT-T
ATGGTGACAA-TATATA-TAGTTTATATATA------TTG-GCATCATGGGCGCACAAGT
TTCAAGGCAAAATGTTGGCACACACTCAACACAAAATTCTGTTTCCAACGGGTCTAGTCT
AAATTATTTTAACATCAATTACTTTAAAGATGCTGCATCAAGTGGCGCTTCCAAATTAGA
ATTTTCACAAGACCCAAGTAAATTTACTGACCCGGTAAAAGATGTTTTAGAGAAAGGTAT
TCCAACTTTACAATCCCCAACTGTAGAGGCCTGCGGCTACTCAGATAGAATTATCCAAAT
AACTAGAGGTGATTCCACAATAACATCTCAAGATGTGGCCAATGCAGTGGTAGGGTATGG
TGTGTGGCCTCAGTATTTATCATCACAGGACGCCACAGCTATAGACAAACCCACTCAACC
AGACACATCCTCCAATCGCTTCTACACTTTAGAGAGCAAAGTGTGGACTCGAACATCAAA
AGGATGGTGGTGGAAGTTGCCAGATGCACTCAAAGATATGGGTGTCTTTGGTGAAAACAT
GTTTTACCACTTTCTGGGGAGATCTGGATATACTGTACATGTACAGTGCAATGCTAGCAA
ATTTCATCAAGGTACTTTACTAGTTGCAATGGTTCCAGAACATCAATTGGCTAGTGCTAG
CGCTGGAAATGTGACTGCTGGATACAATTACACCCACCCTGGTGAAGCAGGTAGGGA---
-----------------TGTTGGCCAAAATAGAGATGCTAATTACAAACAACCAAGTGA-
------------TGATAACTGGTTAAATTTTGATGGTACTCTCTTAGGGAATTTGCTGAT
TTTTCCTCACCAATTTATCAATCTTAGAAGTAACAATTCTGCAACAATCATAGTACCATA
TGTAAATGCAGTGCCCATGGACTCTATGCTTAGACACAATAATTGGAGCTTACTCATAAT
ACCCATTAGTCCTCTGAATAGTGATCCATTGGCAACAGCTAAG---GTCCCAATTACCAT
TTCAATTAGTCCTATGTGTGCTGAATTTTCTGGAGCAC-GAGCTAAACCAGT--------
-GGCTGTGGGCCAAGGATTGCCAGTTTATGTCACACCAGGTTCTGGTCAATTTATGACAA
CAGATGATCTCCAATCCCCATCGGCTCTGCCCTGGTATCACTCAACTAAAGAAATTTTTA
TACCTGGTGAAGTTAAAAATTTAATTGAGATGTGCCAGGTTGGTACCCTAATACCTGTGA
ATAATACC---AACGCTAAC---ATCAAGAATGTGAGTATGTACACTGTCCAACT-----
----AACTAGTCAA---ACAGAT---CTGGCCCAAGAAATCTTTGCTATAAAAGTGGATG
TTGCATCCCAACCACTTTCAAGTACTCTCTTGGGTGAAATATGTAGTTACTACACACACT
GGACTGGTAGTTTGCGTTTTAGTTTCATGT---TCTGTGGTACAGCAAACACCACCCTCA
AATTACTATTAGCTTACACCCCACCTGGTATAAAGAAACCTGAGAGTAGAAAACAAGCTA
TGCTAGGCACTCATATTGTCTGGGATGTGGGATTGCAATCAACTATATCACTAGTAGTCC
CATGGGTTAGTGCTAGCCATTTCCGATACACCACTCCAGATAATTACTCTGCTGCAGGGT
ATATAACATGTTGGTACCAGACTAACTTTGTATTTCCACCCAACACTCCTAACTCTGCAG
---ATATGTTATGCTTTGTTTCTGCTTGTAAAGACTTTTGCTTACGCATGGCAAGAGATA
CAGACATGCATGTACAGAATGTCCCCATC--ACACAG----AATCCAGTAGAGAATTATG
TAAATGATGTTCTTAATGAAGTGTTAGTTGTTCCAAACATACAAGAAAGCCATCCAACCA
CATCAAACGCTGCTCCTGTACTTGATGCTGCGGAAACAGGACACACAAGCAGTATACAAC
CTGAGGATACTGTAGAAACTAGATATGTGCAAACGTCTCAAACAAGGGATGAAATGAGTG
TAGAGAGCTTTCTTGGTAGATCAGGA---TGCA------TACACATATCAACT------A
TCACTGTTGACAA------------------------------------AACCATTGACT
ATGACACTGGACATTTTAATAAATGGCAAATAACATTACAAGAGATGGCACAAATTAGAA
GGAAATTTGAATTCTTCACATATGTCAGATTTGATTCAGAAGTCACTCTTGTACCATGTA
TAGCAGGAAAAGGTGATG------ACATTGGTCATATAGTTATGCAGTACATGTACGTTC
CACCCGGTGCCCCTCTACCCACCCGAAG---AGAAGATTACAC---ATGGCAATCTGGCA
CTAATGCTTCAATATTCTGGCAACATGGACAAGCTTTTCCAAGGTTTTCTCTACCTTTCT
TGAGTATTGCATCAGCATATTACATGTTTTATGATGGATATG---ATGGAGATAAATCA-
-----AGCTC---TAGGTATGGTGTTTCAGTTACTAACCACATGGGGACTTTATGTTCTA
GAATTGTAACAAACAG-CCAAGAACATCCAGTTGAGGTGACTACACGTGTATATCATAAA
GCTAAACACATCAGAGCCTGGTGCCCAAGAGCTCCTAGGGCTGTTCCATACACACATAGT
TATGTCACTAACTAT--------AAAATTACAGGACA----------------------G
GAGACTGAAATTTTCTTAAAACCTAGA------GCA---ACTATCA--------------
-AG-----------------AC----AGCAGGACCCAGTGATATGTATGTGCATGTTGGT
AACCTCATATACAGAAATCTTCATTTGTTCAATTCAGAAA---TGCATGAGTCCATTCTA
ATATCTTATTCATC------TGATCTAGTCATATACCGCACAAACACAAAAGGTGATGAC
TATATACCCACTTGTGACTGTACTCAAGCTACCTATTACTGTAAACACAAAAATAGATAT
TATCCAATTA-ATGTTACAAGTCATGACTGGTATGAAATACAAGAGAGTGAATATTACCC
AAAGCACATCCAGTATAATTTGTTGATTGGTGAAGGTCCTTGTGAGCCAGGTGACTGTGG
TGGTAAGCTCTTATGTAAACATGGTGTCATAGGTATCATTACTGCTGGAGGAGAGGGTCA
TGTGGCTTTTATAGACCTGAGGCAAT------TTCACTGTG-CTGAAGAA-----CAAGG
---GGTTACAGACTACATCCATATGCTGGGTGAAGCTTTTGGTACAGGATTTGTAGATAG
TGTGAAAGA---GCAGATAAATGCCATAAA------TCCAATTAACAATATTAGTAAAAA
GATAATTAAATGGATGCTCAGAATTATATCTGCAATGGTCATAATTATCAGAAATTCATC
TGACCCTCAAACCATAATTGCCACACTTACATTGATCGGCTGCTCAGGATCACCATGGAG
ATTCTTAAAGGAAAAATTTTGTAAGTGGACTCA-GTTAAATTATATACA----------T
AAAGAATCA---GATACCTGGTTAAAGAAATTTACTGAAATGTGTAATGCAGCTAGAGGT
TTGGAGTGGATAGGTAACAAGATATCTAAATTCATAGAATGGATGAAGTCTA---TGTTA
CCACAAGCACAACTCAAAGTTAAGTATCTCAAAGAACTTAAAAAACTGAATTTTCTTGAA
AAGCAAATTGAGCATCTCAGAGTTGCAGATTCACAAACACAAGAAA---AGATTAAATGT
GAAATTGACACAT----------TACACGATCTGTCATGCAAATTTCTGCCACTGTATGC
AAGTGAAGCCAAAAGGATTAAGGTACTGCACAATAAATGTAACATAATAAT------TAA
GCAAAAGAAAAGATGTGAACCAGTGGCTGTAGTGATCCATGGAGAACCAGGTACTGGAAA
GTCTATGACAACAAACTTTCTGGCTAGAATGATAACAAATGACAGTGAT------ATATA
TTCACTACCTCCTGATCCTAAATACTTTGATGGTTATGACCAACAGAGTGTTGTCATAAT
GGATGATATCATGCAAAATCCTAGTGGTGAAGACATGACTTTGTTTTGTCAGATGGTGTC
AAGTGTCACATTTATACCTCCAATGGCTGATTTGCCTGACAAAGGTAAGCCTTTTGATTC
TAGATTTGTTTTGTGTAGTACTAACCACAACATGTTAGCCCCACCTACTATAACTTCACT
ACCAGCAATGAATAGAAGATTCTTCCTCGACTTAGACATAGTGGTAAATGATAGATATAA
GGATTCACAGGGTAAACTAAATGTTTCTGCAGCCTTTCAACCATGTGATGTTAATGCAAA
AGTTGGCAAT---GCTAGATGTTGTCCTTTTATTTGTGGTAAAGCTGTCACTTTTAGAGA
CCGTAACACTTGTCAAAACTACACCCTTTCTCAGGTTTACAACCACATGCTTGAGGAAGA
TAAGAGACGACGCCAAGTGGTGGACGTCATGGCAGCTATTTTCCAAGGTCCAA-------
-----------TAACTC---TCGAGGGCCCACCACCGGCTGCCATAAGTGACCTTCTTCA
GTCAGTTCGAACACCAGAAGTCATTAAATACTGTGAGAAAAATAAATGGATAATCCCAGC
TGAGTGTAAGG---TTGAAAGAGACTTGAATATAGCAAACACTATTATCACTATCATAGC
AAATATTATTAGTATTTCTGGTATAATTTATGTAATATACAAATTGTTTTGTACACTACA
AGGACCATATTCA-GGAGAACCTA---AACCAAAGACCAAAATTCCAGAA---AGACGTG
TTGTGGCACAGGGTCCAGAAGAGGAGTTTGGAAGATCACTAATCAAACATAATTCGTGTA
TTGTGACAACTCAAA---ATGGTAAATTCACAGGTTTAGGAATTTATGATAGAGTATTAA
TCTTACCAACACATGCAGACCCCGGTCATGAAGTACAAATAGATGGCATCACAACTAAAG
TGGAAGACTCTTTTGACTTATTTAACAAAGATGGAGTTAAACTAGAGATTACAGTACTTA
AATTGAAAAGAAATGAAAAATTTAAGGATATTAGAAAGTACATACCAGAGAGTGAGGATG
ATTACCCAGATTGTAAC---------TTGGCCCTTTCCGCCAATCAACCAGAAACCACTA
TA------ATCAATGTGGGAGATGTGGTATCCTATGGTAACATTCTCCTCAGTGGTACTC
AAACAGCTAGAATGCTTAAATACAATTATCCAACAAAATCAGGATATTGTGGTGGCATTT
TATACAAAATTGGACAAGTCCTTGGGATCCATGTTGGAGGTAATGGTAGGGATGGATTTG
CTGCTATGCTGTTAAGGTCCTA--CTTTTCTGAGACACAGGGTAAAGTAATTGTCTCAAA
ATTTGCAAAAGAATGTGGGTTACCCAGTATTCACACACCAAGCAAAACTAAACTCCAACC
CAGTGTATTTTATGATGTGTTTCCGGGTACCAAGGAGCCTGCTGTTCTTTCAAGTAATGA
TCCTAGGCTAGAAGTAGATTTCAATGAAGCTTTATTTTCTAAGTATAAGGGGAATAATGA
ATGTGCTATAAATAATCATGTTAAAGTGGCTATTTCCCATTACTCAGCACAACTCATGAC
TTTAGATAT---TAACCCTGAACCTATTTCTCTTGAGGATAGTGTTTTTGGCATAGAGGG
CCTAGAAGCTTTAGACCTCAACACTAGTGCAGGGTTCCCATATGTGTCAATGGGCATTAA
GAAGAGGGACTTGATTAATAAGCAAACAAAAGATATAACCAAGCTCAAAGTAGCTTTAGA
TAAATATGGTGTTGATTTGCCAATGGTCACTTTCCTTAAAGATGAGCTTAGAAAGAAGGA
GAAAATTTCCGCTGGGAAGACCCGTGTTATTGAAGCTAGTAGTGTGAATGATACTGTATT
ATTCAGAACAACTTTTGGCAATCTATTTTCCAAATTTCACTTGAACCCAGGTATTGTTAC
AGGATCTGCTGTGGGTTGTGATCCAGAAACATTCTGGTCAAAGATACCAGTTATGTTAGA
TGGAGAGTGTATAATGGCATTTGATTACACTAACTATGATGGTAGCATACACCCTATGTG
GTTTCAAGCTCTAAAAGAAGTTCTATCTAACTTATCCTTTGAA---GCTAGTTTAATAGA
TAGATTGTGTAACTCTAAACATATCTTTAAGAACATGTATTATGAAGTGGAAGGAGGAGT
CCCATCAGGTTGCTCTGGAACTAGTATATTTAATACAATGATTAATAATATCATCATTAG
AACATTAGTACTAGATGCATATAAAAACATTGATTTAGATAAGTTGAAAATAATAGCTTA
TGGAGATGATGTGATTTTCTCCTATAAATATCAGCTTGACATGGAAGCAATAGCTAAAGA
AGGTACTAAGTATGGATTGACAATAACACCTGCTGACAAATCCAGTACTTTTACACAGCT
TAATTATGACAATGTCACTTTCTTGAAGAGAGGGTTTAAACAAGATGAAAAGCACCAATT
CCTAATACATCCAACCTTTCCAGTCGAGGAGATTCAAGAATCCATTCGCTGGACAAAGAA
ACCATCTCAGATGCAAGAACATGTCTTGTCACTGTGTCATTTAATGTGGCACAATGGTAG
GGATATTTAC-AAGCAATTTGAGGAGCGAATACGTAGTGTTAGTGCTGGTCGCGCACTAT
ATATCCCT-CCTTATGATTTGCTCTTGCATGAGTGGTATGAAAAATTT----TA------
-AATTG-----------TTTAGATATAGA-AGTAT---TAA--ACAATT--AG--TTTTT
TA----------------GTTTTAT-----------------------------------
----------------------------

#HRV-A65|FJ445147
--------------------TTAAAACTGGGTGTGGGTTGCACCCACCCACACTGTCTAC
G-GACGTAGTGCTCTCATATTACGGTATGCTTGCACGCCAGTTTGT--------------
--TTCCCCTTTCCCCTTTT-----------------------------GTAACT---ATA
GAAG-----ATTGCACTTAATCTCGACCAATAGG-CAGTAGTGAT-CCACACTACT-TAC
GGTCAAGCACTTCT-GTTA-CCCC-GGTATGCGGA-GAATAGGCT-CTGAAAAGGGCTGA
AGCTTCAATTATCGTCATCCGCGCAATTACTACGCAAAGCTTAGTAACTTCCCAA-GAAA
TTCTTTGG--TTGG----CCGTTCCGCTG------GTACCCC--ACCAGTAGGCTTGGCA
GATGAGGCTGAGTAATCCCCACTGGCGACAGTGACTCAGCCTGCGTGGCTGCCTACACAC
CTGGTAACA--GGT--------GTGAAGCCATA-GAAAGGACAGGGTGTGAAGAGCCCCG
TGTGCT-AATTGTGATTCC-TCCGGCCCCTGAATGCGGCTAATCT-AACCCCACATCCAA
TGCGCATAAGCCAATGCGTATTTGGTCGTAATGGGCAACTGTGGGACGGAACCGACTACT
TTGG------GTGTCCGTGTTTC--TT--TTTATTCCTTATA---------ATTAGTT-C
ATGGTGACAAGTATAAG----TGTTTATAT-------TTG-TCATCATGGGCGCTCAAGT
TTCAAGGCAGAATGTTGGTACCCACTCAACTCAAAATACTGTTGCTAATGGTTCTAGCCT
AAATTATTTTAATATTAATTATTTCAAGGATGCTGCATCCAATGGCGCTTCCCGTCTAGA
TTTTTCTCAAGATCCTAGCAAATTTACTGACCCAGTCAAAGATGTTCTGACAAAAGGAAT
ACCAACACTACAATCACCATCAGTAGAGGCTTGTGGATACTCAGATAGAATTATCCAGAT
AACTCGTGGTAATTCCACTATTACATCACAAGATATAGCTAATGCTGTAGTTGGATATGG
TGTCTGGCCACAATACTTATCTGATGCCGATGCTAATGCTATTGACAAACCAACGCACCC
AGATACATCATCAAACAGATTCTACACTTTAGACAGTAAATTGTGGACAAGTACATCAAA
AGGTTGGTGGTGGAAATTGCCAGATGCTCTTAAGAACATGGGCATTTTTGGAGAGAACAT
GTTTTATCACTTTTTAGGTAGAGCTGGATATACTGTCCATGTGCAATGCAATGCTAGCAA
GTTTCATCAGGGTACCCTGGTAATAGCTGCCATACCCGAGCATCAATTGGCTTATATTGG
GAGTGGCAATGTGAGTGTGGGATACAAGCAAACACACCCAGGAGAGAATGGGCGTAC---
--------------AATTGATGATACAAGAGTGAATACCATGTCCAATCAACCAACTGA-
------------TGAGAGTTGGTTAAATTGTGATGGCACGCTTTTGGGTAATATTACAAT
CTACCCACATCAGTTTATTAATTTAAGAAGCAATAATTCTGCCACACTCATTTTACCCTA
TGTTAATGCAGTACCAATGGATTCAATGCTTAGGCACAATAACTGGAGCATAGTCATCAT
ACCCGTGTCACCCCTAGATTCTCAAGCCACAGGCAAT---------GTGCCTATAACAAT
CTCAATAAGCCCTATGTGTTCTGAATTTTCAGGTGCAA-GAAATCAATCTGT--------
-------CAAACAGGGCTTGCCAGTCATGCTCACTCCAGGTTCTGCCCAGTTTCTTACTA
CTGATGATACACAATCACCTTCAGCTTTACCATATTTCCATTCAACAAAAGAGATATTCA
TACCAGGGAAAGTCAATAATTTGTCAGAGATCTGTCAAGTAGATTCTATGATACCAATTA
ATAATACTATTCCCATGAAC------AATAAAATAGGTATGTACACAGTGGAGGT-----
----TGGTGTTCAA---ACAGAA---TTGAAAACTGAAATCTTTGCTATCCCTGTAGATG
TAGCATCACAACCGCTGGCAACAACACTTATAGGTGAGATTGCCAGTTATTACACACATT
GGACAGGTTCCCTTAGATTTTCTTTTATGT---TCTGTGGTACTGCAAACACCAGTCTTA
AATTATTGATTGCATATACACCACCAGGAGTTGCGAAACCAACCACAAGAACTATGGCAA
TGTTGGGGACCCATCTTGTCTGGGATGTTGGCCTACAATCCACAGTATCTATGGTTGTTC
CGTGGGTCTCTGCTAGTCATTACAGGTTCACAACTCCAGACACATACTCACAAGCTGGTT
ATATCACTTGTTGGTATCAAACCAATTTTGTAGTTCCCCCAAATACACCAACTACGGCTA
---ATATTATATGTTTTGTTTCAGGATGTAAAGACTTTTGTCTAAGAATGGCCAGAGATA
CAAACCTACACTCCCAGACAGTGAACATT--ACACAA----AATCCAATTGAGAAGTATA
CAGAAGCTCTACTTAATGAAGTGTTGGTGGTCCCAAATATACAAGCTAGTAATGGGCATA
CATCTAATGCTGCACCAGCTTTAGATGCTGCTGAAACAGGACACACTAGTCAAGTTCAAC
CAGAGGATGTGATAGAAACCAGATATGTCATCACAGATCAAACCAGAGATGAGATGAGCG
TAGAGAGTTTCCTGGGCAGATCTGCC---TGCA------TAGCAGTCATTCAC------A
CAGATCTTAAACATGACCATGAAGGCCAAAA------------------TGTTTACAATG
ACGAAGGCAGAAATTTCTCTGCTTGGGAAATTACACTCAAGGAAATGGCTCAAATTAGGA
GAAAGTGTGAACTCTTCACCTATTTGCGCTTTGACTCAGAAATTACCATAGTGGCTACTA
TAGCTGGACAAGGTGATG------ACATAGGGCACATAGTGCTTCAATATATGTATGTGC
CTCCTGGTGGTCCTGTTCCAAAAACTAG---AAAAGATGAAGA---GTGGCAGACAGGAA
CTAATGCTTCAGTCTTTTGGCAGCATGGTCAACCATACCCCAGATTTACAATTCCTTTTG
TGAGTATTGCCTCAGCATATTACATGTTCTATGATGGTTATGAGGGTGATGACCCA----
-----AATTC---AAAATATGGTTCAGTGGTTACTAATGCTATGGGCACACTATATGTGC
GTGTGGTTACAGAAAG-GCAAAAACATGAAGTCAACATAACCAGTAGAATATATCATAAA
GCTAAACACATCAGTGCTTGGTGTCCACGACCTCCCCGAGCAGTAGCTTACCAACACACA
TACAGTACAAATTTT---------GTTCCTAGCGGAG---------------GTCTTACA
AACCTAAGAACCCAAATTAAAACCAGA------GAT---AACATTA--------------
-AAATTGTA-----------AA----CTTTGGACCTTCAGATATGTTTGTACATATGGAT
GATCTAATATACAGAAATTTACACCTGTGTGAACCTGAAAACCTTAATGATTCAGTTTCG
ATATGCTATTCAAG------TGATTTAGTCATATACCGAACAAACACAAAAGGTGATGAC
CTGATCCCTACATGCAATTGCACACAAGCTACATATTATTGCAAACACAAAAACAGATAT
TACCCAATAA-ATGTTAAGAAGCATGATTGGTATGAGATTCAAGAATCAGAATATTATCC
AAAACATATCCAATATAATATACTAATTGGTGAAGGCCCATGTAAACCAGGTGACTGTGG
AGGTAAATTACTTTGCAAGCATGGAGTTATTGGTATACTAACTGCTGGTGGAGAAGGGCA
TGTGGCTTTCATCGATCTCAGGGACT------TCCATGTTG-CAGACACT-----CAAGG
---AATCACAGATTACGTACATAATCTTGGTGAAGCATTTGGGGCTGGGTTCATAGATAA
CATTAAGGA---GCAAATACAGGTAATCAA------TCCCATTAATAAAGTTACTAGTAA
AATAGTAAAATGGATTATTAGAATCATATCAGCTATTACAATTATAGTTAGGAATAATGC
AGATCCTCACACAATCATAGCCACACTGGCTTTACTAGGGTGTTCAGGGTCTCCTTGGAG
GTTCATTAAAGAGAAGGTGTGTAATTGGTTACA-CTTAAATTACATACA----------C
AAAGAATCA---GATGGGTGGATCAAGAAATTTACAGAGATGTGTAATGCCGCCAGGGGC
TTGGAATGGTTAGGTAATAAAATATCCAAATTTATTGACTGGTTCAAATCAA---TGTTA
CCACAGGCAAAACTTAAAGTAGAATATATCAAGAATCTCAAACAGCTCCCTTTATTGGAA
AAAGAAATTGATGGGTTGCGATTGGC---------TTCCCAAAAAC---AACAACAGGAT
TACATTGACACTC-TCAAGATCATGCTTGACTCGTCAAATAAATTCCTGCCACTCTATGC
TTGTGAGAATAAGAGGATCAAAGAGCTCCTTAAGAGAAGTGAAATGATCTT------ACG
TACTTCAAAAAGAACAGAACCAGTTGGTGTCCTTTTCCACGGGGAACCAGGAACTGGGAA
ATCAATTGCCACATCCATTCTGGCTAGGATGCTAACCACTGAATCAGAC------ATATA
CTCCCTCCCACCATCACCTAAATATTTTGATGGTTATGACCAGCAGAGCGTGGTCATAAT
GGATGATATAATGCAAAACCCAAATGGTGAAGACATGTCTTTATTCTGTCAGATGGTTTC
TTCAGTACCTTTCATTCCTCCAATGGCTGATTTACCTGATAAAGGAAAACCTTTTTCTTC
AGATTATGTTTTAGCAAGTACTAACCATAACCTTTTACACCCACCTACTATAACATGTAC
CACAGCTATGAACAGGAGATTTTTCTTAGACTTGGATATAGTAGTCAAAGAGGTTTTTAA
AATTAACCAGGGCAGATTGAACCTGCAGTGCGCCCTTAAACCATGTAAAGATGG---GAA
GATAGGTAAT---GCCAGATGTTGCCCTTTAATATGTGGTAAAGCAGTAGTCTTTAAAGA
TAGAAACACAGGGGATTACTTATCACTAGCAACTGTGTACAATAAGATCACAGAGGAGAA
CAGGAACAGAAAAGAATTGAATACTTCATTGCAGGCTATATTTCAGGGCCCAA-------
-----------TAGATGTAGTCAATAAACCACCCCCACCTGCAATACTAGACTTACTTAA
ATCTGTCAGAAACCCTGATGTCATCAAATACTGTGAAGATAACAAATGGATTGTGCCAGC
TGATTGTAAGT---TAGAGAGAGATCTGAATTATGCAAACTTGGTCATATCAATGATTGC
TAATGTGGTTAGTATATTAGGTGTGATTTATATAATTTACAAATTGTTCTGTTCTCTACA
GGGACCATACTCA-GGTGAACCTA---AACCAGCAACCAGAAAACCAGAG---AGAAGGG
TGGTAACACAAGGCCCACAGGAAGAATTTGGACGTAGTCTACTCAAACATAATGCATGTA
TAGTTACTACTGATA---ATGGTAAATTCACAGGTCTGGGTATTTATGATAATGTCATGA
TATTACCAACTCATGCTGATGCTGGTAAAACTATAGACATCAATGGAATACAGACAAGGG
TTGCAGATGCATATGATTTATATAATTCACAAGGGGTGAAACTTGAAATCACAGTAGTTA
AATTAGATAGGAATGAAAAGTTTAGGGACATTAGGAAATATATTCCAGACACTGAAGATG
ACTACCCTGAATGCTGC---------CTAGCTTTATTAGCCAACCAACCTGAACCCACTA
TA------ATAGAAGTGGGTGATAGTTGTTCTTATGGTAACATCCTACTTAGTGGCAATC
AGACAGCAAGGATGATTAAGTACAATTACCCAACAAAATCAGGATTTTGTGGTGGTGTCC
TTTATAAAATAGGTTTAGTCTTAGGCATACATGTTGGAGGCAATGGTAGAAATGGTTTCT
CAGCAATGTTATTGAGGTCATA--CTTCAATGAACAACAAGGTCAAATAATGTCTAGGGC
AGATGTTAGGGAGAAAAATCTTTTTAGTATACACACTCCTACTAAAACGAAACTGCAACC
GAGTGTTTTCCATGACACTTTCCCTGGGAAAAAGGAACCTGCAGTTCTATCCTCAAAAGA
CCCCAGATTGCAGGTGGATTTAGAAGAATCAATTTTTTCCAAATACAAAGGAAATAAACA
GATTGAGATCACTCAGAATATGAGAGTTGCAGCTGCACATTATACTGCCCAACTCTCAAC
ATTAGATAT---AAGCCCAGAACCACTATCCATGGAAGAAAGTGTGTATGGAATAGAAGG
CCTAGAAGCTTTAGATCTCCATACAAGTGCAGGGTATCCATACACAGCATGTGGCATTAA
AAAGAAAGATCTAATACCTAAAGA---TAAAAACCTAACAAAACTTAAGCAGGCAATGGA
GAAGTACGGGTTGGACTTGCCCATGATTACATTTTTAAAAGATGAACTCAGAAAACCAGA
CAAAATTTACACAGGTAAAACCAGGATCATAGAAGCTAGTAGTTTGAATGATACAGTCCA
ATTTAGAATGGCTTTTGGTAGACTCTTTTCCTCCTTTCATCAAAATCCTGGAATAATTAC
TGGTTCAGCAGTAGGGTGTGATCCAGAGACCTTTTGGTCGAAGATACCAGTCATGCTTGA
TGGTGAATGTCTTATGGCCTTTGATTACTCCAACTATGATGGTAGTTTGAACCCAGTATG
GTTTAAGCTACTTGCCCAGATTCTTGAAAACTTGGGATTCCCA---GGGAATTTGGTACA
AAAATTGTGTTACTCCAAGCACATCTTTAAAACACAATATTATGAGGTAGAGGGAGGGAT
GCCATCAGGATGTGCAGGAACCAGCATATTTAACACTATGATTAATAATGTGATAATAAG
AACTTTAGTGCTAGATACTTACAAATATGTAAATCTAGATAAATTAAAGATACTAGCATA
TGGAGATGATATCCTGTTTTCCTACCCCTATGATCTAGACATGAAAGAATTAGCAGATGA
GGGATTAAAATATGGATTAACTATCACCCCTGCTGATAAATCAGATGTGTTTAAAAAACT
TGATTTTGGTAATGCTACTTTCTTGAAGAGGGGTTTTAGACCAGATGAAAAACACAGTTT
CTTGATACACCCTGTGTACCCTGAAGAGGAAGTGTGGGAGTCCATCAGATGGACTAAAAA
CCCCAGAAACATGCAAGAACATGTACTATCATTGTGTCACTTAATGTGGCATAATGGTGA
AGATAAATAC-CAACACTTTGTGGCCAAGATTAGAAGCGTCAGTGCTGGTCGCGCGCTTT
ATATACCA-CCATATGAACTCTTGCGCCACGAATGGTATGAAAAATTT----TA------
-----------------AACTGATATAGAATATAT------AAATGTTT--AG--TTTAT
AG----------------ATTTTAT-----------------------------------
----------------------------

#HRV-A66|FJ445148
--------------------TTAAAACTGGATCTAGGTTGTTCCCACCTAGATCTCCCAT
GTGGAGTAGTACTCTATTATTACGGTAATTTTGTACGCCAGTTTTA--------------
--TATCCCCTTCCCCTTTT-----------------------------GTAAC----TTA
GAAG----TCGTGAACACA-----GACCAATAGG-TGGCGATCAC-CCAGATCGCT-TAA
GGTCAAGCACTTCT-GTTT-CCCC-GGT-CAACGT-TGATATGCT--CCACCAGGGCAAA
AACAACGGAGATCGTTATCCGCAAGGTGCCTACGCAAAGCCTAGTAACCTCTTGG--AGG
ATATATGG--TTGG----TCGCTCAGCTATA--------CCC--CATAGTAGACCTGGCA
GATGAGGCTAGAAACTCCCCACTGGCGACAGTGTTCTAGCCTGCGTGGCTGCCTGCGCAC
TCTTATG----AGT--------GCGAAGCCATA-TATTTGACAAGGTGTGAAGAGCCCCG
TGTGCT-CACCTTGAGTCC-TCCGGCCCCTGAATGTGGCTAACCCTAACCCTGCAGCTAG
TGCATGAAATCCATCATGTTGCTAGTCGTAATGAGCAATTGCGGGATGGGACCAACTACT
TTGG------GTGTCCGTGTTTC--AC--TTTTTCCTTTTAT---------ATTTGCT-T
ATGGTGACAA-TATATA-TATAACATATATA------TTG-GCATCATGGGCGCTCAGGT
TTCCAGACAAAATGTTGGCACTCACTCAACACAAAATGCAGTATCAAATGGATCAAGTCT
CAATTATTTTAATATTAACTATTTTAAAGATGCGGCTTCTAGTGGAGCATCAAAATTAGA
ATTCTCACAAGATCCCAGCAAATTTACAGACCCAGTCAAAGATGTTCTTGRAAAAGGAAT
TCCAACACTCCAATCTCCAACTGTTGAGGCATGTGGGTATTCAGATAGAATAATACAAAT
CACAAGGGGTGACTCCACAATTACATCACAAGATGTTGCCAATGCAGTCGTTGGTTATGG
TGTTTGGCCACATTACTTAAGTGGTGCAGATGCTACTGCTATTGATAAACCCAGTAGACC
AGATACATCATCAAATAGATTTTATACCCTTGAAAGTAAAGTATGGACCCCAACTTCCCA
GGGATGGTGGTGGAAATTACCGGATGCACTTAAGGATATGGGTATTTTTGGAGAGAATAT
GTTTTATCACTATCTAGGAAGGAGCGGATATACCGTTCATGTGCAGTGTAATGCTAGTAA
ATTTCACCAAGGCACCCTGCTGGTGGTTATGATACCAGAACATCAATTAGCAGCCGCAAG
CACTGGCAATGTTGCAGCAGGATACAATTTCACACACCCTGGTGAAAAAGGGAGGGA---
-----AGT------------TGGAAGCCCACGAGAAACGCATCCAAACCACCCAAGTGA-
------------TGACAGTTGGTTAAACTTCGATGGCACCTTATTAGGTAATGCTCTTAT
ATTTCCTCACCAGTTCATTAATCTTAGAAGTAATAATTCAGCAACAATAATAGTGCCATA
TGTGAATGCAGTGCCAATGGATTCAATGCTCAGACATAATAATTGGAGTTTAGTGATAAT
TCCTGTTAGTCCATTGAAGGCAGAAAATGCTACTAGTGTCATA---GTCCCAATAACTAT
ATCCATTAGCCCCATGTTCGCAGAATTCTCTGGAGCAC-GAGCCCGACCTGT--------
-------GGCTCAAGGACTGCCCGTGTACATTACACCTGGATCTGGACAGTTTATGACTA
CTGATGACCTGCAATCACCATCAGCCTTACCATGGTATCACCCAACAAAAGAGATTATGA
TACCAGGCGAGGTCAAGAATTTGATAGAAATGTGTCAAGTAGATACTTTAATTCCCATTA
ATAACACA---CAAGCAAAT---TTAAAGAAAATCAACATATATACAATACAATT-----
----GTCCAACCAA---CCTAAG---ATGGCTGAGGAAATCTTTGCCATTAAAGTGGACA
TTGCATCACAGCCTTTATCAAGCACTCTACTTGGACAAATTGCTAGTTATTTTACACATT
GGACTGGTAGCTTACGCTTTAGTTTTATGT---TTTGTGGTACAGCTAACACAACCCTGA
AATTACTTCTAGCATACACACCACCAGGCATAAGGAAGCCTGAGAATAGAAAACAGGCAA
TGCTTGGTACTCATATAGTGTGGGATGTGGGTTTGCAATCAACTGTGTCCCTGGTTGTTC
CATGGGTTAGTGCCAGCCATTTTAGATACACCACACCAGATACATACTCAGCAGCTGGGT
ACATAACTTGCTGGTATCAGACAAACTTTGTTTTTCCTCCAAACACCCCAAGCACAGCTG
---ACATGCTATGTTTTGTTTCAGCATGCAAGGATTTTTGCCTACGCATGGCTAGAGATA
CTGACATGCACGTCCAAAATGATGCCATT--ACACAA----AATCCAGTTGAAGATTATG
TTGAGGGTGTTTTAAATGAAGTTTTAGTAGTACCAAACATCAAGGAAAGCCATCCAAGCA
CATCAAATGCTGCCCCAATACTAGATGCAGCTGAAACAGGTCACACTAGTAAAGTACAAC
CAGAAGATACAGTTGAGACTCGTTACGTGCAAACATCACAGACTAGAGATGAAATGAGCA
TAGAAAGTTTTCTAGGTAGGTCAGGA---TGTA------TCCATATATCAACA------A
TTAATGTGGATAG------------------------------------CACAAAAACAT
ATGATGAATCCAAATTTAGAACATGGCAAATTACATTGCAAGAAATGGCTCAAATCAGAC
GCAAATTTGAGATGTTCACATATGTTAGGTTTGATTCTGAAATTACATTAGTCCCATGCA
TTGCAGGAAAGGGTGATG------ATATAGGACATATTGTGATGCAATACATGTATGTAC
CACCTGGAGCCCCAATTCCAGATAATAG---AACACACTTTGC---TTGGCAATCAGGAA
CAAATGCATCTATATTCTGGCAACTTGGACAACCATTCCCAAGATTCTCGCTACCTTTTC
TAGGCATAGCTTCAGCATATTACATGTTCTATGATGGTTATG---ATGGAGATACTCCT-
-----GGGTC---TCGTTATGGAACCACAGTAGTTAATCATATGGGTACATTATGTATTA
GGATTGTTACAAATGA-ACAGCACCATAATGTTGAAATTACTACTAGAGTATACCATAAG
GCTAAGCATGTTAAAGCCTGGTGTCCTAGACCACTTAGAGCTGTACCATACACAACTGTA
AACTCAACCAATTAT---------ATGCCTCATACTG---------------------GT
GATCTGCAAATTTTCATTAAACCTAGA------ACA---GATCCAA--------------
-AAGTAGTC-----------AA----TGTAGGACCTAGCGACATGTTTGTACATGCTGGT
AACCTTATATATAGAAATCTTCACTTGTTCAACTCAGAAA---TGCATGATTCAGTGCTA
GTGTCTTACTCATC------AGATTTAGTCATTTACCGCACAAATACTACAGGCAATGAC
TACATCCCAACGTGTGATTGTACTGATGCCACATATTATTGTAGACACAAAGATAGATAT
TACCCAATCA-AAGTGACAAGTCATGACTGGTATGAAATTCAAGAGAGTGAATACTACCC
CAAACACATACAATATAACCTTTTAATTGGTGAGGGACCATGTGAGCCAGGTGATTGTGG
AGGAAAGTTACTCTGTAAACATGGTGTGATTGGGATAATTACTGCTGGTGGAGAAGGTCA
TGTAGCATTTATTGATCTCAGGCATT------TTCACTGTG-CAGAGGAA-----CAAGG
---CATAACTGATTACATCCACACGCTTGGTGAAGCCTTTGGTACAGGTTTTGTAGATAG
TGTGAAAGA---TCAGATAAACGCTATAAA------CCCAATCAACAACATTAGTAAGAA
AATAATCAAATGGTTACTTAGGATAATATCAGCAATGGTTATAATTATTAGAAACTCATC
TGATCCACAAACCATAATAGCAACATTAACACTAATTGGTTGTTCAGGTTCCCCCTGGAG
ATTTCTTAAAGAAAAATTTTGCAAATGGACACA-ATTAAATTATATCCA----------C
AAAGAATCA---GATTCATGGCTTAAAAAATTCACTGAAATGTGTAACGCAGCTAGAGGA
CTGGAATGGATAGGTAACAAAATCTCAAAATTTATTGACTGGATGAAATCTA---TGTTA
CCGCAAGCTCAATTAAAAGTTAAGTATCTTAGTGAGTTAAAGAAACTAAACTTCCTAGAA
AAACAAATAGAGCATTTAAGAGTGGCAGATTCAAAAACACAGGAGA---AAATTAAACAT
GAAATTGATACAC----------TACATGATCTGTCCTGCAAGTTTCTCCCTTTATATGC
TAGTGAAGCAAAGAGAATTAAAATTTTACACAATAGATGCAGTACAATCAT------TAA
ACAGAAGAAGAGGTGTGAGCCAGTTGCAGTTGTTATACATGGTGAACCTGGTACTGGAAA
GTCTATGACCACAAATTTTCTAGCTAGGATGATAACAAGTGATAGTGAC------ATCTA
CTCTCTGCCACCTGATCCTAAGTACTTTGATGGTTACGACCAACAGAGTGTGGTCATAAT
GGATGACATAATGCAAAATCCAAGTGGTGATGACATGACTTTATTCTGTCAGATGGTATC
AAGTGTAACATTTATACCACCAATGGCCGATTTACCAGATAAGGGAAAACCATTTGATTC
TAAATTTGTACTGTGTAGTACCAATCATCATTTATTAGCACCACCCACAATAACCTCGTT
GCCAGCTATGAATAGGAGATTTTTCTTAGATCTAGATATTGTAGTGTGTGATAAATATAA
AGATTCTCAGGGAAAATTAAATGTGTCAGCTGCTTTTCGACCATGTGATGTCAACACAAA
AATAGGAAAT---GCCCGCTGTTGTCCATTCATTTGTGGTAAAGCTGTAGTTTTTAGGGA
TCGTAACACATGCCAGACTTACACTTTGGCCCAGGTATACAATTTAATGCTTGAAGAAGA
TAGGAAACGTACACAAGTTATTGATGTCATGGCTGCAATTTTCCAAGGTCCAA-------
-----------TTACTC---TTGAAGGACCACCACCAGCAGCAATCAGTGATTTGTTACA
GTCAGTAAGAACTCCTGAAGTGATTAAATACTGTGAAGGCAACAAGTGGATAATACCTGC
TGAATGTAAGG---TGGAAAGAGATCTTAACATAGCTAACACTATTATAACAATAATTGC
TAATATCATTAGTATTTCTGGTATAATCTATGTCATTTACAAGCTTTTCTGTACACTACA
GGGACCATACTCA-GGTGAACCTA---AACCAAAAACTAGGATTCCAGAA---AGAAGGG
TAGTAGCACAAGGACCAGAGGAAGAGTTTGGTAGATCCCTAATCAAACATAACTCATGCA
TTGTAACCACATCAA---ATGGAAAATTCACTGGTTTAGGTATTTATGACAGAACACTCA
TAATACCAACACATGCTGATCCAGGTAAAGAAGTGCAAATAGATGGCATCACAACCAAAG
TTGAAGATTCATATGACTTATACAACAAAGATGGAGTTAAATTAGAAATCACTGTACTTA
AATTAAAGAGAAATGAAAAATTTAAAGACATCAGGAAGTATATACCAGAAAATGAAGATG
ATTACCCAGATTGTAAT---------TTGGCACTTTCTGCTAATCAACCAGAAACTACTA
TT------ATCAATGTTGGAGATGTGGTGTCATATGGAAATATTCTACTCAGTGGTACTC
AGACAGCAAGAATGCTTAAGTATAGTTATCCAACAAAATCAGGGTATTGTGGCGGCATAC
TGTACAAAATTGGCCAAATTATTGGAATCCATGTTGGAGGTAATGGAAGAGATGGGTTCT
CAGCTATGTTGTTAAGATCATA--TTTTTCTGAAACACAGGGCCAAATTGTCGCTAAGAA
ATCCACGATTGAATGTAATCTTCCTAGTATACACACTCCAAGCAAGACTAAACTACAACC
TAGCATCTTTTATGATGTGTTTCCAGGCAATAAAGAGCCAGCTGTACTTTCTGATCATGA
TCCCAGACTAGAAGTTGACTTTAAAGAAGCTCTCTTCTCAAAGTACAAGGGAAATAATAA
ATGTGAATTAAATGACCACATTAAAGTAGCAACTTCTCACTATGCAGCTCAATTGGCAAC
ACTGGATAT---TGATTCAAACCCTATTACGCTAGAAGACAGTGTCTTTGGTGTGGAAGG
ATTAGAAGCACTTGACCTTAACACCAGTGCAGGGTTCCCATACGTAACCATGGGTGTTAA
GAAAAGGGACTTAATTAATAAGCAAACCAAAGATGTTACTAAACTCAAAGCAGCAATGGA
CAAATATGGTGTAGATTTACCCATGGTTACTTTCCTCAAGGATGAGCTTAGGAAAAAGGA
GAAAATTTCTGCTGGGAAGACTAGGGTCATAGAAGCTAGTAGTGTGAATGATACTATCCT
ATTTAGAATGACTTTCGGGAATCTTTTCTCAAAATTTCACCTAAACCCTGGAGTTGTGAC
AGGTTCTGCTGTTGGGTGTGATCCAGAAACATTCTGGTCGAAAATCCCTGTGATGCTAGA
CGGAGAATGCATAATGGCTTTTGATTATACAAACTATGATGGTAGTATACACCCAATCTG
GTTTCAAGCTCTGAAAGAAGTGTTGTCTAATCTTAACTTTGAA---CCCAACTTAATAGA
TAGATTGTGTAAATCAAAACATATTTTCAAAAACATGTATTATGAGGTTGAAGGTGGAGT
CCCGTCAGGATGCTCTGGAACAAGTATATTTAACACAATGATTAACAATATCATTATTAG
GACATTAGTTTTAGATGCATATAAAAATATTGATTTAGATAAGCTTAAAATAATAGCATA
TGGGGATGATGTTATTTTTTCATATAAATATCAACTTGATATGGAAGCAATTGCTAAAGA
GGGCACAAAATATGGTCTTACAATCACTCCTGCTGATAAATCAAGTGAATTCAAACAGCT
AGATTATAACAATGTGACCTTTCTAAAAAGAGGATTCAGACAAGATGAGAGATATACTTT
CTTGATACATCCAACTTTCCCAATTGAAGAAATACAAGAGTCCATACGTTGGACTAAAAA
ACCATCTCAAATGCAGGAGCATGTCTTGTCATTGTGTCATTTAATGTGGCATAATGGTAG
GGATGCATAT-AAACAATTTGAGCAGAAAATACGCAGTGTCAGCGCTGGTCGTGCACTGT
ATATTCCT-CCTTACGACTTGCTCCTCCATGAATGGTATGAAAAATTT----TA------
-GATTG-----------TTTAGATATAGA-AATAA---TAA--ACAATT--AG--TTTTT
TA----------------GTTTTAT-----------------------------------
----------------------------

#HRV-A67|FJ445149
--------------------TTAAAACTGGATCTAGGTTGTTCCCACCTAGATCTCCCAA
GTGGAGTGGTACACTATTATCACGGTAATTTTGTACGCCGGTTTTAT-------------
--CTCCCCTTACCCCAA-------------------------------GTAAC----TTA
GAAG------TATTACATAAA---GACCAACAGG-CAGTGATTAT-CCAGATCACT-AAA
GGTCAAGCACTTCT-GTCT-CCCC-GGT-CAAAGT-TGATATGCT--CCAACAGGGCAAA
AACAACTGAGATCGTTATCCGCAAAGTGCCTACGCAGAGCCTAGTAACTACCTTG--AAA
TTACTTGG--TTGG----TCGTTCCAC--------CAAACCC--CATGGTAGACCTGGCA
GATGAGGCTAGAAATTCCCCACTGGTAACAGTGTTCTAGCCTGCGTGGCTGCCTGCACAC
CCTTTG-----GGT--------GTGAAGCCAAG-TAATGGACAGGGTGTGAAGAGCCGAG
TGTGCT-CACTTTGAGTCC-TCCGGCCCCTGAATGTGGCTAACCTTAACCCTGCAGCTAG
AGCGCGCAAACCAGCGTGTATCTAGTCGTAATGAGCAATTGCGGGACGGGACCAACTACT
TTGG------GTGTCCGTGTTTC------TTTTTATTCTTAT---------ATTTGCT-T
ATGGTGACAA-TATATA--ATTATTTGTATA------TTG-GCACCATGGGCGCTCAAGT
GTCTAGACAGAATGTTGGCACTCACTCTACACAAAATTCAGTTTCAAATGGATCTAGTTT
AAATTATTTTAACATAAATTATTTCAAGGACGCCGCCTCGAGTGGCGCATCAAAACTTGA
ATTTTCACAGGATCCCAGCAAATTCACAGACCCAGTCAAAGATGTTCTTGAGAAGGGGAT
ACCAACCTTGCAATCACCTACAGTTGAAGCATGTGGGTATTCTGATAGAATAATTCAGAT
TACAAGAGGGGATTCAACAATTACCTCCCAGGATGTTGCAAATGCTGTGGTTGGTTATGG
AGTATGGCCTCATTACCTTACCCCCCAAGATGCAACTGCCATAGACAAACCCTCACACCC
CGATACCTCTTCTAACAGATTCTACACTTTGGAAAGTAAGACATGGAGTGCTGATTCTAA
AGGATGGTGGTGGAAGTTGCCTGATGCACTGAAAGACATGGGGGTGTTTGGACAAAACAT
GTATTACCACTTCCTCGGCAGAAGCGGGTACACAGTTCATGTGCAATGTAATTCAAGTAA
ATTTCATCAAGGAACACTAATAGTTGCCATGATACCAGAACATCAGCTAGCTGCAGCGGA
GAGAGGGAATGTTACTGCTGGTTACAACTTCACCCACCCTGGTGAGACTGGTAGAGA---
--------------TGTTGGGAAAACTGAACGTGTGTATCAGAACAAACAACCTAGTGA-
------------TGATAATTGGCTTAATTTTGATGGTACTCTTTTAGGAAACATAACCAT
CTTCCCACACCAATTTATTAACTTAAGAAGCAATAACTCAGCCACAATAATAGTACCATA
TGTAAATGCAGTGCCAATGGATTCTATGCTTAGGCATAATAACTGGAGCTTGGTAATCAT
ACCAATTTGTCCCCTACAGGTTGAGGGAGCAGGTTCAAACATA---ATACCTATTACAGT
TTCTATTAGTCCCATGTTTGCTGAGTTTTCTGGTGCAC-GAGCACGGAAT----------
-----------CAAGGTTTACCAGTACTAACAACACCAGGTTCTGGTCAATTTATGACCA
CAGATGATTTCCAGTCGCCCAGTGCATTACCATGGTTTCATCCCACAAAGGAAATATCCA
TACCTGGCCAAGTTAGGAATTTAATTGAGATATGTCAAGTAGACACACTTATACCTATAA
ACAATACT---GGGACAAAC---ACTACAAGCATTAATATGTACACAGTGCAGTT-----
----ACAGAGACAG---GCTGAG---CTTATGCAAGAAATTTTTGCCATCAATGTAGACA
TAGCCTCACATCCTTTAGCAACCACATTGTTAGGGGAAATTGCAAGTTACTATACACACT
GGACAGGCAGTTTACGCTTTAGTTTCATGT---TTTGTGGGTCAGCGAGCTCCACTTTGA
AGCTTCTTCTTGCATACACTCCACCAGGGATCTCTAAACCTACAAGTAGAAAGGAAGCAA
TGTTAGGTACACATGTAGTTTGGGATGTAGGATTACAATCAACTATATCCATGATAGTAC
CATGGATTAGCGCTAGCCACTTTAGAAATACAACACCTGACAAATACTCATTAGCTGGAT
TCATTACATGTTGGTATCAAACCAATCTTGTGGTGCCTGCAAACACACCAACCACAGCCA
---ATTTGCTTTGTTTTGTATCTGCATGCAAGGATTTCTGTCTGCGCATGGCTAGGGACA
CAAACCTTCATAAACAAACGGGGCCCATT--ACCCAA----AACCCAGTAGAAGATTATG
TAGATCAGGTATTGAATGAGGTCCTGGTGGTGCCAAATATAAAGCAAAGTGAACCCACGA
CTTCCAATTCAGCCCCAGCTCTAGATGCTGCTGAGACAGGTCACACTAGCAGTGTACAAC
CTGAAGATATGATCGAGACTCGTTATGTACAGGCATCAAATACCAGAGATGAAATGAGTC
TCGAGAGCTTTCTTGGAAGGTCAGGC---TGTA------TTCATATATCAAAA------T
TGAATATTGATTATAA---------------------------------TGCATATGATG
AAAGTAGGGACAATTTCACAATTTGGAAAATAAATATAAAAGAAATGGCCCAGATTAGGA
GGAAATTTGAACTATTCACATATACAAGATTTGATTCTGAGATAACACTGGTACCATGCA
TAGCTGCAGAGAGTGACA------GCATTGGGCATGTTGTAATGCAATATATGTATGTAC
CTCCAGGAGCACCATTACCAACAAAAAG---AGATGACTACAC---ATGGCAATCAGGTA
CAAATGCATCCATCTTTTGGCAACATGGACAATCATACCCCAGATTCTCACTACCATTCT
TAAGTATTGCCTCTGCTTATTACATGTTTTATGATGGCTATG---ATGGTGGACCA----
-----GATTC---ACTATATGGCACCATAGTAACTAATGATATGGGTTCCTTGTGTTCGC
GTATAGTTACTGAAGA-ACATGGTTCTCGCGTAAAAATTGCAACGCGGGTGTATCATAAG
GCTAAACATGTAAAAGCTTGGTGCCCAAGGCCCCCTAGAGCAGTTGAATACATACACACA
CATGTTACAAACTAT---------AGACCAGAAACAG---------------------GT
GAGGCTCAAACGGTTATACCTGTTAGA------GCA---GATGTTA--------------
-GAACAATTAGA--------AA----TGTAGGTCCTAGTGATTTGTATGTGCATGTGGGA
AATCTCATATACAGAAATCTGCATTTATTTAATTCAGAGG---CCAATGATTCAGTGCTA
ATATCATACTCTTC------AGACTTAGTCATATACCGCACAAACACTGTAGGCGATGAC
TATATACCAACATGTGATTGCACAGAAGCCACTTATTATTGTAGACACAAAAACAGATAC
TACCCAATTA-GAGTCACTAGTCATGACTGGTACGAAATACAGGAGAGTGAGTACTATCC
AAAACACATACAATACAATTTACTAATTGGAGAAGGACCTTGTGAACCCGGTGATTGTGG
TGGAAAGCTGTTATGCAAACATGGAGTGATAGGTATAATTACAGCTGGTGGTGAGGGTCA
TGTTGCATTCATAGATCTAAGACACT------TTCATTATG-CAGAAGAA-----CAAGG
---CATTACTGATTACATACACATGTTAGGTGAAGCATTTGGAAATGGTTTTGTAGATAG
TGTCAAAGA---ACAAGTCAATGCCATTAA------CCCAATAAATAACATAAGTAAGAA
AATAATTAAATGGATGCTTAGGATAATTTCAGCTATGGTTATCATAATTAGAAATAGTTC
AGACCCACAAACTATAATTGCTACTTTAACCTTAATAGGCTGCTCTGGTTCACCTTGGAG
ATTCCTAAAGGAAAAATTTTGTAAATGGACACA-ATTAAATTATGTGCA----------C
AAGGAATCA---GACTCTTGGCTTAAAAAATTCACAGAGATGTGCAATGCAGCAAGAGGT
CTTGAATGGATAGGGAATAAAATATCTAAGTTTATAGATTGGATGAAGTCTA---TGCTA
CCACAAGCACAACTTAAAGTTAAGTATTTGAGTGAATTGAAGAAGCTTAATTTATTAGAA
AAACAAATTGACAATCTGCGTTGTGCTGACACTAAAGTGCAAGAGA---AAATAAAATTT
GAAATAGATACAC----------TTCATGATTTATCATGTAAATTCCTCCCATTATATGC
TAGTGAAGCTAAGAGGATTAAAATATTGCATAATAAATGCTGCAATATAAT------TAA
ACAGAAAAAGAGAAGTGAACCAGTTGCAATCATGATACATGGCCCACCTGGCACTGGAAA
GTCTATAACTACCAGTTTCCTTGCTAGAATGATAACAAATGAAAGTGAT------ATTTA
CTCACTTCCACCAGATCCCAAATACTTTGATGGTTACGATCAACAGAGTGTTGTTATAAT
GGATGACATCATGCAAAACCCTGGTGGTGAGGATATGTCTTTGTTTTGTCAAATGGTCTC
TAGTGTTACATTTATACCTCCAATGGCAGATTTACCGGATAAAGGAAAACCCTTTGATTC
AAGGTTTGTATTTTGTAGCACTAATCACTCACTTTTAGCCCCTCCTACGATCACATCCCT
TTCTGCAATGAATAGAAGGTTCTACTTAGATTTAGATATTGTAGTTAATGAGAATTATAG
AGATACACAAGGGAAACTAAATGTGCCAAAGTCTTTCAAGCCATGTGACATAGATAACAA
AATTGGAAAT---GCAAAATGTTGCCCCTTCATATGTGGAAAAGCAGTTGTGTTCAAAGA
TCGTAACACATGTCAGACATACACACTGTGCCAAATATACAATATGATTATTGAAGAAGA
CAAGCGGCGCAGAAATGTCATTGATGTCATGACTGCAATATTCCAAGGTCCCA-------
-----------TATCAA---TGAACTTACCACCACCACCTGCCATAACTGATTTATTGCA
GTCAGTAAGAACTCCAGAAGTAGTTAAATACTGTGAAGATAATAATTGGATAATTCCTGC
AGAGTGTAAAA---TAGAGAGAGATTTAAATCTTGCTAATAACATAATAGCAATAATTGC
AAACATCATTAGTATCGCAGGTATCATATTTGTCATATACAAGTTGTTTTGTTCTTTGCA
GGGACCATACTCA-GGTGAACCTA---AACCCAAAACAAAAATCCCTGAA---AGAAGAG
TGGTGGCCCAGGGTCCTGAGGAAGAATTTGGCCGCTCATTAATCAAGCACAACACATGTG
TGGTCACTACAGACA---ATGGGAAATTCACCGGTCTGGGTATATATGATAGATACTTAA
TCATACCTACACATGCTGATCCTGGAAAGACAGTACAAATTAATGGGATTATAACAAATG
TTACTGATTCATATGATCTACACAATAAAGAGGGTATTAAACTTGAAATTACAGTTATAA
AGCTGGACAGAAATGAGAAATTCAGGGATATACGCAAGTATATACCTGAAAGAGAGGATG
ATTACCCAGACTGTAAT---------TTAGCTCTTGTAGCCAATCAGGTAGAACCAACAA
TA------ATCAGTGTAGGTGATGTTGTATCATATGGAAACATATTACTTAGTGGTAACC
AGACAGCTAGGATGCTTAAATATCATTATCCAACCAAGTCAGGATATTGTGGAGGAGTGC
TTTATAAAATAGGTAGTGTTATAGGAATACATGTGGGGGGTAATGGTAGAGATGGATTTT
CAGCAATGCTGCTTAGATCATA--TTTCAGTGAAACTCAAGGGCAAATCACTAGCTCGAG
AAATGTTAAAGATCTTGGATACCCAACCATACACACTCCAAATAAAACAAAATTACACCC
CAGTGTTTTCCACGATGTGTTTAAGGGCACCAAAGAACCTGCAGTTTTATCAGATAAAGA
TCCACGTTTAGAGACTGACTTTAGAACATCTTTATTCTCTAAATACAAAGGTAATGTAGA
ATGTGAATTGAACGACCATATGAAAGTAGCTATAGCACATTATTCTGCCCAATTGATGAC
CCTTGATAT---AAATCCCAGTAATATAACTATAGAAGATAGTGTATTTGGGACTGATGG
ATTAGAGGCTTTAGATTTAAATACAAGTGCAGGATTTCCCTATATTAGTATGGGTATTAA
GAAAAGGGACCTCATTAACAACTCTACCAAGGATATTTCTAAACTTAAAATAGCATTAGA
TAAGTATGGAGTAGATTTACCCATGGTTACTTTCCTTAAAGATGAACTTAGAAAGAAAGA
GAAAATATCTTCTGGTAAGACTAGGGTTATAGAGGCTAGTAGTATTAATGACACAATAAC
ATTTAGAATGACCTATGGAAATTTATTTTCATGCTTTCACAAAAATCCAGGGGTCGTTAC
CGGCTCAGCAGTGGGTTGTGACCCTGAAACCTTCTGGTCAAAGATTCCTGTAATGCTGGA
TGGAGATTGCATAATGGCATTTGATTACACAAATTATGATGGCAGCATCCACCCTGTGTG
GTTCGATGCACTCAAAGAAGTGCTAAAGGATCTACAATTTGAA---CATAGATTAATTGA
CAGATTGTGTAACTCCAAACACATATTCAAGGATTCCTACTATGAGGTTGAGGGGGGGGT
GCCCTCGGGGTGTTCAGGAACCAGTGTATTTAATACAATGATTAATAACATAATCATAAG
GACTTTGGTTTTAGATGCATACAAGCATATAGATTTGGATAAGTTAAAGATAATAGCTTA
TGGGGATGATGTGATTTTTTCTTACAAATACCCTTTGGATATGGAAGCCATTGCAATGGA
AGGGAAGAAATATGGGTTAACCATCACCCCAGCAGATAAATCAGATACCTTTAAGAAATT
GGATTATGATAGTGTCACATTTCTGAAGAGAGGTTTTAAACAAGATTCCAAATATCCCTT
CTTGATACACCCAACATTTCCAGTAAATGAGATACATGAATCAATTAGATGGACAAAGAA
ACCATCTCAGATGCAGGAGCACGTCCTTTCACTGTGTCACTTAATGTGGCACAATGGACG
TGATGTGTAC-AAAGAGTTTGAACGTGGAATACGCAGTGTCAGCGCTGGTCGTGCACTGT
ACATTCCA-CCTTATGAGCTCTTGCTGCATGAGTGGTATGAAAAGTTC----TA------
-----------ATTCTTTATATATATAGA-AGTAA---TAAATATGT----AG--TTTAT
TA----------------GTTTTAT-----------------------------------
----------------------------

#HRV-A68|FJ445150
--------------------TTAAAACTGGGTCCAGGTTGTTCCCACCTGGATCTCCTAC
GTGGAGTTGTACTCTATTATTCCGGTAATTTTGTACGCCAGTTTTAT-------------
--CTCCCCTACCCCTCTAT-----------------------------GTAAC----TTA
GAAG-----TTTATGCACAGC---GGCCAATAGG-TGACATTTAT-CCAAAATGTC-AAA
GGTCAAGCACTTCT-GTTA-CCCC-GGT-TAGAAT-TGATATGCT--CCAACAGGGCAAA
AACAATTTTGATCGTTATCCGCAAGGCAACTACGCAAAGCCTAGTACCATTTTTG--ATG
ATGTGTGG--TTGG----TCGCTCCACTG------TGAACCC--GACAGTAGACCTGGCA
GATGAGGCTAGAAATTCCCCACTGGTAACAGTGTTCTAGCCTGCGTGGCTGCCTGCGTAC
CCTTTTGCG--GGT--------ACGAAGCCATA-CATTTGACAAGGTGTGAAGAGCCCCG
TGTGCT-TGCCTTGAGTCC-TCCGGCCCCTGAATGTGGCTAACCTTAACCCTGCAGCTAG
TGTGCACAATCCAGTGCATGGCTAGTCGTAACGAGCAATTGCGGGATGGGACCAACTACT
TTGG------GTGTCCGTGTTTC--TT--GTTTTTCTTTTAT---------ATTTGCT-T
ATGGTGACAA-TATATA-CATAATATATATA------TTG-GCACCATGGGCGCTCAGGT
ATCTAGACAAAATGTTGGAACTCACTCTACTCAAAATGCTGTGTCAAATGGTTCAAGCCT
AAATTATTTTAACATTAACTATTTTAAGGATGCAGCTTCTAGTGGTGCTTCTAGATTGGA
TTTTTCACAAGATCCTAGTAAATTTACAGACCCAGTCAAAGATGTTCTAATGAAAGATAT
ACCAACATTACAATCACCATCTGTTGAAGCATGTGGGTATTCAGACAGAATTATCCAGAT
AACACGTGGAAACTCAACCATCACTTCACAGGACATAGCTAATGCTGTTGTTGCCTATGG
TGTTTGGCCACAATACTTGTCTCCTGATGATGCTAGTGCAATTGACAAACCAACTCATCC
AGATGTTTCATCCAACAGATTCTATACGTTGGATAGCAAAGAATGGACTAATGAATCTAA
AGGTTGGTGGTGGAAGTTACCTGATGCTCTAAAGAACATGGGCATATTTGGTGAGAATCT
GTTCTATCATTTCCTTGGCAGAGCCGGATACACAGTCCATGTACAATGTAATGCCAGTAA
ATTCCATCAGGGTACTTTAGTGGTGGCAGCAATACCTGAACATCAGCTAGCTTACATAGG
TAAAGGAAATGTCACAGTTGGATACAATCACACTCATCCAGGAGAGAAGGGTAGAAG---
-----------------AATTGGTGGTTTTATAGATAATGAGAGTAGGCAACCCAGTGA-
------------TGAAAATTGGTTGAATTGTGATGGTACTCTACTAGGGAACATAACAAT
ATACCCTCATCAGTACATTAATCTCAGAAGTAACAACTCTGCAACACTGATTTTACCATA
TGTGAATGCAGTACCCATGGATTCCATGGTTAGACACAATAATTGGAGTATAGTGATTAT
ACCGATCTCACAACTTAAGTTTGAACCGGGAGCTACTCCATTT---ATACCTATCACATT
ATCCATAAGTCCAATGTGTTCAGAATTTTCTGGTGCCA-GAAACAACACCAC--------
----------ACAAGGATTACCTGTAATGCTAACACCAGGTTCAGCACAGTTTTTAACCA
CTGATGATGCACAATCTCCATCTGCCTTGCCTTATTTCCACCCTACAAAGAAAATATTCA
TACCAGGTGAGGTTAAGAATTTATCAGAGATTTGCCAAGTAGATTCCATGATACCAATTA
ACAATACACCTACTGCAAGG------AACTCAACCAACATGTATACTGTTCAGGT-----
----AGGGCAACAA---ACAAAA---GTGGCTCAGGAGGTTTTTTCCATATTAGTGGATG
TGGCATCACAACCATTAGCAACCACTCTAATAGGTGAAATTGCTAGTTACTACACTCACT
GGACTGGTAGTCTCAGATTTAGTTTTATGT---TTTGTGGAACAGCCAATACAAGTCTCA
AATTGCTGATTGCATATACACCACCAGGGGTACCAAAGCCTGGGTCCAGACAAAAGGCAA
TGCTCTCAACACATGTAGTTTGGGATGTTGGACTGCAATCTACAGTTTCCATGGTAGTAC
CGTGGGTGTCAGCAAGTCATTATAGGTATACAACTCCAGATACCTATTCTCAAGCTGGAT
ACATCACATGCTGGTATCAAACTAACTTTATAGTTCCACCAAACACACCAAATACTGCAG
---ATATCATATGTTTTGTTTCTGGTTGCAAAGACTTCTGTTTAAGGATGGCTAGAGACA
CCAACTTGCATACTCAAGCAGGTGTCATA--GAACAA----AACCCAGTTGAAAAATACA
CAGAAGCCGTTCTTAATGAGGTCCTTGTGGTTCCAAACATACCAGCAAGTAATACCCAAA
CTTCAAATGCAGCCCCAGCCTTAGATGCTGCTGAGACTGGACATACAAACCAAGTCCAAC
CAGAAGATGTGGTTGAAACACGCTATGTCATAACAGACCAGACAAGGGATGAAATGAGCA
TAGAGAGCTTCCTCGGTAGGTCAGGT---TGCA------TTGCAATCATACAT------A
CTGACTTAGATCACAATGAGGA---------------------------TCAGTACAATG
CACCTGGAAAAAACTTCTCCCAATGGAAAATTACAATTAAGGAAATGGCTCAAATTAGAA
GAAAGTGTGAACTATTCACATACCTTAGGTTTGACTCTGAGATTACAATAGTAGCAACAA
TAGCTGCTCTTGGAAAAG------ATAATGGCCATGTGGTTTTACAGTACATGTATGTGC
CGCCAGGGGCACCCATACCAAAAACTAG---AGATGATTACAC---ATGGCAGTCAGGCA
CTAATGCATCAGTGTTTTGGCAACAAGGACAACCTTACCCCAGATTTACCATTCCATTTA
TGAGTATAGCTTCAGCATATTATATGTTTTATGATGGATATG---AGGATGACAAA----
-----GGAAG---TGTGTATGGATCTGTTGTTACAAATGATATGGGCACATTATGTGTCC
GTATTGTGACTGAGCA-GCAGACACATAGGGTCAAAATAACCAGCAGAATATTCCATAAA
GCAAAACATATTAGTGCGTGGTGTCCAAGAGCTCCAAGAGCAGTGCCCTACCAGCACACC
AGAAGTACAAACTTA---------GTACCAAAGGAAG---------------------GT
GATATTAAAACTCATATTAAATTTAGG------AAT---ACTGTTA--------AAGATT
TGGCATATCCTCCAGAATTAGC-AAACCTTGGACCATCTGATCTCTACGTACACACTGGA
AACCTCATATACAGAAACTTACATTTGTGTGAACCAGAAAATTTAAATGATTCAACACTG
ATATGCTATTCAAG------TGACCTTGTCATCTACCGAACAAATACAACAGGTGATGAC
ATAATTCCTACATGTGATTGCACACAGGCAACCTATTACTGCAAACACAAAGACAGATAT
TATCCCATAA-ATGTCAGAAAATATCAGTGGTATGAAATTCAGGAATCAGAATATTACCC
AAAACACATTCAGTACAACATTCTGATGGGTGAAGGGCCTTGTGAACCAGGTGATTGTGG
TGGGAAACTCCTGTGTAAACATGGGGTTATAGGAATAGTAACAGCAGGAGGTGATAACCA
TGTTGCATTCATAGATCTGAGGGATT------TTCAAGTTG-CTGAAGAA-----CAGGG
---TATATCAGATTATGTACACACTCTTGGTGAAGCCTTTGGAGCTGGTTTTGTAGATAA
CATTAGAGA---ACAGATTCAGACAATCAA------TCCAATTAATAAAATAACAAGCAA
AATAGTCAAGTGGACAATAAGAATAGTTTCAGCTATCACTATTATAATTAGAAACAACGC
TGATCCACATACTATTGTAGCCACTCTAGCTCTATTAGGCTGCTCAGGCTCACCATGGAG
ATTTATTAAGGAAAAGATTTGCAACTGGTTACA-GCTAGTGTACATACA----------T
AAGGAATCA---GATGGATGGATTAAGAAGTTTACAGAAATGTGTAATGCAGCTAGAGGC
CTTGAATGGTTAGGTAACAAAATATCCAAGTTTATTGATTGGCTTAAGTCCA---TGTTA
CCCCAAGCAAAACTAAAAGTGGAATTCATTAAAAACTTGAAACAGTTACCTTTGCTAGAA
AAACAAGTTGATGGGCTGAGACTTGC---------TACACAAAAAC---AGCAACAGGAT
TATGTAGACACTT-TGACACTGATGTTGGATTCATCAAATAAATTTTTACCTTTGTATGC
CACTGAAAACAAACGCATCAAAGAATTGCTTAAGCGAAGCCAAATGATTCT------TCG
CACATCAAAGAGAACAGAACCAGTTGGAGTAATATTCCATGGTGAACCTGGTACTGGTAA
GTCTATAACCACATCAATCCTTGCCCGCATGCTCACAACCGAATCAGAC------ATATA
TTCCCTACCTCCTTCCCCAAAATACTTTGATGGATACGATCAGCAGAGTGTGGTCATCAT
GGATGATATAATGCAAAATCCTAGTGGTGAAGATATGTCATTATTTTGCCAAATGGTATC
ATCAGTGCCATTTATACCACCTATGGCAGATCTACCAGACAAAGGAAAACCATTTTCCTC
AGATTACGTGTTAGCAAGCACAAATCACACTCTACTCCACCCACCAACCATAACATGTAC
AACAGCTATGAATAGGAGATTTTTCCTTGATTTAGACATAGTTGTCAAGGATAAATACAA
ACTTAGTCAGGGTAAGCTTAATCTACAATGTGCTCTTAAACCCTGTAATGAAGG---GAA
AATTGGAAAT---GCCAAMTGCTGTCCTTTAATCTGTGGCAAGGCATTACAATTTAGAGA
TAGAAATAATGGTGATCACTTGTCCTTGGCCACAATATATAACAGGATCACCCAGGAAAG
CAAAAATAGGAAGGATTTAACAAACTCCTTACAAGCAATCTTCCAGGGACCCA-------
-----------TAGATGTAGTAAATAAACCACCTCCACCAGCCATAATAGACTTACTTAG
ATCAGTTAGAAACCCAGATGTCATTAAATACTGTGAAGAAAATAAATGGATGATACCATC
AGATTGCAAAC---TTGAACGTGATTTGAACTATGCAAATTTAATAATATCTATGCTAGC
AAATGTTATCAGTATAATGGGTGTAATATACATTATATATAAATTGTTTTGCTCACTCCA
AGGTCCATATTCA-GGCGAGCCCA---AACCAGTCACAAAGAAACCAGAA---AGGAGAG
TGGTCACTCAAGGACCACAGGAAGAATTTGGAAGAAGTTTAATTAAACATAACACTTGTG
TTGTGACAACAAGTA---ATGGGAAATTCACTGGATTAGGAATTTATGATAACATTATGA
TTATTCCAACACATGCTGATGCAGGTAAAGAAGTGGAGATAGATGGAATTAAAACTCAAA
TTGATGATGCCTATGACTTATACAACTCCCAAGGGATTAAGTTAGAAATTACTGTTCTCA
AATTGCACAGGAATGAAAAATTCAGAGATATCAGAAAGTATATACCAGAATCTGAAGATG
ATTACCCAGAATGTCAT---------TTAGCATTAGTTGCTAATCAGCAGGAACCTACCA
TA------TTGGAAGTTGGTGACTGCTGTTCATATGGAAACATACTCTTGAGTGGTAATC
AAACAGCTAGGATGATCAAATACAATTACCCAACAAAATCAGGGTTTTGTGGTGGAGTCT
TATACAAAATAGGGCTAGTTCTGGGTATACATGTTGGAGGAAATGGCAGAGATGGCTTCT
CCGCAATGTTATTGAGATCATA--CTTTACTGAACAACAGGGTAAGATAGTATCAAAAGT
TAGTGTTAAGGAATGTAATTTGTATAGCATACATACCCCATCAAACACCAAATTACAACC
CAGTGTTTTTTATGATGTTTTCCCTGGTAGTAAAGAACCTGCTGTCCTATCTGGTAAGGA
TCCTAGATTAGAGGTCAACTTAGATGAATCCATATTTTCAAAATATAAGGGTAATGAACT
AGTTGAAATCACGCAAAACATGCTAACAGCAGCTGCCCATTACACAGCCCAACTTTCTAC
TCTAGACAT---AGACCCAACACCATTAAGTCTGGAAGAGAGTGTGTACGGTATAGAAGG
TTTAGAGGCACTGGACCTACACACTAGTGCTGGTTACCCATACACAGCATGTGGTATTAA
AAAGAAAGATTTAAT--ACCAAAAGAC-AGGAATCTAACAAGGCTTAAGTGTGCCATTGA
GAAATATGGTTTGGATTTACCTATGATAACTTTCTTGAAAGATGAACTCAGAAAACCAGA
GAAAATCAAAACTGGAAAAACTAGAATAATAGAAGCTAGTAGTTTAAATGACACAATACA
ATTCAGAATGGCCTTTGGCAATTTGTTCTCCAAGTTTCACCAAAACCCAGGCATTGTCAC
AGGATCTGCAGTGGGGTGTGATCCTGAGGTGTTCTGGTCAAAAGTACCAGTGATGCTAGA
TGGTGAATGCCTCATGGCTTTTGATTACACAAATTATGATGGGAGTCTTAATCCAGTCTG
GTTTAAATTACTTAATAGAGTACTAACTGAATTGGGCTTTCCA---GGTGATTTAGTCAA
TAAATTGTGTAATTCTAAACACATATACAAAACTATTTACTATGAAGTTGAGGGTGGTAT
GCCATCAGGATGTGCCGGAACTAGCATTTTTAATACCATCATTAACAATATAATAATTAG
AACTCTGGTATTAGACACTTACAAATTTATAAATCTGGATAAACTTAAAATATTAGCATA
TGGTGATGATGTAATTTTTTCATATCCTTATGATCTTGACATGAAAGAACTTGCAAGTGA
GGGCACCAAATATGGCTTATCTATCACGCCAGCTGATAAATCAGACACATTCAAGAAGCT
AGATTATAGCAATGCCACTTTCCTTAAAAGGGGTTTCAAGCAGGATGAAAAGTACAGCTT
CCTTATCCATCCTATTTACCCAGAAACAGAAGTTTGGGAATCTATAAGGTGGACTAAAAA
CCCCAGGAACATGCAAGAACATGTCCTATCCCTGTGTCATCTTATGTGGCACAATGGGAA
AGAAAAATAT-AAACACTTTGTGGACAAGATCAGGAGTGTTAGTGCTGGTCGCGCACTCT
ATATACCA-CCATATGAGGTCTTGCTCCACGAGTGGTATGAAAAATTT----TA------
-----------------ATCAGATATAGAAATTAT------AAATGATT--AG--TTTAT
AG----------------ATTTTAT-----------------------------------
----------------------------

#HRV-A71|FJ445152
--------------------TTAAAACTGAGTGTGGGTTGTTCCCACCCACACTGTCTAC
G-GACGTAGTGCTCTCATATTCCGGTATGTTTGCACGCCAGTTTGCC-------------
--TCTCCTTTTCCCAC--------------------------------GTAACG---TTA
GAAG-----CTTATGCACTAAATCGACCACTAGGTGAGTGATAAA-CCATATCATTCTTT
GGTCAAGCACTTCT-GTTT-CCCC-GGTATGCAGG-GAATAGGCC-CTCCCCAGGGCTGA
AGCCTTAATTATCGTTATCCGCACATTTACTACGCAAAGCCTATTAGCGTTCTGG--AAG
TTCACTGG--CTGG----TCGTTCCGCTAGA----CTAACCC-GTCTAGTAGACCTGGCA
GATGAGGCTGGATAAACCCCACTGGCGACAGTGATCCAGCCTGCGTGGCTGCCTGCACAC
CTGGAAACA--GGT--------GTGAAGCCCAT-GAATGGACAGGGTGTGAAGAGCCCCG
TGTGCT-AAGTGTGAGTCC-TCCGGCCCCTGAATGCGGCTAATCT-AACCCCACAGCTAA
TACACACAAACCAGTGTGGATTTAGTCGTAATGGGTAACTGTGGGACGGAACCGACTACT
TTGG------GTGTCCGTGTTTC--CT--TTTATTCCTTTTA---------TATTGCT-T
ATGGTGACAGGTATATA------GATATATA-----TTTG-TTACCATGGGCGCACAGGT
TTCCAGACAGAATGTTGGTACTCACTCCACTCAGAACACAGTTGCAAATGGATCAAGTCT
TAACTACTTCAATATCAATTATTTCAAAGATGCAGCATCCAATGGGGCTTCTCGATTAGA
TTTCTCACAGGATCCAAGCAAATTCACTGATCCTGTTAAGGATGTTTTGATAAAGGGAGT
CCCTACTTTACAATCACCATCGGTGGAGGCCTGTGGATATTCAGACAGAATAATTCAAAT
AACCAGAGGAAATTCAACCATAACTTCTCAGGACATCGCAAATGCAGTAGTTGCATATGG
AGTTTGGCCACAATACTTATCAGATGCTGATGCAAATGCCATAGATAAACCATCACACCC
AGACACCTCTTCAAATAGATTCTACACACTTGATAGTAAACTCTGGGAGAATGGCTCAAA
AGGTTGGTGGTGGAAACTTCCAGATGCTTTGAAAAACATGGGTATTTTTGGAGAAAATAT
GTTTTACCATTTCTTAGGGAGAGCTGGTTATACAGTTCATGTTCAGTGTAACGCTAGTAA
GTTTCACCAGGGAACTTTAGTAGTAGCTGCTATACCAGAACACCAACTGGCTTACATTGG
GTCAGGAAATGTGAGTGTAGGGTATAGGCATACCCACCCAGGAGAACAGGGCCGTGT---
-----------------GATAGGCACACGTGAGAATAGAAACACAAATCAACCCACTGA-
------------TGAGAGTTGGCTTAATTGTGATGGTACATTATTAGGAAACATAACCAT
ATTCCCACATCAGTTCATTAATTTAAGAAGTAATAATTCAGCCACACTAATTCTACCTTA
TGTTAATGCAGTGCCCATGGATTCCATGATAAGACATAACAATTGGAGTATTGTTATAAT
ACCAATTTCCCCTCTAGAAGCTAATGTAACAGACCCA---------GTTCCTATAACGAT
CTCTATAAGTCCAATGTGTACTGAATTCTCAGGTGCTC-GAAATCAGTCAGT--------
----TAAAATACAAGGACTACCAGTTATGTTGACTCCAGGATCAGCACAATTTCTTACCA
CTGATGATGCACAATCACCCTCAGCTTTGCCCTACTTTCACCCAACAAAAGAAATATTTA
TACCAGGAGAAGTCAAGAATCTATCAGAAATCTGCCAGGTAGATTCAATAATACCAATTA
ACAATGTT---GAAGCCAGA---AAGAACTCTATAAGTATGTACACAGTAGAGGT-----
----TGGTGTCAAA---ACAACT---CTAGCAGAAGAAGTTTTCGCTATACCTGTGGATG
TGGCATCACAACCCTTGGCAACAACTCTAATTGGAGAAATATCCAGCTATTATACCCATT
GGACAGGTTCTATTCGTTTCTCATTCATGT---TTTGTGGAACTGCTAACACCAGTCTTA
AACTGCTGATTGCATACACACCACCAGGGGTTGGTAAACCACAAAATAGAACACAAGCCA
TGCTGGGAACACACATGATATGGGATGTAGGATTACAATCAACAGTTTCCATGGTGGTGC
CATGGATTTCAGCTAGTAATTACAGATTCACAACTCCAGATGCTTATTCCCAAGCTGGTT
TTATAACTTGCTGGTATCAGACAAATTTTGTAGTTCCTCCTAATACTCCTAAAACTGCTA
---ACATCATATGCTTTGTTTCAGGTTGCAAAGATTTCTGTTTGCGAATGGCTAGAGACA
CTAATTTGCACTCACAAACTGTTAACATT--GAACAA----AATCCTGTAGAAAAATATA
CAGAAGCAATACTCAATGAGGTTCTAGTTGTGCCAAATATACAACCTAGTAATGGACATA
CCTCAAACTCAGCACCAGCCTTAGATGCAGCAGAAACTGGGCATACCAACCAAGTACAAC
CAGAAGATGTTATGGAAACCAGATATGTGATCACTGATCAAACTAGGGATGAAATGAGCA
TTGAGAGCTTCTTGGGCAGATCTGCA---TGCA------TAGCTACCATACAC------A
CTAAATTAGTACATGGAGAGGAGGG------------------------TGTTTATAATA
TGAAAGGTAACAATCTCTCAAAGTGGCAGATTACACTCAAAGAAATGGCTCAGATCAGGA
GGAAATGTGAACTCTTCACATACCTGCGCTTTGATTCAGAGATAACAATTGTAGCTACAC
TAGCAGGGCAAGGAGATG------ATTTAGGACATATTGCACTCCAGTACATGTATGTTC
CCCCAGGTGGTCCAATACCAGAGACCAG---GGATGCCGATGA---ATGGCAGTCTGGAA
CTAATGCATCAGTCTTTTGGCAGCACGGCCAACCATACCCAAGGTTTACAATCCCCTTCA
TGAGCATTGCATCAGCATATTACATGTTCTATGATGGGTATG---AAGGTGATGCCCTC-
-----AGTTC---TAAATATGGCTCAGTAGTTACTAATGCCATGGGCACCTTATGTGTTC
GTGTGGTTACAGAACA-GCAAAGCAACACAGTCAACATAACAAGTAGGATTTATCACAAA
GCCAAACATGTCAGAGCATGGTGTCCTAGACCCCCCAGAGCAGTAGCCTACCAATCAACA
TATACCACAAATTTT---------GTTCCACAAGACG---------------GGATCAAT
TCCATTAAAACCAAGATCAAAATCAGA------AGA---GACATTA--------------
-AAGAGGTCAGC--------AA----CTATGGTCCTTCTGACTTGCATGTACATATGGGT
AATCTAGTATACAGAAATTTACATCTATGTGACCATGAAAATTTAAATGACTCAGTTCTA
ATACGTTATTCAAG------TGATTTAGTCATATACCGAACAAACACGGAAGGTGATGAC
TTTATTCCGACATGCAACTGCACGCAAGCCACATACTATTGTAAACATAAAAACAGATAT
TTCCCTATAA-ATGTCAAGAAACATGAATGGTATGAGATACAAGAATCAGAATATTACCC
TAAACATGTCCAGTATAACATTTTAATTGGTGAAGGACCTTGTGAACCAGGTGATTGTGG
TGGAAAATTACTCTGTAGTCATGGAGTCATAGGGATTGTCACTGCTGGTGGTGAGGGCCA
CGTTGCCTTCATTGACCTAAGAGACT------TTCATGTTG-CAGAAACA-----CAGGG
---AATCACAGACTACATACATAACCTAGGTGAAGCTTTTGGTGCTGGATTTATTGATAA
TATTAAAGA---CCAAATTAATGTTATTAA------TCCTATCAACAAAATCACTAGTAA
AATAGTTAAATGGATCATTAGAATCATATCAGCTATGACAATCATTATTAGAAATAGTGC
AGATCCCCATACAATTATTGCCACTCTTGCTTTGATAGGTTGTTCAGGATCTCCATGGAG
GTTTATTAAAGATAAAGTCTGTAAGTGGTTACA-GTTGACTTATGTACA----------T
AAAGAATCA---GATGGGTGGATCAAGAAATTTACAGAGATGTGTAATGCTGCCAGGGGT
TTGGAATGGTTAGGTAATAAAATATCAAAATTTATTGACTGGTTTAAATCCA---TGCTC
CCACAAGCCAAACTAAAGGTTGAGTACATAAAGAACCTTAAGCAGTTGCCACTGTTGGAA
AAACAGATTGATGGCTTAAGACTGGC---------CCCCCAAAAGC---AACAGCAAGAA
TATATAGACACCC-TGAGAATAATGTTAGATTCATCAAACAAATTCTTACCTCTGTATGC
ATCAGAAAATAAAAGAATCAAAGAGCTCCTTAAAAGAAGTGACATGATATT------ACG
CACATCAAAGAGAACAGAGCCAGTCGGTGTACTTTTCCACGGTGACCCAGGGACTGGAAA
ATCGATAGCTACTTCTATCTTAGCCAGAATGATAACCACAGAATCTGAC------ATATA
TTCACTTCCACCGTCTCCTAAATATTTTGATGGCTATGATCAACAGAGTGTAGTTATCAT
GGATGATATAATGCAAAACCCAAATGGGGAAGATATGTCTCTGTTTTGCCAAATGGTTTC
TTCAGTACCGTTTATTCCACCTATGGCAGATCTGCCCGACAAGGGAAAACCTTTCTCCTC
TGACTACGTGCTAGCAAGTACAAATCACAGTTTATTACACCCACCAACTATAACATGCAC
ACCAGCTATGAATAGGAGATTCTTTTTAGATCTGGATATCATAGTTAAAGATGATTATAA
AATAAATCAGGGAAAGTTAAACTTACAGTGTGCTCTCAAACCATGTAAAGTAGG---AAA
AGTGGGTAAC---GCGAAGTGCTGCCCCCTCATATGTGGAAAGGCTGTTCTCTTTAGAGA
TAGGAATACAGGAGAGCATTTGTCACTGGCAACTATATACAATAAAATTGTAGAGGAAAG
CAAAAACAGAAAAGAGTTAAATACATCACTACAGGCAATATTCCAAGGCCCAA-------
-----------TAGATGTAGTGAATAAACCACCACCTCCAGCTATACTAGATTTATTAAA
GTCTGTCAGAAATCCTGAAGTCATTAGGTATTGTGAAGATAACAGATGGATTGTACCTGT
TGATTGTAGAT---TGGAGAGAGATCTTAACTATGCCAATTTAGTGATATCTATGATTGC
CAATGTCATTAGTATCCTAGGTGTTATTTATATCATATATAAATTGTTTTGCTCTTTACA
AGGTCCATATTCA-GGTGAACCCA---AACCGATTACTAGAAAACCAGAG---AGAAGAG
TTGTCACCCAAGGGCCTCAGGAGGAATTTGGACGTAGTCTACTTAAACATAATGCATGCA
TTGTCACAACTGAAA---ATGGCAAATTCACAGGGTTAGGTATTTATGATAATGTAATGA
TCATACCAACTCATGCTGAAGTTGGTAAGAGTGTAGAAATAGATGGAATACAAGTTAAAG
TCTCTGATTCATATGATCTATACAATTCACATGGTGTAAAGTTGGAAATTACAGTAGTTA
AATTAAATAGGAATGAAAAATTTAGAGATATTAGGAAATATATTCCAGATAGTGAGGATG
ATTATTCAGATTGTTGT---------CTGGCTCTTTTAGCTAACCAACCAGAACCTACAA
TT------ATAGAAGTGGGTGATAGCTGCTCATATGGTAATATCCTGCTCAGTGGAACTC
AAACAGCAAGAATGATTAAATACAACTACCCAACAAAATCAGGGTTTTGTGGTGGTGTGT
TATATAAAATAGGTTTAATACTGGGTATTCATGTAGGGGGAAATGGGAGGAATGGGTTCT
CTGCTATGTTGTTGAGGTCATA--TTTTAATGAGCAACAAGGGAAAATAGTCTCAACATC
AGATGTTAAAGACAAAAACCTATATAGTATACACACTCCAACAAACACCAAGTTACAACC
CAGTGTGTTCCATGATACCTTTCCTGGAAAGAAGGAACCTGCGGTTCTGTCACCAAAGGA
TCCCAGATTACAAGTTAACTTGGAGGAAGCAATCTTCTCTAAGTATAAAGGTAATGAAAA
GATTGAGATTACCCAAAACATGAAAATTGCAGCCGCCCACTATGCAGCACAACTATCAAC
TCTTGACAT---CAACTCAGAACCATTAACTCTAGAAGAAAGTGTATATGGCATAGAAGG
TCTTGAAGCTTTAGACTTACACACTAGTGCAGGATACCCATATACAGCATGTGGTATTAA
GAAGAAAGATTTGATACCAAAGAA---TAGAGATTTGTCAAAATTAAAAGGTGCAATTGA
AAAATACGGTCTGGATTTGCCAATGATAACTTTTTTAAAAGATGAACTCAGAAAACCTGA
AAAGATAAACACAGGGAAAACCAGAATTGTTGAAGCTAGTAGTTTAAATGATACAGTTCA
ATTTAGAATGGCTTTTGGCAGACTCTTCTCTGTTTTTCACCAAAATCCTGGTATAATCAC
TGGCTCAGCAGTAGGGTGTGATCCTGAGGTCTTTTGGTCGAAGATACCAGTAATGCTTGA
TGGTGAATGTCTTATGGCTTTTGATTATTCTAATTATGATGGTAGTCTTAATCCTGTTTG
GTTTAAATTACTTGCTGGCATTCTTAGTGATTTAGGTTTCCCA---GGTGATTTAGTACA
AAAATTATGCTACTCCAAACACATTTTTAAAACTAAATATTATGAAGTGGAAGGAGGAAT
GCCATCAGGTTGTGCAGGAACTAGCATATTTAATACTATGATTAATAATGTGATTATTAG
GACCTTAGTACTGGACACTTATAAATATGTTAACTTAGATAAACTGAAAATATTGGCATA
TGGTGATGATATACTATTTTCCTACCCTTATGAGATGGACATGAAAGAATTAGCAAGTGA
GGGAGTTAAGTATGGTTTGACCATTACTCCTGCTGACAAATCAGAAGAATTCAGTAAACT
GGATTTTACCAATGCCACTTTTCTTAAAAGAAACTTCAAACCAGATGATAAACACAGTTT
TCTCATACATCCGGTGTATCCTGAGACTGAAGTCTGGGAATCCATTAGATGGACAAAGAA
CCCCCGGAATATGCAGGAGCATGTGTTATCCCTTTGTCACCTTATGTGGCATAATGGTGA
GGAAAAATAC-AACCACTTCGTGACCAAGATTAGGAGTGTTAGCGCTGGTCGTGCACTCT
ATATACCA-CCATACGAACTCTTGCGCCATGAATGGTATGAGAAATTT----TA------
-----------------AACAGATATAGAATATAT------AAATGGTT--AG--TTTAT
AG----------------ATTTTAT-----------------------------------
----------------------------

#HRV-A77|FJ445154
--------------------TTAAAACTGGATCCAGGTTGTTCCCACTTGGATCCCCCAA
GAGGGGTAGTACTCTATTATTACGGTAATTTTGTACGCCAGTTTTA--------------
--TCTCCCTTACCCCCTTT-----------------------------GTAAC----TTA
GAAG----ATTTAAACACA-----GACCAATAGG-CGACGATCAT-CCAGATCGTT-TAA
GGTCAAGCACTTCT-GTTT-CCCC-GGT-CAATGC-TGATATGCT--CTACCAGGGCAAA
AACAGTAGAGATCGTTATCCGCAAGGTGCCTACACAAAGCTTAGTAACATTTTGA--AGA
GCATTTGG--TTGG----TCGCTCAGCTA------TTACCCC---ATAGTAGACCTGGCA
GATGAGGCTAGAAGTTCCCCACTGGCGACAGTGTTCTTGCCTGCGTGGCTGCCTGCGCAC
TCTCATG----AGT--------GCGAAGCCATA-TGTTTGACAAGGTGTGAAGAGCCCCG
TGTGCT-CACCTTGAGTCC-TCCGGCCCCTGAATGTGGCTAACCTTAACCCTGCAGCTAG
TGCATGAAATCCATCATGTAACTAGTCGTAATGAGCAATTGCGGGATGGGACCAACTACT
TTGG------GTGTCCGTGTTTC--AC--TTTTTCCTTTTAT---------ATTTGCT-T
ATGGTGACAA-TATATA-----TAGCATATA------TTG-ACACCATGGGCGCACAAGT
CTCCAGACAGAACGTTGGTACTCACTCAACGCAAAATATGGTTTCAAATGGATCAAGCCT
TAATTATTTTAATATCAATTATTTCAAGGATGCAGCCTCTAGCGGTGCTTCTAAGTTAGA
GTTTTCACAAGATCCCAGCAAATTTACAGACCCTGTCAAAGATGTTTTAGAAAAAGGAAT
CCCAACACTTCAATCTCCAACTGTAGAGGCATGTGGATATTCAGATAGGATAATTCAAAT
TACAAGAGGTGATTCAACAATCACATCACAAGATGTAGCCAATGCAGTTGTTGGTTATGG
TGTATGGCCACATTACTTAAGTGCTGCAGATGCCACTGCTATTGATAAACCCACTCAACC
AGACACGTCATCAAATAGGTTTTACACTCTGGAAAGTAAGGTTTGGTCATCAACCTCACA
AGGATGGTGGTGGAAATTGCCAGATGCTCTGAAAGACATGGGTATATTTGGGGAAAATAT
GTATTATCATTATTTGGGTAGGAGTGGATATACTGTACATGTGCAATGTAATGCTAGTAA
ATTCCACCAGGGCACTTTGCTAGTAGTTATGATACCAGAACACCAGTTGGCGAGTGCAAG
CAGTGGTAATGTTACAGCAGGTTACAACTTTACACATCCTGGTGAGCAGGGAAGGGA---
-----AGT------------GGGCAGTACACGTGAAAGTCACTTGAAACATCCAAGTGA-
------------TGATAACTGGTTAAATTTTGATGGTACCTTGTTAGGTAATGCCCTTAT
ATTTCCTCATCAGTTCATCAATCTCAGAACCAATAATTCGGCAACAATAATTGTGCCATA
TGTAAATGCAGTACCAATGGATTCAATGCTTAGACATAATAATTGGAGCTTAGTCATAAT
TCCTATAAGTCCATTGAAGTCAGACACTGCTGCTACTGCCATA---GTACCAATAACCAT
ATCTATTAGCCCCATGTTTGCTGAATTTTCTGGAGCCC-GAGCTCATCCCAC--------
-------GGCTCAGGGATTACCTGTGTATATCACACCTGGATCTGGACAGTTCATGACCA
CCGATGATTTACAATCACCATCTGCTCTACCGTGGTATCACCCGACCAAAGAGATCATGA
TACCAGGTGAAGTTAAAAACTTAATTGAGATGTGCCAAGTGGATACATTGATTCCTATTA
ATAACACA---CAGGAAAAT---TTAAAGAAAGTTAATGTATATACAATACAATT-----
----AACCAATCAA---CTAAAG---ATGGCAGAAGAAATCTTTGCAATAAAAGTAGATA
TTGCCTCACAACCCTTATCAAACACTATGCTTGGTCAGATTGCAAGTTATTTTACACATT
GGACTGGCAGCTTGCGCTTTAGCTTTATGT---TTTGTGGCACAGCAAATACTACTTTGA
AGTTACTTTTAGCATATACACCACCAGGTATAAAGAAACCTGAGACTAGGAAACAAGCAA
TGCTTGGTACTCATATAGTATGGGATGTTGGATTGCAATCGACTGTATCCTTGGTTGTCC
CATGGGTTAGTGCTAGTCATTTTAGRTACACCACACCAGATACATACTCTGCAGCTGGAT
ACATAACATGTTGGTATCAAACAAATTTTGTTTTTCCACCCAATACTCCAAATACAGCTG
---ATATGTTGTGTTTCGTGTCAGCATGCAAAGATTTTTGTCTACGTATGGCTAGAGACA
CTGACATGCATATCCAAAATGATGCTATC--ACACAA----AATCCAGTTGAGGACTATA
TCGATAATGTACTTAATGAAGTCTTAGTAGTACCAAATACCAAGGAGAGTCATCCAAGCA
CTTCTAACTCTGCTCCTATACTAGATGCAGCTGAAACAGGCCATACTAGTAGTGTGCAAC
CAGAAGATACAGTTGAGACCCGCTATGTACAAACTTCCCAGACAAGGGATGAGATGAGTA
TTGAGAGCTTTCTGGGTAGGTCTGGT---TGTA------TTCACATTTCAACA------A
TAAATGTAGAAGA------------------------------------TGGTAAAACTT
ATGATGAATCTAAATTTAGAAAATGGCAAATTACACTACAAGAAATGGCTCAAATTAGGC
GCAAATTTGAAATGTTTACATATGTAAGATTTGATTCAGAAATTACATTGGTCCCATGTA
TTGCTGGAAAAGGTGATG------ACATAGGACATGTTGTCATGCAATACATGTATGTAC
CACCAGGGGCACCCATACCAGATAGCAG---GACTCATTTTGC---ATGGCAGTCAGGGA
CTAATGCATCAATATTCTGGCAACATGGACAACCATTCCCAAGATTTTCACTACCTTTTC
TGAGTATTGCTTCAGCTTACTACATGTTTTATGATGGCTATG---ATGGGGATACCTAT-
-----GAATC---ACGTTATGGTACTACAGTGGTTAATCACATGGGCACACTGTGCATTA
GAATAGTCACTAATCA-GCAAAATCATGAGGTTGAAATCACCACTAGAGTATACCACAAG
GCTAAACATATTAAAGCTTGGTGTCCCAGACCACCTAGAGCTGTACCATACACAGCAGTA
GATTCAACAAATTAC---------AAACCTATGAGAG---------------------GG
GATGTACAAATCTTTATTAAAGAGAGA------GCA---AGCCCAA--------------
-AAGTAGTT-----------AC----TTTTGGACCAAGTGATATGTTTGTGCATGTTGGT
AATCTTGTGTACAGAAATCTTCATTTGTGCAATTCAGAAA---TGCATGACTCAGTACTA
GTCTCATATTCATC------AGATTTAGTCATATACCGTACAAACACCATAGGTAATGAC
TACATTCCTACATGTGACTGCACAGAAGCTACTTATTACTGCAAACACAAAGACAGATAT
TATCCAATTA-GAGTCACTAGCCATGATTGGTATGAAATCCAAGAAAGTGAGTATTACCC
AAAACATATCCAGTACAATCTTTTGATTGGAGAAGGACCATGTGAACCAGGTGATTGTGG
[truncated: 1,017,264 more chars]
